# Supplementary material for: Marked Increased Production of Acute Phase Reactants by Skeletal Muscle during Cancer Cachexia
Source: Cancers (Basel). 2020 Oct 31;12(11):3221. doi: 10.3390/cancers12113221 (PMC7693727; doi:10.3390/cancers12113221)
Supplement: Supplementary file 1 [file cancers-12-03221-s001.zip]

Archive with 5 entries (5 files):
- cancers supp DAT (ZIP)/Revised Cancers Supplementary Data Massart I .pdf
- cancers supp DAT (ZIP)/Supplementary Table S1 Massart I.xlsx
- cancers supp DAT (ZIP)/Supplementary Table S2 Massart I.xlsx
- cancers supp DAT (ZIP)/Supplementary Table S3 Massart I.xlsx
- cancers supp DAT (ZIP)/Supplementary Table S4 Massart I.xlsx
