# Supplementary material for: Marked Increased Production of Acute Phase Reactants by Skeletal Muscle during Cancer Cachexia
Source: Cancers (Basel). 2020 Oct 31;12(11):3221. doi: 10.3390/cancers12113221 (PMC7693727; doi:10.3390/cancers12113221)
Supplement: Supplementary file 1 [file cancers-12-03221-s001.zip › cancers supp DAT (ZIP)/Supplementary Table S1 Massart I.xlsx]

## Sheet: proteins identified in SF
LFQ intensity I1 s10A cach	LFQ intensity I1 s11A CT	LFQ intensity I1 s13a CT	LFQ intensity I1 s15A CT	LFQ intensity I1 s16A cach	LFQ intensity I1 s2A cach	LFQ intensity I1 s3A CT	LFQ intensity I1 s6A cach	LFQ intensity I1 s7A CT	LFQ intensity I1 s8A cach	LFQ intensity I1 s9A CT	LFQ intensity I1s4A cach	C: Student's T-test Significant cach_CT	N: Peptides	N: Razor + unique peptides	N: Unique peptides	N: Sequence coverage [%]	N: Unique + razor sequence coverage [%]	N: Unique sequence coverage [%]	N: Mol. weight [kDa]	N: Q-value	N: Score	N: Intensity	N: MS/MS count	N: Student's T-test p-value cach_CT	N: Student's T-test Difference cach_CT	N: Student's T-test Test statistic cach_CT	T: Protein IDs	T: Majority protein IDs	T: Protein names	T: Gene names
23.0219	22.7853	22.8331	NaN	22.7689	23.4094	NaN	23.5191	23.2065	22.9171	23.1595	23.7289		4	4	4	4.2	4.2	4.2	161.78	0.0016639	4.2791	103380000	10	0.306042	0.231463	1.09341	A2ABU4	A2ABU4	Myomesin-3	Myom3
26.6863	26.7553	25.9514	26.2896	27.0147	26.925	26.4848	26.6608	25.9681	26.4866	26.4233	26.7365	+	7	7	7	29.6	29.6	29.6	41.008	0	81.956	1439500000	85	0.0147409	0.439576	2.94177	A2AMM0	A2AMM0	Muscle-related coiled-coil protein	Murc
29.3059	29.7936	30.2858	29.5999	29.7431	29.3484	29.7934	29.3654	30.6983	30.1708	30.7174	29.6243	+	286	286	286	11.3	11.3	11.3	3906.4	0	323.31	13488000000	1167	0.0443418	-0.555103	-2.29884	A2ASS6	A2ASS6	Titin	Ttn
27.099	27.9543	27.1023	27.3354	27.4965	27.2718	27.1559	26.8762	26.7512	27.4066	27.7619	27.2575		17	17	17	34.3	34.3	34.3	68.189	0	63.519	2276100000	110	0.603749	-0.108915	-0.53589	A2AUC9;REV__Q80VM7	A2AUC9	Kelch-like protein 41	Klhl41
26.8606	25.8883	26.1987	26.1684	26.6756	26.6174	26.0446	27.007	26.2474	26.2334	26.3943	26.373	+	7	7	7	29.7	29.7	29.7	46.481	0	22.837	1184900000	52	0.00665972	0.470881	3.40987	A3KG59	A3KG59	Peptidase M20 domain-containing protein 2	Pm20d2
27.8269	27.6164	27.6411	27.5112	27.8073	27.9617	27.8146	27.5406	27.9285	28.0145	27.659	27.8928		11	11	11	39.4	39.4	39.4	50.548	0	33.63	3099600000	122	0.143477	0.145478	1.58753	A6H630	A6H630	Protein-glutamate O-methyltransferase	Armt1
29.9153	24.5551	24.1568	24.5056	30.0536	30.3721	21.3084	30.0124	24.8188	29.2554	24.5095	29.995	+	30	30	30	47.7	47.7	47.7	104.66	0	323.31	7198900000	248	9.10686e-07	5.95825	10.6234	A6X935;CON__Q3T052	A6X935	Inter alpha-trypsin inhibitor, heavy chain 4	Itih4
23.5657	25.8527	26.1948	26.2616	23.1313	22.8421	26.0971	23.8247	26.2264	24.0732	25.4014	23.4457	+	7	3	2	57.8	20.6	11.7	20.638	0	10.263	521730000	20	6.09403e-07	-2.52524	-11.0933	B5X0G2	B5X0G2	Major urinary protein 17	Mup17
24.7447	25.0755	NaN	25.1627	24.3605	25.4916	NaN	25.3636	25.8831	24.5798	25.6825	25.5893		4	4	4	38.6	38.6	38.6	16.037	0	9.9902	430450000	31	0.202164	-0.429348	-1.38938	D3Z4S3	D3Z4S3	Putative peptidyl-tRNA hydrolase PTRHD1	Ptrhd1
24.7954	25.8488	25.9698	26.3399	23.9577	NaN	25.8163	NaN	25.7353	25.8713	26.1072	NaN	+	7	7	7	28.7	28.7	28.7	38.272	0	22.805	550920000	21	0.0252715	-1.09471	-2.83371	P0DMN7;D3Z6H8	P0DMN7;D3Z6H8	S-adenosylmethionine decarboxylase proenzyme 1;S-adenosylmethionine decarboxylase 1 alpha chain;S-adenosylmethionine decarboxylase 1 beta chain;S-adenosylmethionine decarboxylase proenzyme 2;S-adenosylmethionine decarboxylase 2 alpha chain;S-adenosylmethionine decarboxylase 2 beta chain	Amd1;Amd2
28.8753	26.8709	25.8199	26.6047	29.4175	29.6939	26.8884	28.983	26.4136	28.4785	26.6794	29.245	+	15	15	15	20	20	20	87.428	0	323.31	4574900000	196	8.12706e-07	2.56937	10.7548	E9PV24	E9PV24	Fibrinogen alpha chain;Fibrinopeptide A;Fibrinogen alpha chain	Fga
30.0497	30.7086	30.2115	30.3775	30.1611	30.2961	30.0447	30.5433	30.5053	30.3799	30.6552	30.6918		106	106	106	32	32	32	565.03	0	323.31	19452000000	793	0.667172	-0.0634708	-0.443033	E9PZQ0;A2AGL3;E9Q401	E9PZQ0	Ryanodine receptor 1	Ryr1
24.015	NaN	NaN	24.6582	24.2297	24.2208	24.2262	24.3858	24.2557	24.029	25.5964	24.7587		2	2	2	3.8	3.8	3.8	77.843	0.0022971	2.85	261830000	35	0.193086	-0.410949	-1.42105	E9Q9K5	E9Q9K5	Triadin	Trdn
22.3554	22.2616	22.3974	NaN	23.178	22.9393	23.2524	22.9625	23.1801	22.3831	22.2231	23.4927		5	5	2	6.1	6.1	2	134.75	0	4.918	89487000	10	0.460155	0.22224	0.771555	G5E829;Q9R0K7	G5E829;Q9R0K7	Plasma membrane calcium-transporting ATPase 1;Plasma membrane calcium-transporting ATPase 2	Atp2b1;Atp2b2
30.1827	30.3727	30.2219	30.3468	30.2467	30.0069	30.3826	29.9964	30.3291	30.1024	30.2764	30.0651	+	36	36	36	44.9	44.9	44.9	102.53	0	323.31	16550000000	510	0.00090187	-0.221559	-4.65448	O08528;P17710;Q91W97;Q3TRM8	O08528	Hexokinase-2	Hk2
24.2718	25.1133	23.1978	24.1725	25.1494	24.6147	24.5051	24.7509	23.5372	24.3981	23.5927	24.7642		5	5	5	12.1	12.1	12.1	79.871	0	13.445	271340000	20	0.0721252	0.638432	2.01041	O08529	O08529	Calpain-2 catalytic subunit	Capn2
29.5599	29.5207	29.4189	29.6097	29.7504	29.631	29.7308	29.9037	29.6358	29.5755	29.5866	29.9981		33	33	33	38.7	38.7	38.7	124.63	0	323.31	11282000000	342	0.105604	0.152674	1.77897	O08532;Q6PHS9	O08532	Voltage-dependent calcium channel subunit alpha-2/delta-1;Voltage-dependent calcium channel subunit alpha-2-1;Voltage-dependent calcium channel subunit delta-1	Cacna2d1
29.6444	29.7197	29.2526	29.383	29.6302	29.3007	29.2326	29.1864	29.4711	29.5804	29.5178	29.5682		18	18	18	42	42	42	64.469	0	323.31	9712600000	293	0.618851	0.0555747	0.513359	O08539;D3Z6Q9;Q7TQF7	O08539	Myc box-dependent-interacting protein 1	Bin1
29.514	28.9749	28.8167	28.8769	29.3563	29.5419	29.3938	29.452	29.1062	28.9106	29.4282	29.2614		23	23	21	63.3	63.3	58.2	62.277	0	323.31	8562600000	261	0.12457	0.239895	1.67652	O08553	O08553	Dihydropyrimidinase-related protein 2	Dpysl2
25.1153	25.5935	24.9071	25.3902	25.128	25.4651	24.891	25.0335	24.5823	25.2729	25.3268	25.5878		19	19	15	13.5	13.5	12	227.03	0	26.054	466440000	82	0.416865	0.151947	0.846887	O08638;Q6URW6	O08638	Myosin-11	Myh11
29.964	28.6444	28.5774	28.7305	30.1132	30.2475	28.8833	30.102	28.6065	29.7675	28.6241	30.1014	+	16	16	16	29.7	29.7	29.7	73.101	0	282.21	10394000000	272	1.16363e-08	1.37157	16.8115	O08677	O08677	Kininogen-1;Kininogen-1 heavy chain;Bradykinin;Kininogen-1 light chain	Kng1
30.5884	30.3586	30.588	30.4009	30.725	30.4244	30.4222	30.5365	30.7225	30.687	30.6886	30.5933		20	20	20	82.1	82.1	82.1	24.87	0	323.31	21746000000	418	0.44126	0.0623115	0.801882	O08709	O08709	Peroxiredoxin-6	Prdx6
31.8186	31.9092	32.0081	32.0108	31.815	31.7799	31.9145	31.964	31.7582	31.8034	31.8078	31.9745		18	18	18	58.3	58.3	58.3	54.272	0	323.31	53212000000	671	0.459072	-0.0422122	-0.770056	O08749	O08749	Dihydrolipoyl dehydrogenase, mitochondrial	Dld
26.3983	26.7846	26.3721	26.6909	26.333	26.6744	26.671	26.5797	26.8034	26.2691	26.9187	26.8083		7	7	7	47.5	47.5	47.5	27.418	0	44.3	1377300000	100	0.1186	-0.196274	-1.70715	O08756	O08756	3-hydroxyacyl-CoA dehydrogenase type-2	Hsd17b10
25.4461	25.9388	25.5373	25.4281	25.5229	25.6734	25.58	25.8498	25.8556	25.1255	26.0165	25.2346		12	12	12	18.6	18.6	18.6	99.818	0	29.352	650980000	62	0.120637	-0.250672	-1.69654	O08759	O08759	Ubiquitin-protein ligase E3A	Ube3a
25.0479	25.0263	24.7831	24.9138	24.3765	25.0231	25.4397	25.422	24.7712	24.6737	25.5405	25.0505		5	5	5	8.1	8.1	8.1	58.792	0	21.058	437450000	53	0.480946	-0.146809	-0.732043	O08795	O08795	Glucosidase 2 subunit beta	Prkcsh
29.2597	28.8772	29.0255	28.948	29.0546	29.157	29.0905	29.184	29.0552	28.9127	28.8658	29.2255	+	16	16	16	63.2	63.2	63.2	42.043	0	221.73	7402400000	208	0.0382498	0.155205	2.38553	O08911;Q9Z1B7	O08911	Mitogen-activated protein kinase 12	Mapk12
28.4113	28.1115	28.1728	28.2404	28.1975	28.0325	27.9406	28.151	28.3609	27.9961	28.3969	27.9647		5	5	5	73.5	73.5	73.5	7.3384	0	171.05	4073500000	141	0.437087	-0.0783189	-0.80946	O08997	O08997	Copper transport protein ATOX1	Atox1
28.6773	28.8867	28.724	28.8643	28.7998	28.9168	28.6457	28.7147	28.6656	28.376	28.9004	28.5882		11	11	11	54.2	54.2	54.2	26.372	0	181.62	6055200000	119	0.278902	-0.102354	-1.14493	O09061	O09061	Proteasome subunit beta type-1	Psmb1
27.0613	27.0173	27.0875	27.0266	27.0327	27.1132	27.4732	26.5519	26.9415	27.0747	27.032	26.9222		11	11	11	46.2	46.2	46.2	27.497	0	37.145	1809800000	85	0.263511	-0.137056	-1.18474	O09131;Q8K2Q2	O09131	Glutathione S-transferase omega-1	Gsto1
25.065	25.6274	25.1619	25.0014	25.0582	25.2488	24.9948	25.562	25.529	25.1328	25.7131	25.4762		5	5	5	22.9	22.9	22.9	48.176	0	15.845	590910000	29	0.621955	-0.0807616	-0.508762	O09161	O09161	Calsequestrin-2	Casq2
23.9109	NaN	NaN	NaN	24.8935	24.5921	22.9561	24.6186	NaN	24.1661	NaN	23.9849		3	3	3	10.8	10.8	10.8	27.392	0	8.7412	166800000	21	1	1.40493	0	O09164	O09164	Extracellular superoxide dismutase [Cu-Zn]	Sod3
33.3238	33.6702	33.1751	33.2723	33.2329	33.4948	33.0076	33.3284	33.4267	33.4689	33.3451	33.8336		17	17	17	52.3	52.3	52.3	46.377	0	323.31	157320000000	1105	0.326345	0.130916	1.03209	O09165	O09165	Calsequestrin-1	Casq1
28.9926	28.9223	29.1075	28.6488	29.1479	29.0544	29.2971	29.0691	28.8371	28.7673	28.4689	29.0665		7	7	7	60.2	60.2	60.2	13.077	0	160.6	7066300000	131	0.334038	0.135983	1.01499	O35215	O35215	D-dopachrome decarboxylase	Ddt
27.2874	27.412	27.4856	27.8377	27.6338	27.8016	27.81	27.5933	27.6755	27.2	28.0758	27.8425		7	7	7	26.3	26.3	26.3	40.703	0	88.828	2786600000	52	0.312738	-0.15635	-1.06309	O35226	O35226	26S proteasome non-ATPase regulatory subunit 4	Psmd4
26.2152	25.6191	24.8472	25.2807	26.538	26.3432	25.3252	25.983	25.0694	26.0844	25.4401	26.3011	+	11	11	11	21.9	21.9	21.9	82.105	0	34.777	796320000	43	3.1626e-05	0.980574	7.1345	O35350	O35350	Calpain-1 catalytic subunit	Capn1
29.2062	28.5669	27.6899	28.3876	29.2456	28.159	29.1782	29.53	28.32	28.33	28.4705	28.2807		12	12	12	47.6	47.6	47.6	40.403	0	314.25	5954000000	192	0.281388	0.356415	1.13866	O35367	O35367	Keratocan	Kera
23.7722	24.7143	NaN	25.1478	24.9571	24.9872	25.646	25.1809	NaN	25.0403	24.8786	25.2568		3	3	3	12.2	12.2	12.2	36.118	0	14.405	348250000	38	0.49462	-0.230924	-0.715551	O35459	O35459	Delta(3,5)-Delta(2,4)-dienoyl-CoA isomerase, mitochondrial	Ech1
26.8236	27.2543	26.7243	26.7976	27.3649	27.4992	27.0764	26.9457	26.6757	26.908	27.0834	26.9399		7	7	7	42.6	42.6	42.6	34.577	0	38.852	1865400000	51	0.353123	0.144914	0.973799	O35593	O35593	26S proteasome non-ATPase regulatory subunit 14	Psmd14
28.2832	27.9157	28.1216	27.909	28.0316	28.029	28.2932	28.086	27.8373	27.8496	27.9618	27.8401		16	16	16	60.1	60.1	60.1	36.384	0	139.59	3499200000	192	0.891553	0.0134888	0.139853	O35639	O35639	Annexin A3	Anxa3
23.3799	24.3512	23.4656	23.6942	23.848	23.9526	23.4725	23.473	NaN	23.7826	23.6903	24.0047		6	6	6	7.3	7.3	7.3	103.93	0	7.5704	172750000	24	0.977642	0.00537612	0.0288132	O35643;Q9DBG3	O35643;Q9DBG3	AP-1 complex subunit beta-1;AP-2 complex subunit beta	Ap1b1;Ap2b1
29.1075	29.3148	29.5197	29.035	29.2105	29.0603	29.3413	29.4252	29.4731	29.1733	29.4021	29.5067		7	7	7	45.3	45.3	45.3	31.013	0	323.31	9236900000	149	0.344472	-0.100448	-0.992261	O35658	O35658	Complement component 1 Q subcomponent-binding protein, mitochondrial	C1qbp
25.2485	24.5369	24.496	25.0759	25.2357	25.6072	25.1083	25.2302	24.691	24.8796	25.1032	25.5611	+	4	3	3	13.8	11.6	11.6	49.279	0	61.306	443750000	48	0.0174354	0.4585	2.84377	P70333;O35737	P70333;O35737	Heterogeneous nuclear ribonucleoprotein H2;Heterogeneous nuclear ribonucleoprotein H;Heterogeneous nuclear ribonucleoprotein H, N-terminally processed	Hnrnph2;Hnrnph1
28.6827	28.3583	29.0534	28.7085	28.7803	28.6105	28.7759	28.828	28.4084	28.9003	28.9873	28.8302		11	11	11	29.8	29.8	29.8	44.127	0	123.87	6172500000	138	0.66048	0.0566994	0.452625	O35855	O35855	Branched-chain-amino-acid aminotransferase, mitochondrial	Bcat2
25.3272	25.1038	25.003	NaN	26.0029	24.6693	NaN	25.3892	NaN	25.0421	24.7176	25.2509		7	7	7	24.6	24.6	24.6	37.548	0	18.333	456340000	28	0.255473	0.338758	1.23843	O35864	O35864	COP9 signalosome complex subunit 5	Cops5
28.7071	28.9233	28.6388	28.8327	28.1246	28.0809	29.0443	28.6026	28.4826	28.4164	28.7413	28.2927	+	15	15	15	44.8	44.8	44.8	37.063	0	224.22	5063800000	221	0.0116606	-0.40644	-3.079	O35887	O35887	Calumenin	Calu
26.2299	26.0525	26.6763	26.1906	NaN	25.8795	26.3157	26.2047	26.1865	26.0274	25.7748	25.6897		2	2	2	13.5	13.5	13.5	22.924	0	24.688	954980000	23	0.265377	-0.193146	-1.18763	O35943	O35943	Frataxin, mitochondrial;Frataxin intermediate form;Frataxin mature form	Fxn
26.22	26.1611	26.0739	25.988	26.2771	25.2486	25.4065	25.8397	25.5262	25.6296	26.3899	NaN		4	4	4	38.6	38.6	38.6	26.336	0	43.953	852800000	24	0.746255	-0.0812504	-0.333693	O35969	O35969	Guanidinoacetate N-methyltransferase	Gamt
29.9245	29.9764	29.7007	29.4334	29.7715	30.4192	30.0527	30.2305	29.8539	29.8154	29.8466	30.2519		14	14	14	35.2	35.2	35.2	43.953	0	323.31	13821000000	259	0.0977069	0.258221	1.82667	O54724	O54724	Polymerase I and transcript release factor	Ptrf
26.436	25.8331	25.9403	26.211	25.8492	25.5248	25.512	24.8588	25.6498	25.7248	24.5503	25.3432		4	4	4	16.3	16.3	16.3	36.572	0	18.708	792110000	37	0.98363	0.00670592	0.0210363	O54786	O54786	DNA fragmentation factor subunit alpha	Dffa
26.4658	25.9923	26.4175	25.8472	26.2249	26.1805	26.1413	26.185	25.7547	26.362	26.3125	26.1525		10	10	10	45	45	45	33.523	0	55.775	1020900000	58	0.149219	0.184209	1.56256	O54983	O54983	Ketimine reductase mu-crystallin	Crym
27.8089	27.5035	27.2133	27.4913	27.8953	27.7326	27.7796	27.7846	27.7846	27.8658	27.7609	27.649		9	9	9	33.2	33.2	33.2	30.436	0	111.35	2816700000	102	0.0738011	0.20051	1.99663	O55023	O55023	Inositol monophosphatase 1	Impa1
28.5795	29.2352	28.3712	28.6364	29.1898	28.4319	28.4857	28.6431	28.578	28.8644	28.6688	28.6302		9	9	9	45.6	45.6	45.6	32.932	0	121.44	6126000000	179	0.720023	0.0605955	0.36872	O55126	O55126	Protein NipSnap homolog 2	Gbas
28.1437	27.9789	28.1	27.9453	28.0533	28.2593	28.0145	27.8615	27.9249	27.5458	28.2079	28.1542		11	11	11	43.9	43.9	43.9	28.532	0	130.32	3627900000	133	0.828454	-0.0256068	-0.222433	O55234	O55234	Proteasome subunit beta type-5	Psmb5
28.2347	28.2217	27.8997	27.9695	28.6825	28.4277	28.5385	28.4481	28.4358	27.9962	28.5794	28.3186		9	9	9	40.2	40.2	40.2	34.299	0	261.08	4686200000	140	0.622055	0.0771691	0.508614	O70209	O70209	PDZ and LIM domain protein 3	Pdlim3
35.7153	35.5317	35.7463	35.7638	35.8723	35.6706	35.6027	35.6443	35.4358	35.6761	35.3413	35.5058		28	28	25	79.8	79.8	67.6	28.827	0	323.31	788540000000	4920	0.217564	0.11048	1.31593	O70250	O70250	Phosphoglycerate mutase 2	Pgam2
27.3128	27.4877	27.3352	27.7331	27.4097	27.273	27.2648	27.262	26.9129	27.2745	27.5139	26.7883		6	6	6	54.7	54.7	54.7	24.693	0	110.3	2266300000	68	0.309852	-0.154539	-1.0698	O70251	O70251	Elongation factor 1-beta	Eef1b
24.3211	24.87	24.3707	24.5109	24.5688	24.8079	24.5945	24.8242	24.0825	24.2898	24.9288	24.5593		5	5	5	25.9	25.9	25.9	22.228	0	5.8181	331190000	23	0.988882	0.00227547	0.0142875	O70325;Q91XR9	O70325;Q91XR9	Phospholipid hydroperoxide glutathione peroxidase, mitochondrial;Phospholipid hydroperoxide glutathione peroxidase, nuclear	Gpx4
27.6179	27.3953	27.6022	27.4392	27.8353	27.8072	27.5478	27.4731	27.6799	27.3836	27.9441	27.6508		7	7	7	34.9	34.9	34.9	28.405	0	57.934	2818200000	79	0.812133	0.0265344	0.244042	O70435	O70435	Proteasome subunit alpha type-3	Psma3
28.8004	23.2205	24.4207	NaN	29.7153	29.3684	23.6628	29.0979	NaN	27.9636	25.2496	29.0878	+	18	18	18	53.6	53.6	53.6	46.596	0	227.33	4083400000	128	6.08675e-06	4.86721	10.4542	O70571	O70571	[Pyruvate dehydrogenase (acetyl-transferring)] kinase isozyme 4, mitochondrial	Pdk4
25.7652	NaN	25.5302	25.9601	25.7521	25.916	26.0498	25.8438	26.0649	25.4601	25.5947	25.7077		4	4	4	28.6	28.6	28.6	16.534	0	56.222	772040000	15	0.450166	-0.0991315	-0.789414	O70591	O70591	Prefoldin subunit 2	Pfdn2
29.3146	29.2689	28.8425	29.3068	29.5875	29.3025	29.2003	29.2967	29.1752	29.638	29.6823	29.7956		6	6	6	17.6	17.6	17.6	51.346	0	233.15	9776400000	185	0.114295	0.243153	1.73011	O70622	O70622	Reticulon-2	Rtn2
30.6683	30.2303	30.3938	30.2313	30.137	30.1415	29.8764	30.4505	30.0682	30.332	30.2834	30.4148		17	17	17	48.3	48.3	48.3	66.406	0	323.31	17860000000	284	0.142825	0.176785	1.59042	O88342	O88342	WD repeat-containing protein 1	Wdr1
25.3466	25.0467	24.3795	24.7444	25.5658	25.4102	24.7804	25.544	25.1733	25.0723	24.8477	25.6175	+	8	8	8	36.8	36.8	36.8	28.463	0	33.842	486490000	60	0.00156694	0.597387	4.29777	O88456;Q9D7J7	O88456	Calpain small subunit 1	Capns1
24.6635	24.7326	24.7573	25.2429	24.4726	24.9058	24.9251	24.8412	24.7188	24.2951	25.131	24.5939		5	5	5	14.1	14.1	14.1	68.393	0	12.46	366000000	23	0.0509846	-0.289256	-2.21663	O88487	O88487	Cytoplasmic dynein 1 intermediate chain 2	Dync1i2
25.9432	25.5694	25.9454	25.7024	26.7032	26.1285	26.4511	26.382	25.8899	26.1545	25.99	26.1838		12	12	12	28.3	28.3	28.3	139.41	0	37.614	963090000	66	0.075555	0.324501	1.98252	O88492	O88492	Perilipin-4	Plin4
24.196	24.2497	NaN	NaN	24.6128	24.3315	24.2608	24.2749	24.2691	24.2211	24.229	24.1933		4	4	4	10.6	10.6	10.6	47.832	0	7.6679	236710000	17	0.536899	0.0528045	0.645133	O88543	O88543	COP9 signalosome complex subunit 3	Cops3
26.4598	26.5206	26.1974	25.7996	26.5818	25.8332	26.0478	25.7245	26.1011	26.1274	26.4383	26.0708		11	11	11	37.4	37.4	37.4	46.284	0	79.406	1036100000	67	0.775785	-0.0512514	-0.292632	O88544	O88544	COP9 signalosome complex subunit 4	Cops4
26.0635	26.4206	NaN	25.7748	26.9274	26.4576	25.7191	26.1074	25.5153	25.8529	25.7124	26.4326		7	7	7	32.1	32.1	32.1	35.88	0	14.156	973050000	24	0.0591825	0.478463	2.1588	O88545	O88545	COP9 signalosome complex subunit 6	Cops6
24.9006	25.2462	24.9126	24.5678	24.4256	26.8528	25.2738	26.363	25.3291	25.4381	25.6494	26.2177		10	10	10	39.9	39.9	39.9	37.402	0	44.537	687560000	30	0.221057	0.536487	1.3052	O88569	O88569	Heterogeneous nuclear ribonucleoproteins A2/B1	Hnrnpa2b1
25.6263	25.0594	25.1528	25.3183	25.6904	25.0185	25.6567	25.0769	25.462	25.5341	25.3484	NaN		5	5	5	35.5	35.5	35.5	29.486	0	16.468	567430000	23	0.733694	0.0563201	0.350959	O88587	O88587	Catechol O-methyltransferase	Comt
28.1031	28.3133	27.7888	28.0179	28.1787	28.2861	28.1883	27.9256	27.9965	27.89	27.9109	27.8508		18	18	17	57	57	54.3	49.548	0	127.13	3646900000	147	0.977042	0.00311279	0.0295051	O88685	O88685	26S protease regulatory subunit 6A	Psmc3
25.6936	25.7201	25.7903	25.9847	25.197	25.6715	25.9823	25.8522	25.745	25.7877	25.9179	25.5478		5	5	5	25.4	25.4	25.4	29.8	0	26.211	719910000	64	0.0561782	-0.231727	-2.15928	O88696	O88696	ATP-dependent Clp protease proteolytic subunit, mitochondrial	Clpp
25.4971	25.1494	25.1369	25.2941	25.0702	25.2325	25.6672	25.2036	25.372	24.7782	25.4587	25.3549		5	5	5	12.7	12.7	12.7	47.744	0	49.275	507400000	29	0.255905	-0.156975	-1.20511	O88712;P56546	O88712;P56546	C-terminal-binding protein 1;C-terminal-binding protein 2	Ctbp1;Ctbp2
24.2513	24.2668	24.1681	23.8182	NaN	24.794	25.3817	24.5493	25.2744	24.6775	25.0573	24.9296		6	6	6	22.6	22.6	22.6	54.325	0	13.507	366200000	29	0.948848	-0.0207538	-0.0659643	O88746	O88746	Target of Myb protein 1	Tom1
29.6712	29.0795	29.47	29.1515	29.506	29.4648	29.4102	29.5971	29.2809	29.2059	29.2376	29.2636		19	18	18	54.6	52.4	52.4	46.674	0	187.66	9309800000	214	0.092018	0.179804	1.86328	O88844	O88844	Isocitrate dehydrogenase [NADP] cytoplasmic	Idh1
25.5854	25.3664	25.6292	25.3891	25.397	24.9904	25.2457	25.5006	25.2651	25.2458	24.5648	25.0972		5	5	5	36.6	36.6	36.6	20.911	0	14.785	550210000	20	0.741347	0.0593363	0.339375	O88851	O88851	Putative hydrolase RBBP9	Rbbp9
25.8527	26.1924	26.182	25.9555	26.1471	24.3749	23.9174	24.5302	NaN	26.3866	25.3161	23.5483		6	6	6	33.2	33.2	33.2	32.549	0	29.383	648850000	35	0.578362	-0.372706	-0.576571	O88958;Q9CRC9	O88958	Glucosamine-6-phosphate isomerase 1	Gnpda1
27.9968	28.6053	29.3396	28.6183	27.3488	28.0282	28.4684	27.7512	29.5366	28.9995	29.3511	28.2062	+	38	38	30	54.7	54.7	43.9	103.04	0	323.31	5692500000	348	0.0102952	-0.931438	-3.15215	O88990	O88990	Alpha-actinin-3	Actn3
27.6113	27.9679	27.4188	27.6422	28.2395	27.5954	27.5407	27.9743	28.0634	28.3119	27.8554	28.1807		5	5	5	27.7	27.7	27.7	29.224	0	179.86	3389700000	115	0.182307	0.237432	1.43323	O89104	O89104	Synaptophysin-like protein 2	Sypl2
27.8564	27.4994	27.631	27.3362	27.6086	28.0902	27.6564	27.7023	27.3321	27.6911	27.9455	27.7167		6	6	6	32.3	32.3	32.3	39.771	0	78.068	3048600000	89	0.104396	0.210763	1.78605	P00329	P00329	Alcohol dehydrogenase 1	Adh1
26.8251	27.6359	27.6017	27.8741	26.4774	27.4533	27.3596	27.3904	27.7027	27.2419	27.2589	27.2738	+	6	6	6	44.9	44.9	44.9	25.976	0	14.624	2348700000	50	0.0285172	-0.461817	-2.55705	P00405	P00405	Cytochrome c oxidase subunit 2	Mtco2
27.9282	27.3601	27.5175	27.675	27.4225	27.8468	27.539	27.3937	27.5125	27.7365	27.3942	27.5864		6	6	6	33.1	33.1	33.1	29.032	0	75.76	2687200000	103	0.16316	0.152632	1.50531	P00920	P00920	Carbonic anhydrase 2	Ca2
31.3492	29.2924	29.4361	29.2496	31.5843	31.6591	29.762	31.4756	29.5541	31.1873	29.5155	31.5934	+	74	74	68	57.6	57.6	53.6	186.48	0	323.31	24978000000	837	3.51694e-09	2.00658	19.0135	P01027	P01027	Complement C3;Complement C3 beta chain;C3-beta-c;Complement C3 alpha chain;C3a anaphylatoxin;Acylation stimulating protein;Complement C3b alpha chain;Complement C3c alpha chain fragment 1;Complement C3dg fragment;Complement C3g fragment;Complement C3d fragment;Complement C3f fragment;Complement C3c alpha chain fragment 2	C3
23.9018	NaN	22.7738	NaN	25.2618	24.8278	23.9321	24.4737	23.705	24.4207	23.4225	24.9796	+	6	6	6	5.7	5.7	5.7	192.91	0	53.019	259440000	21	0.00556964	1.18585	3.75682	P01029;CON__P01030;CON__ENSEMBL:ENSBTAP00000007350	P01029	Complement C4-B;Complement C4 beta chain;Complement C4 alpha chain;C4a anaphylatoxin;Complement C4 gamma chain	C4b
34.1894	33.9071	33.7603	34.0848	34.3161	34.2214	34.0132	34.1729	33.6305	34.1014	34.1102	34.5635	+	14	14	12	94.4	94.4	89.4	15.085	0	323.31	246830000000	994	0.00744733	0.343098	3.34343	P01942;P06467	P01942	Hemoglobin subunit alpha	Hba
34.6103	34.4371	34.0247	34.5182	34.9193	34.6692	34.3369	34.6274	33.8749	34.5549	34.1402	34.807	+	14	14	7	93.9	93.9	59.2	15.84	0	323.31	324790000000	887	0.00220992	0.47601	4.08126	P02088;CON__Q3SX09;CON__P02070;P02104	P02088	Hemoglobin subunit beta-1	Hbb-b1
31.4242	31.2825	31.0409	31.5085	31.4559	32.0494	31.955	31.5893	30.9896	31.7578	31.2101	32.0391		13	6	6	93.2	49.7	49.7	15.878	0	284.29	40801000000	280	0.0620511	0.38816	2.10025	P02089	P02089	Hemoglobin subunit beta-2	Hbb-b2
26.6847	27.0188	26.988	26.9533	26.2709	26.803	27.1851	26.9631	27.2481	26.6863	27.3154	27.1377	+	20	20	20	16.7	16.7	16.7	177.3	0	99.853	1683800000	107	0.0238346	-0.360477	-2.66158	P02468;Q9R0B6	P02468	Laminin subunit gamma-1	Lamc1
25.8986	26.1888	26.4446	25.8542	25.1523	25.838	26.0632	25.9316	26.7321	25.9624	26.488	25.9235	+	16	16	16	13.3	13.3	13.3	197.09	0	52.308	929560000	113	0.01879	-0.51076	-2.80014	P02469	P02469	Laminin subunit beta-1	Lamb1
31.8494	31.8148	31.6794	30.9494	31.3931	31.9563	31.5357	31.4484	31.2803	32.1363	31.3632	31.4839		2	2	2	4.3	4.3	4.3	62.747	0.0030326	2.6992	47280000000	117	0.156597	0.274114	1.53171	P03975	P03975	IgE-binding protein	Iap
31.8664	31.3847	31.4139	31.4482	31.7417	31.6106	31.0583	31.8622	31.454	31.6008	31.4645	31.6035	+	11	11	10	69.7	69.7	64.4	14.65	0	323.31	43544000000	431	0.00189916	0.343566	4.17619	P04117;O08716	P04117	Fatty acid-binding protein, adipocyte	Fabp4
25.0876	NaN	24.8526	NaN	24.7481	24.8608	25.1195	25.3592	24.5773	24.9422	24.8744	25.175		9	9	9	15.5	15.5	15.5	85.004	0	15.515	373330000	18	0.263065	0.172889	1.20383	P04186;CON__Q3KUS7	P04186	Complement factor B;Complement factor B Ba fragment;Complement factor B Bb fragment	Cfb
34.9307	35.216	35.1349	35.2668	35.1006	33.763	34.4077	34.8013	34.8137	35.2771	34.6272	34.2804		16	16	16	92.2	92.2	92.2	17.069	0	323.31	451980000000	5000	0.440113	-0.218887	-0.803961	P04247	P04247	Myoglobin	Mb
37.6476	37.6135	37.8699	37.6179	37.5108	37.532	37.868	37.6187	37.6518	37.5814	37.3913	37.6308		42	42	39	92.3	92.3	82.7	39.355	0	323.31	3021900000000	15566	0.313532	-0.0818717	-1.06125	P05064	P05064	Fructose-bisphosphate aldolase A	Aldoa
27.1166	27.118	26.1763	26.9883	27.5226	26.6436	26.645	26.9938	26.8005	27.014	26.6815	26.9967		8	8	4	28.8	28.8	17.9	40.57	0	41.736	1745400000	55	0.107235	0.312967	1.76953	P05132	P05132	cAMP-dependent protein kinase catalytic subunit alpha	Prkaca
33.7005	33.7532	33.693	33.5537	33.7987	33.5216	33.6488	33.6125	33.7412	33.7722	33.661	33.6401		34	34	34	84.3	84.3	84.3	46.247	0	323.31	186020000000	1337	0.986274	-0.00091362	-0.0176393	P05201	P05201	Aspartate aminotransferase, cytoplasmic	Got1
33.8448	33.7774	33.8301	33.7777	33.7509	33.2623	33.6008	33.7321	33.6985	33.6921	33.7605	33.3485		30	30	30	75.8	75.8	75.8	47.411	0	323.31	187540000000	1171	0.216955	-0.135715	-1.31782	P05202	P05202	Aspartate aminotransferase, mitochondrial	Got2
26.1545	NaN	NaN	NaN	26.1703	25.5911	NaN	26.1244	NaN	26.0299	NaN	26.1897		5	5	3	40.2	40.2	25.4	13.77	0	13.02	487460000	10	1	NaN	0	P05366	P05366	Serum amyloid A-1 protein	Saa1
34.4927	33.7529	34.5369	34.2649	33.7213	33.9888	34.2593	34.5927	34.3714	34.2726	34.2345	34.871		28	28	25	91	91	91	20.594	0	323.31	277310000000	1782	0.677242	0.0865078	0.428681	P05977;P09541	P05977	Myosin light chain 1/3, skeletal muscle isoform	Myl1
36.1512	36.0681	36.161	36.2242	36.1266	35.9104	36.0753	36.1993	36.2112	36.2719	36.1361	36.1057		35	35	33	88.3	88.3	86.4	36.498	0	323.31	1020700000000	3671	0.750377	-0.018493	-0.327044	P06151;P00342	P06151	L-lactate dehydrogenase A chain	Ldha
25.0845	25.5964	25.3774	25.4254	25.0829	25.792	NaN	25.2886	25.5884	25.0713	25.4572	24.9923		9	9	9	32.2	32.2	32.2	45.029	0	26.085	552540000	28	0.0857222	-0.270372	-1.92964	P06728	P06728	Apolipoprotein A-IV	Apoa4
35.0133	34.8249	35.003	34.9352	34.9685	34.8699	34.8988	34.955	35.0783	35.0821	35.0322	34.9235		38	38	38	77.1	77.1	77.1	62.766	0	323.31	454220000000	2963	0.89408	0.00661977	0.136571	P06745;CON__Q3ZBD7	P06745	Glucose-6-phosphate isomerase	Gpi
30.3414	29.9338	30.2684	30.3106	30.36	30.2045	30.164	30.1733	30.5169	30.5159	30.1172	30.2652		25	25	25	71.3	71.3	71.3	63.953	0	323.31	17799000000	487	0.358906	0.0915642	0.96164	P06801	P06801	NADP-dependent malic enzyme	Me1
27.0002	30.5455	30.6756	30.7414	26.748	26.9346	30.8457	27.5254	30.6994	27.6971	30.5724	26.602	+	7	7	7	70.7	70.7	70.7	15.776	0	323.31	11833000000	178	2.57771e-09	-3.59543	-19.6284	P07309	P07309	Transthyretin	Ttr
38.1572	38.0709	38.4166	38.3565	38.1923	38.3652	38.4414	38.1657	38.1271	38.1964	37.9648	38.2659		51	51	50	97.9	97.9	95.8	43.044	0	323.31	5005500000000	29073	0.949091	-0.00577037	-0.0654687	P07310	P07310	Creatine kinase M-type	Ckm
30.6574	30.2906	30.0448	30.1616	30.5137	30.7929	30.6123	30.811	30.4365	30.3885	30.5571	30.4749		24	24	24	65.8	65.8	65.8	38.676	0	323.31	19889000000	638	0.0519434	0.255932	2.20563	P07356	P07356	Annexin A2	Anxa2
26.6811	NaN	NaN	NaN	26.613	26.2962	NaN	27.8577	NaN	26.827	NaN	27.2203		6	3	3	24.6	9.2	9.2	23.843	0	6.1928	912870000	44	1	NaN	0	P07361;Q63805	P07361	Alpha-1-acid glycoprotein 2	Orm2
36.6549	36.5827	36.8224	36.8276	36.4698	36.5834	36.9364	36.6968	36.7757	36.5858	36.7315	36.4055	+	57	56	54	79.8	79.8	78.3	68.692	0	323.31	1484000000000	6969	0.0089558	-0.213353	-3.23428	P07724	P07724	Serum albumin	Alb
32.6707	32.9006	33.0893	33.0674	32.6648	32.7178	33.215	32.7847	32.843	32.8998	32.87	32.7757	+	25	25	17	57.9	57.9	40.7	46.879	0	323.31	111090000000	1088	0.00591529	-0.245309	-3.4806	P07759	P07759	Serine protease inhibitor A3K	Serpina3k
26.2473	26.331	25.3338	25.8123	26.736	26.2771	25.8196	25.8907	25.7405	25.937	25.8886	26.0335		23	9	9	31.9	17.2	17.2	84.787	0	85.997	885030000	59	0.0722965	0.365971	2.00899	P07901	P07901	Heat shock protein HSP 90-alpha	Hsp90aa1
29.0912	29.1162	28.0859	28.7659	29.4989	29.0873	28.9877	28.89	28.4025	28.8041	28.6798	28.9166		17	17	17	57.5	57.5	57.5	44.959	0	247.06	6840500000	187	0.0705675	0.375024	2.02349	P07934	P07934	Phosphorylase b kinase gamma catalytic chain, skeletal muscle/heart isoform	Phkg1
25.9628	25.9671	25.6756	25.6158	25.5256	25.6558	26.0161	25.9457	25.7102	25.4857	25.632	25.4908		9	9	9	19.1	19.1	19.1	71.982	0	11.188	725550000	31	0.447219	-0.0917174	-0.791143	P08003	P08003	Protein disulfide-isomerase A4	Pdia4
26.8046	26.8532	27.1301	26.9625	26.7077	26.8496	26.9179	26.7199	26.8576	26.9841	27.1789	26.5714	+	7	7	7	59.4	59.4	59.4	19.724	0	26.511	1682900000	49	0.0264571	-0.210458	-2.60076	P08030	P08030	Adenine phosphoribosyltransferase	Aprt
28.0474	28.9631	27.6259	28.4565	28.2503	28.3632	28.4853	28.1862	28.2302	28.1869	28.7159	28.1993		21	19	19	29.6	27.8	27.8	92.475	0	78.639	4846000000	155	0.305955	-0.20726	-1.07893	P08113	P08113	Endoplasmin	Hsp90b1
27.4211	27.2898	27.1325	27.0328	26.8023	27.41	27.5899	27.7998	27.1368	NaN	26.9862	27.3835		3	3	3	49.5	49.5	49.5	11.186	0	89.444	2066500000	37	0.36083	0.16866	0.962739	P08207	P08207	Protein S100-A10	S100a10
24.5319	NaN	22.9258	NaN	25.0814	24.4558	NaN	24.3021	NaN	24.3685	NaN	24.6552		4	4	4	18	18	18	35.866	0	9.7131	176520000	21	1	1.63997	0	P08226	P08226	Apolipoprotein E	Apoe
32.0334	32.1497	32.2156	32.4751	32.3406	31.7496	31.9293	31.9554	31.7553	32.0423	31.8434	32.0262		7	7	7	45.5	45.5	45.5	15.942	0	323.31	59297000000	642	0.789699	-0.0368245	-0.273949	P08228	P08228	Superoxide dismutase [Cu-Zn]	Sod1
34.9698	35.1517	35.2478	35.1715	34.9584	34.8276	35.3315	35.1931	35.1468	35.0315	35.1924	35.067	+	22	22	22	65.7	65.7	65.7	35.611	0	323.31	504500000000	1816	0.00626505	-0.19906	-3.44629	P08249	P08249	Malate dehydrogenase, mitochondrial	Mdh2
26.4926	26.3832	26.3445	25.7379	27.3365	28.3967	24.1249	25.4989	26.4521	26.8585	26.162	26.7538		15	14	14	34.8	33.1	33.1	61.508	0	33.275	1352100000	56	0.0846992	1.02203	1.9136	P08551	P08551	Neurofilament light polypeptide	Nefl
25.544	24.9546	25.875	25.641	26.5624	26.7152	25.2914	25.3874	25.7665	25.6783	25.7848	26.1641		12	10	10	15.7	14.3	14.3	95.915	0	42.857	734120000	55	0.121206	0.456342	1.69361	P08553	P08553	Neurofilament medium polypeptide	Nefm
30.1336	30.4384	30.367	30.3764	29.6971	29.6792	30.3546	30.4238	30.2725	30.1327	30.4472	30.1683	+	29	29	29	58.2	58.2	58.2	57.058	0	323.31	16553000000	555	0.020355	-0.336894	-2.75352	P09103	P09103	Protein disulfide-isomerase	P4hb
22.5695	22.781	22.245	22.8058	NaN	NaN	22.3681	21.484	22.3302	22.4648	23.0272	22.7673		3	3	3	5.4	5.4	5.4	76.722	0.004954	1.7198	63131000	10	0.358602	-0.271504	-0.97396	P09405	P09405	Nucleolin	Ncl
36.168	35.8043	36.1148	35.9676	35.9805	36.0098	35.8262	35.8324	35.876	36.1038	35.8881	35.9602		33	33	33	82.7	82.7	82.7	44.55	0	323.31	947760000000	2982	0.179841	0.096276	1.44214	P09411;P09041	P09411	Phosphoglycerate kinase 1	Pgk1
30.6267	29.8861	29.9263	29.7824	30.5477	30.7212	30.2073	30.2535	30.1534	30.3199	30.2799	30.4572	+	9	9	9	56	56	56	21.066	0	256.5	18213000000	348	0.00222022	0.448454	4.07836	P09528	P09528	Ferritin heavy chain;Ferritin heavy chain, N-terminally processed	Fth1
28.588	28.2846	29.2044	28.3223	28.4901	28.6463	28.7675	29.1057	28.9482	28.5326	28.6785	28.8315		12	9	9	50.5	42.6	42.6	22.421	0	227.32	5761300000	163	0.991588	-0.0018781	-0.01081	P09542	P09542	Myosin light chain 3	Myl3
31.674	31.4467	31.3731	31.5849	31.311	31.128	31.5831	31.3508	31.5185	31.4746	31.5799	31.3306		12	12	12	70.7	70.7	70.7	24.603	0	323.31	38702000000	548	0.130861	-0.136186	-1.64564	P09671	P09671	Superoxide dismutase [Mn], mitochondrial	Sod2
31.97	31.8803	31.3144	31.9311	32.309	31.8556	31.8084	31.803	31.1347	31.7412	31.8171	31.91		6	6	6	43	43	43	14.728	0	323.31	52512000000	1324	0.106132	0.283793	1.7759	P62984;P62983;P0CG49;P0CG50	P62984;P62983;P0CG49;P0CG50	Ubiquitin-60S ribosomal protein L40;Ubiquitin;60S ribosomal protein L40;Ubiquitin-40S ribosomal protein S27a;Ubiquitin;40S ribosomal protein S27a;Polyubiquitin-B;Ubiquitin;Polyubiquitin-C;Ubiquitin;Ubiquitin-related 1;Ubiquitin-related 2	Uba52;Rps27a;Ubb;Ubc
NaN	24.9754	24.9686	25.8822	24.1923	24.8706	25.2138	25.2155	24.3249	NaN	24.5738	NaN		2	2	2	31.6	31.6	31.6	6.954	0	10.749	325570000	13	0.561938	-0.230315	-0.608715	P0DN34	P0DN34
27.7133	27.907	27.5583	27.7672	28.1485	28.096	28.1083	28.0981	27.4819	28.007	27.7909	27.8204		16	16	16	55.5	55.5	55.5	38.734	0	277.7	3303200000	168	0.102037	0.211627	1.80009	P10107	P10107	Annexin A1	Anxa1
27.8832	27.9469	27.5567	27.6457	27.2459	27.2197	27.5398	27.8013	27.3456	27.589	27.7069	28.2742		17	10	10	53	34.8	34.8	50.113	0	92.644	2951800000	63	0.810812	0.0452725	0.245796	P10126	P10126	Elongation factor 1-alpha 1	Eef1a1
25.4793	25.953	25.7211	25.6932	25.1226	25.4939	25.1679	25.6703	25.8448	25.5777	25.8276	26.0721		16	16	16	17.3	17.3	17.3	136.54	0	22.803	728280000	51	0.454197	-0.131936	-0.778684	P10493	P10493	Nidogen-1	Nid1
29.285	29.0174	29.4538	29.0616	29.1511	29.1095	29.204	29.1006	29.1282	29.0561	29.4249	29.0717		18	18	18	80	80	80	36.023	0	323.31	8220400000	324	0.323727	-0.085995	-1.03798	P10518	P10518	Delta-aminolevulinic acid dehydratase	Alad
27.5382	27.5733	27.6077	27.0685	27.5674	27.8241	27.4401	27.7449	27.7798	27.6118	27.9749	27.5686		9	9	9	39.2	39.2	39.2	37.279	0	134.82	2821100000	155	0.622346	0.0684408	0.508184	P10605	P10605	Cathepsin B;Cathepsin B light chain;Cathepsin B heavy chain	Ctsb
28.0282	28.1529	27.0652	27.8977	28.6555	28.0881	27.569	27.7502	27.5869	27.9842	28.1062	28.1929		13	13	8	36.1	36.1	21.1	46.402	0	94.588	3588300000	91	0.0920331	0.386872	1.86318	P10630;Q91VC3	P10630	Eukaryotic initiation factor 4A-II;Eukaryotic initiation factor 4A-II, N-terminally processed	Eif4a2
23.2907	23.587	22.94	23.7096	22.9712	24.0275	23.2587	23.2042	23.1607	23.2166	23.1439	22.7733		5	5	5	10.2	10.2	10.2	76.243	0	5.0911	124930000	13	0.807921	-0.0527506	-0.249637	P10637	P10637	Microtubule-associated protein tau	Mapt
30.1157	29.4559	29.9033	29.8809	30.1435	30.4796	30.1352	30.4508	30.1582	30.0601	29.8446	30.5062	+	8	8	8	64.8	64.8	64.8	11.675	0	116.37	15031000000	194	0.0141578	0.396291	2.96536	P10639	P10639	Thioredoxin	Txn
31.8688	31.3796	31.7836	31.7458	31.8156	31.7493	31.6411	31.8088	31.7334	31.7827	31.4801	31.664		20	17	14	70.6	55	41.3	25.97	0	323.31	47357000000	682	0.0590054	0.154246	2.13016	P10649	P10649	Glutathione S-transferase Mu 1	Gstm1
25.3299	25.1687	26.944	25.9638	24.7432	23.9593	26.2985	25.8987	26.5767	25.9473	27.1431	26.3707		9	9	9	8.8	8.8	8.8	138.03	0	73.079	906910000	59	0.0641496	-0.974281	-2.08045	P11087;CON__Q862S4	P11087	Collagen alpha-1(I) chain	Col1a1
31.2592	30.7648	31.1021	30.9126	31.3791	31.0152	31.1937	31.6388	31.2102	31.0747	30.4979	30.5609		8	8	8	66.9	66.9	66.9	14.819	0	240.55	39114000000	822	0.295794	0.207781	1.10317	P11404	P11404	Fatty acid-binding protein, heart	Fabp3
31.5705	31.7961	30.8259	31.3481	32.1	31.7651	31.2812	31.4658	31.1122	31.4754	31.4334	31.6767	+	38	38	22	55.8	55.8	42.1	83.28	0	323.31	41570000000	834	0.0450837	0.376132	2.28909	P11499	P11499	Heat shock protein HSP 90-beta	Hsp90ab1
25.9232	26.3939	27.29	27.1064	25.6657	24.9847	27.3778	26.1225	26.6804	26.4009	26.3544	NaN	+	8	8	2	60	60	17.2	20.663	0	34.229	1132400000	53	0.00655569	-1.04776	-3.51608	P11589;P11591	P11589	Major urinary protein 2	Mup2
27.4689	27.6937	27.1894	27.8593	28.0843	27.655	27.434	27.7221	27.6169	27.5908	27.6316	28.0262		8	8	6	28.5	28.5	22	54.114	0	78.676	2972000000	54	0.204632	0.187059	1.35696	P11798	P11798	Calcium/calmodulin-dependent protein kinase type II subunit alpha	Camk2a
27.0531	27.1185	26.451	26.5108	27.5724	27.1958	26.8417	26.934	27.2376	26.6604	26.8085	26.4177		13	13	13	36.7	36.7	36.7	60.448	0	41.046	1914800000	64	0.507139	0.144216	0.687931	P11983	P11983	T-complex protein 1 subunit alpha	Tcp1
28.6082	NaN	NaN	NaN	29.1219	29.8317	25.9814	29.0399	NaN	29.2908	NaN	28.9669		6	6	6	36.6	36.6	36.6	26.247	0	171.71	4395100000	73	1	3.16184	0	P12246	P12246	Serum amyloid P-component	Apcs
28.821	28.8181	28.4086	28.522	28.9662	28.6361	28.5099	28.8716	28.71	28.6368	28.6623	28.8386	+	15	15	15	44.9	44.9	44.9	45.389	0	222.07	5775500000	211	0.0433007	0.189919	2.3128	P12367;P31324	P12367	cAMP-dependent protein kinase type II-alpha regulatory subunit	Prkar2a
27.3399	28.6828	28.4597	28.0289	27.4579	28.0424	28.4742	27.994	28.8305	27.7171	28.3114	28.0109	+	4	4	4	42.5	42.5	42.5	16.101	0	37.553	4131700000	94	0.00196606	-0.704213	-4.15444	P12787	P12787	Cytochrome c oxidase subunit 5A, mitochondrial	Cox5a
25.4255	27.0716	25.1389	26.7939	25.3237	25.3081	NaN	25.4259	24.6544	25.732	26.5492	25.4091		9	9	9	22.4	22.4	22.4	85.941	0	72.193	760370000	46	0.202456	-0.604215	-1.37478	P13020;CON__Q3SX14	P13020	Gelsolin	Gsn
31.4065	31.0771	31.8779	31.5824	31.4438	31.4531	31.3523	31.6362	31.3489	31.6403	31.5407	31.5983		13	13	13	45.1	45.1	45.1	21.357	0	323.31	43305000000	455	0.587972	0.0664937	0.559743	P13412	P13412	Troponin I, fast skeletal muscle	Tnni2
27.7643	28.3637	28.6067	28.2665	27.0984	27.8711	27.9928	27.3761	29.0384	28.6847	28.8505	27.6606	+	44	2	2	17.8	1.1	1.1	223.79	0.0016529	4.1806	4405000000	46	0.0169039	-0.777214	-2.86183	P13541;A2AQP0	P13541	Myosin-3	Myh3
28.9958	28.9582	29.9383	29.0275	27.6409	28.8081	29.4027	28.7914	30.1167	29.763	29.7517	28.99		90	7	6	40	4.5	3.7	222.7	0	323.31	8121600000	181	0.0670801	-0.701	-2.0538	P13542	P13542	Myosin-8	Myh8
34.2153	33.8857	34.0736	33.9758	34.0281	33.9461	33.8003	33.9242	33.9138	34.1099	33.9652	33.8257		28	28	26	77.1	77.1	71.9	37.572	0	323.31	235670000000	1290	0.314644	0.0724951	1.05869	P13707	P13707	Glycerol-3-phosphate dehydrogenase [NAD(+)], cytoplasmic	Gpd1
27.9173	27.6865	27.3077	27.3407	27.7853	27.5026	27.869	28.1832	28.4382	28.4096	27.8123	27.0387		4	4	4	47.2	47.2	47.2	10.051	0	65.131	3281900000	58	0.812717	0.0637248	0.243266	P14069	P14069	Protein S100-A6	S100a6
26.5511	26.4605	26.4144	26.4247	26.9792	26.4947	26.5579	26.6935	26.326	26.4424	26.3089	26.5019		8	8	8	27.6	27.6	27.6	35.194	0	25.708	1297900000	83	0.054817	0.195079	2.1738	P14094	P14094	Sodium/potassium-transporting ATPase subunit beta-1	Atp1b1
34.1169	34.1213	34.3372	34.0877	34.1548	34.1787	34.447	34.2538	34.072	34.0664	33.9022	33.9161		23	23	23	66.5	66.5	66.5	36.511	0	323.31	257790000000	1209	0.627243	-0.0467752	-0.500958	P14152	P14152	Malate dehydrogenase, cytoplasmic	Mdh1
28.9317	29.1761	29.4905	29.3801	28.4121	28.5143	29.0435	29.0179	29.0531	28.8367	29.2046	28.4247	+	13	13	13	52.4	52.4	52.4	47.994	0	323.31	7209100000	224	0.00235575	-0.535066	-4.04144	P14211	P14211	Calreticulin	Calr
26.6887	26.5263	26.2588	26.682	26.9438	26.746	26.8176	26.7939	26.7664	26.2451	26.9267	NaN		6	6	6	28.6	28.6	28.6	33.344	0	131.12	1397700000	50	0.895136	0.0205281	0.135581	P14231	P14231	Sodium/potassium-transporting ATPase subunit beta-2	Atp1b2
30.0335	30.071	29.599	29.881	30.2147	29.835	29.3335	30.0927	29.338	29.7928	29.7615	29.8009		12	12	12	81.8	81.8	81.8	23.014	0	227.84	12834000000	190	0.0614082	0.297582	2.10644	P14602	P14602	Heat shock protein beta-1	Hspb1
27.1369	27.2654	26.8472	27.3758	27.6016	27.7417	27.404	27.1007	27.0123	26.9797	27.3551	27.3242		12	12	12	27.5	27.5	27.5	60.718	0	73.828	2224800000	85	0.514912	0.104172	0.67511	P14685	P14685	26S proteasome non-ATPase regulatory subunit 3	Psmd3
33.6906	33.5375	33.4481	33.5172	33.6011	33.4441	33.4987	33.5673	33.3727	33.5966	33.5042	33.5768	+	51	51	50	71.8	71.8	71.8	75.884	0	323.31	167480000000	1739	0.0344204	0.099671	2.44723	P14824	P14824	Annexin A6	Anxa6
28.7165	28.7241	28.8334	28.6157	28.739	28.5583	28.4634	29.1116	28.6786	28.3853	28.332	28.4145		9	9	9	54.1	54.1	54.1	29.978	0	66.931	5621200000	88	0.733458	0.0463543	0.350192	P15327	P15327	Bisphosphoglycerate mutase	Bpgm
27.52	27.3537	27.2065	27.1572	26.9066	27.3388	27.1511	27.0252	27.009	27.3525	26.7222	26.9335		11	7	7	78.9	48.7	48.7	17.208	0	77.091	2041000000	58	0.574651	0.0794525	0.580151	P15532	P15532	Nucleoside diphosphate kinase A	Nme1
31.8831	31.423	31.9227	31.7623	31.883	31.853	31.8457	31.7031	31.5582	31.7691	31.6202	31.7911		22	22	16	81.7	81.7	61	25.716	0	247.08	49282000000	395	0.159393	0.125069	1.52034	P15626	P15626	Glutathione S-transferase Mu 2	Gstm2
35.2869	34.8884	35.2996	34.5436	35.005	34.9776	34.4331	35.0773	34.7126	34.5906	35.0437	34.6624		26	26	26	90.8	90.8	90.8	29.366	0	323.31	440150000000	2596	0.520544	0.113138	0.665893	P16015	P16015	Carbonic anhydrase 3	Ca3
30.7726	30.4081	30.5194	30.6705	30.4443	30.6248	30.4334	30.7414	30.5414	30.7649	30.6403	30.7372		11	11	11	88.1	88.1	88.1	14.866	0	323.31	24197000000	379	0.0574265	0.145338	2.14625	P16045	P16045	Galectin-1	Lgals1
32.2729	32.1011	32.3577	31.7716	32.1484	31.7802	32.2804	32.0182	32.3425	32.1191	31.9291	31.934		22	20	20	71	67.1	67.1	36.572	0	323.31	62328000000	785	0.499379	-0.0849298	-0.700851	P16125	P16125	L-lactate dehydrogenase B chain	Ldhb
28.1339	28.1532	28.085	28.305	27.8631	27.6343	28.1935	27.9548	28.2546	27.9474	28.3059	27.9535	+	23	23	23	44.5	44.5	44.5	82.843	0	151.64	3739800000	176	0.00261636	-0.301647	-3.97635	P16332	P16332	Methylmalonyl-CoA mutase, mitochondrial	Mut
24.2519	24.7382	24.2307	24.3949	24.3246	24.6114	24.9547	25.1354	24.5687	24.313	24.6261	24.6147		13	13	13	6.6	6.6	6.6	284.59	0	15.186	313320000	51	0.802673	-0.043698	-0.256622	P16546	P16546	Spectrin alpha chain, non-erythrocytic 1	Sptan1
37.2508	37.1582	37.405	37.3433	37.2106	37.144	37.511	37.2764	37.4116	37.4453	37.3108	37.2449		30	30	27	86.8	86.8	86.8	35.81	0	323.31	2520100000000	14385	0.167856	-0.0946808	-1.48698	P16858	P16858	Glyceraldehyde-3-phosphate dehydrogenase	Gapdh
33.7673	33.2795	33.5174	33.3063	33.6759	33.7702	33.3544	33.6256	33.4136	33.5959	33.2913	33.6598	+	28	24	23	77.4	65.7	65.7	47.14	0	323.31	199580000000	1699	4.93326e-05	0.322029	6.76768	P17182	P17182	Alpha-enolase	Eno1
27.3974	26.2514	27.5646	26.9753	27.6928	27.8574	27.4134	27.5685	26.7956	27.6348	25.2095	26.6012		11	4	4	30	14.5	14.5	47.296	0	10.564	2482400000	22	0.0865559	0.757035	1.90047	P17183	P17183	Gamma-enolase	Eno2
28.748	28.0612	28.7521	28.4054	28.697	28.7033	28.5411	28.8772	28.7261	28.3967	28.5283	28.5841		22	22	22	72.2	72.2	72.2	52.513	0	118.69	5493400000	220	0.207403	0.165386	1.34799	P17563;Q63836	P17563;Q63836	Selenium-binding protein 1;Selenium-binding protein 2	Selenbp1;Selenbp2
31.9289	31.5627	31.927	31.8658	31.6807	31.782	31.7689	31.9506	31.7708	31.7082	31.8186	31.8601		12	12	12	70.7	70.7	70.7	17.971	0	323.31	50770000000	426	0.643509	0.0327787	0.477153	P17742	P17742	Peptidyl-prolyl cis-trans isomerase A;Peptidyl-prolyl cis-trans isomerase A, N-terminally processed	Ppia
35.9098	35.5602	35.746	35.7194	35.8708	35.694	35.945	35.7759	35.5716	35.6399	35.6135	35.4915		26	26	26	76.3	76.3	76.3	32.191	0	323.31	812780000000	3656	0.673344	0.0377153	0.434226	P17751	P17751	Triosephosphate isomerase	Tpi1
27.0237	26.5792	26.391	27.4796	26.7086	26.9008	26.4894	27.0579	26.2747	27.4534	26.3128	26.687		16	10	6	30.4	20.4	12.8	70.078	0	38.292	1592500000	49	0.107382	0.384119	1.76868	Q61696;P17879	Q61696;P17879	Heat shock 70 kDa protein 1A;Heat shock 70 kDa protein 1B	Hspa1a;Hspa1b
28.6629	28.8533	28.4603	28.1859	28.9563	29.0936	28.2748	28.545	28.2319	28.4918	28.4792	28.8288	+	9	9	9	39	39	39	44.953	0	68.557	5630200000	109	0.0316656	0.34883	2.49595	P18242	P18242	Cathepsin D	Ctsd
27.945	28.0738	28.3472	28.4569	28.1702	28.1127	28.1475	27.8712	28.0304	28.0341	28.0336	27.7593		5	5	5	15.7	15.7	15.7	42.444	0	70.753	3741600000	74	0.0655571	-0.199475	-2.06751	P18572	P18572	Basigin	Bsg
23.7951	24.3286	NaN	23.8659	24.705	24.1222	23.4609	24.1634	23.2372	23.6924	NaN	24.6049		4	4	3	4.6	4.6	3.2	83.693	0.00085106	4.8009	191830000	20	0.14472	0.457353	1.61617	P18654;P18653	P18654	Ribosomal protein S6 kinase alpha-3	Rps6ka3
29.2595	28.3806	28.8366	28.5856	28.0616	28.6008	28.4804	28.7727	28.4254	28.6361	28.6431	28.3075		10	9	9	57.2	50.6	50.6	18.559	0	237.91	5562500000	215	0.797274	0.0477308	0.263821	P18760	P18760	Cofilin-1	Cfl1
29.6696	29.5325	28.7038	29.4244	30.1156	29.8313	29.4364	29.5085	29.316	29.4115	29.4757	29.7659	+	35	35	35	42.5	42.5	42.5	138.82	0	323.31	10654000000	387	0.0323275	0.402229	2.48388	P18826;Q8BWJ3	P18826	Phosphorylase b kinase regulatory subunit alpha, skeletal muscle isoform	Phka1
23.9231	25.2042	23.7764	24.962	24.2204	24.1785	24.8239	24.5754	25.5541	23.8983	26.0864	23.5191	+	11	11	11	6.3	6.3	6.3	272.43	0	22.09	388090000	20	0.0157892	-1.01541	-2.90164	P19096	P19096	Fatty acid synthase;[Acyl-carrier-protein] S-acetyltransferase;[Acyl-carrier-protein] S-malonyltransferase;3-oxoacyl-[acyl-carrier-protein] synthase;3-oxoacyl-[acyl-carrier-protein] reductase;3-hydroxyacyl-[acyl-carrier-protein] dehydratase;Enoyl-[acyl-carrier-protein] reductase;Oleoyl-[acyl-carrier-protein] hydrolase	Fasn
25.1804	24.8412	26.4141	25.6529	24.0545	25.1725	24.8278	25.2162	24.6514	25.0104	25.4636	24.961		3	3	3	23	23	23	18.42	0	22.129	471770000	56	0.278069	-0.376005	-1.14704	P19123	P19123	Troponin C, slow skeletal and cardiac muscles	Tnnc1
32.566	32.2277	32.2539	32.1266	32.2458	32.0587	32.1209	32.208	32.436	32.4826	32.0313	32.2673		11	11	11	64.8	64.8	64.8	23.609	0	323.31	68236000000	431	0.296445	0.105307	1.1016	P19157;P46425	P19157;P46425	Glutathione S-transferase P 1;Glutathione S-transferase P 2	Gstp1;Gstp2
25.2321	25.1173	24.4997	24.8996	25.2115	25.0979	25.0296	24.917	24.7346	25.2947	24.6821	25.4984	+	8	8	8	12.5	12.5	12.5	70.268	0	9.1978	427190000	44	0.0113961	0.381451	3.09246	P19221	P19221	Prothrombin;Activation peptide fragment 1;Activation peptide fragment 2;Thrombin light chain;Thrombin heavy chain	F2
24.3853	24.0346	23.6941	NaN	23.9	24.9883	24.156	23.8786	NaN	23.7688	24.3584	24.2825		8	6	6	6.7	5.1	5.1	116.99	0	8.9119	201050000	27	0.602199	0.139793	0.542585	P19246	P19246	Neurofilament heavy polypeptide	Nefh
25.9365	26.938	26.8086	27.2024	26.1267	26.2599	26.6271	26.3406	26.6783	26.2376	26.4138	26.2317	+	6	6	6	45.3	45.3	45.3	13.813	0	37.059	1459300000	108	0.000843174	-0.589205	-4.69874	P19536	P19536	Cytochrome c oxidase subunit 5B, mitochondrial	Cox5b
27.3694	28.2859	28.2706	28.5877	27.5966	28.084	28.3908	28.09	28.2818	27.4955	28.2964	28.2059	+	6	6	6	44.4	44.4	44.4	19.53	0	69.237	3900200000	133	0.00564778	-0.545295	-3.50829	P19783	P19783	Cytochrome c oxidase subunit 4 isoform 1, mitochondrial	Cox4i1
29.3881	29.6449	29.4932	29.6291	29.1692	29.2351	29.6062	29.6553	29.5322	29.3664	29.6884	29.3289	+	31	29	29	53.6	51.1	51.1	72.421	0	304.07	9992600000	393	0.00895083	-0.241844	-3.23461	P20029	P20029	78 kDa glucose-regulated protein	Hspa5
29.1305	NaN	28.2432	25.2391	27.1116	27.8086	28.7218	28.5734	28.0105	28.6443	28.5528	28.5964		3	3	3	38	38	38	5.6794	0	108.84	3696600000	121	0.423159	0.557306	0.839064	P20065	P20065	Thymosin beta-4;Hematopoietic system regulatory peptide	Tmsb4x
31.0489	31.0444	31.2604	30.9646	30.7586	30.8171	31.2167	31.0724	30.8498	30.9196	31.0043	31.3745		9	9	9	52.1	52.1	52.1	28.127	0	187.98	29994000000	316	0.610414	-0.058191	-0.525911	P20108	P20108	Thioredoxin-dependent peroxide reductase, mitochondrial	Prdx3
26.4089	26.1687	26.2356	25.9082	25.5785	26.267	26.2819	26.5492	26.6462	26.0166	26.4578	26.3862		17	13	13	40.8	34.5	34.5	53.687	0	26.399	1013700000	87	0.653632	-0.0819918	-0.462486	P20152;P15331;P46660;CON__Q9H552	P20152	Vimentin	Vim
24.7839	25.0512	23.6584	24.7803	24.7279	24.5442	24.2541	24.6415	24.2474	24.1681	24.4164	24.6346		3	3	2	7.3	7.3	4.8	76.851	0	22.885	305000000	39	0.419784	0.182059	0.84141	P20444	P20444	Protein kinase C alpha type	Prkca
33.0282	32.6786	33.405	33.4103	32.6199	33.0496	33.0503	33.0063	32.8588	32.9793	32.9656	33.155		14	14	13	85	85	85	18.11	0	323.31	120410000000	1255	0.547428	-0.0883923	-0.622684	P20801	P20801	Troponin C, skeletal muscle	Tnnc2
31.2091	30.5544	31.4756	30.9282	30.4113	31.7886	31.22	30.9084	30.7292	30.6041	31.001	30.5429		26	12	12	68.4	40.4	40.4	32.994	0	54.303	29366000000	171	0.774109	-0.0739896	-0.29489	P21107	P21107	Tropomyosin alpha-3 chain	Tpm3
28.4063	28.0357	28.2702	27.8802	27.731	27.855	28.1397	28.129	28.1719	27.946	27.296	28.0891		4	4	4	17.1	17.1	17.1	35.988	0	20.51	3697300000	55	0.735373	0.0604715	0.347563	P21300	P21300	Aldose reductase-related protein 1	Akr1b7
26.4569	NaN	26.3367	26.5315	26.1556	26.2122	26.6158	26.4157	26.2383	26.0831	25.3883	25.9479		3	3	3	32.9	32.9	32.9	15.531	0	42.909	957420000	38	0.963333	-0.0102325	-0.0472662	P21460	P21460	Cystatin-C	Cst3
36.893	36.7533	37.053	37.0705	36.8872	37.0601	37.1325	36.8597	36.7807	36.8651	36.6243	36.9361		50	50	44	77	77	65.2	47.024	0	323.31	1817900000000	8397	0.876482	0.0144552	0.159459	P21550	P21550	Beta-enolase	Eno3
27.3789	26.8557	27.1829	26.426	27.039	27.3847	27.6299	27.733	27.168	27.1738	27.1305	27.2139		17	17	17	43.7	43.7	43.7	53.6	0	131.43	1958900000	139	0.210455	0.255065	1.33822	P21614	P21614	Vitamin D-binding protein	Gc
23.5723	23.4016	23.6652	23.736	23.5519	23.504	23.8007	23.425	24.0101	23.353	24.3133	24.1988		4	4	4	7.9	7.9	7.9	77.06	0.00084746	4.7705	170270000	28	0.243555	-0.220337	-1.23923	P21981	P21981	Protein-glutamine gamma-glutamyltransferase 2	Tgm2
30.1296	30.3575	30.0628	30.3586	30.4741	30.8076	31.1816	30.7253	30.7668	30.6103	30.3065	30.2764		17	9	7	52.1	25.4	21.8	45.974	0	323.31	21000000000	340	0.993147	-0.00172393	-0.0088059	P22599	P22599	Alpha-1-antitrypsin 1-2	Serpina1b
24.7349	24.2978	24.5293	24.3166	24.5737	24.8232	24.8165	24.059	25.2391	24.7842	25.1097	24.4096		6	6	6	23.5	23.5	23.5	39.344	0	10.014	352310000	26	0.464606	-0.154073	-0.760331	P22907	P22907	Porphobilinogen deaminase	Hmbs
25.2998	NaN	24.6646	24.6197	24.8404	24.728	25.1118	24.9343	25.0574	24.8389	24.7879	24.85		3	3	3	14.8	14.8	14.8	20.855	0	15.277	349930000	39	0.613407	0.0669525	0.523296	P23198	P23198	Chromobox protein homolog 3	Cbx3
26.9348	26.2586	26.5993	26.4038	26.7235	27.1147	26.6436	27.1045	26.4157	26.7244	26.2489	26.7766	+	9	9	9	46	46	46	32.277	0	71.215	1424700000	73	0.000903921	0.468081	4.65299	P23492	P23492	Purine nucleoside phosphorylase	Pnp
28.7541	28.5439	27.6338	28.1379	29.1414	28.7247	28.2056	28.7337	28.3192	28.3629	28.4791	28.8258	+	11	11	11	62.6	62.6	62.6	24.634	0	115.53	5232600000	145	0.00938416	0.537189	3.20672	P23506	P23506	Protein-L-isoaspartate(D-aspartate) O-methyltransferase	Pcmt1
29.5282	29.6167	29.1467	29.4149	29.8247	29.8075	29.7324	29.9582	29.4079	29.2161	29.3941	29.3119		14	14	14	67.4	67.4	67.4	20.069	0	112.57	10923000000	343	0.319716	0.155626	1.04707	P23927	P23927	Alpha-crystallin B chain	Cryab
28.4446	28.7761	29.226	28.8068	27.4453	26.6803	29.2554	28.3448	29.0319	28.2738	29.213	27.7412	+	10	8	8	20.2	17.3	17.3	61.055	0	202.84	5401600000	124	0.00177885	-1.22987	-4.21743	P23953;Q8VCC2;Q91WU0;Q64176	P23953	Carboxylesterase 1C	Ces1c
28.2275	27.2891	27.6486	27.5975	28.612	28.6312	27.9171	28.283	27.7409	28.0054	28.1827	28.4546	+	16	16	16	43.3	43.3	43.3	59.795	0	184.09	3928600000	156	0.00237445	0.639664	4.03653	P24270	P24270	Catalase	Cat
27.0074	27.0181	27.1369	26.667	26.966	26.673	26.9977	26.3419	26.8573	27.0491	27.0276	26.9977		6	6	6	32.9	32.9	32.9	25.564	0	75.83	1690000000	192	0.41868	-0.111583	-0.843479	P24472	P24472	Glutathione S-transferase A4	Gsta4
29.4571	29.1669	29.3274	29.1615	29.3637	29.2029	29.3715	29.2456	29.3577	29.3504	29.3954	29.2662		25	25	25	49.9	49.9	49.9	69.05	0	310.77	8905500000	291	0.765536	0.0175762	0.306465	P24527	P24527	Leukotriene A-4 hydrolase	Lta4h
28.0572	27.689	27.2812	27.3399	27.7292	27.3512	27.8331	27.7488	27.3093	27.498	27.4409	27.0323		12	12	12	36.9	36.9	36.9	54.467	0	62.114	2682800000	69	0.624492	0.0872272	0.505013	P24549;O35945	P24549	Retinal dehydrogenase 1	Aldh1a1
21.1395	21.3319	NaN	20.6497	21.462	22.9297	21.2764	22.2112	NaN	21.1248	NaN	21.3032		2	2	2	1	1	1	269.82	0.0049505	1.7173	33491000	7	0.22404	0.609069	1.33377	P26039	P26039	Talin-1	Tln1
26.0175	26.0553	25.6667	25.7871	25.9412	26.3644	25.5324	26.0188	25.7405	25.7	25.745	25.8521		17	10	10	26.9	17.2	17.2	67.766	0	43.296	781740000	85	0.0753953	0.227849	1.98379	P26041	P26041	Moesin	Msn
29.062	28.9883	28.8194	29.0375	29.0618	29.169	28.9552	29.0673	28.8978	29.0137	28.7075	28.9646	+	24	24	17	36.9	36.9	28.6	68.542	0	145.57	7038100000	356	0.0207414	0.155457	2.74256	P26043;P26040	P26043	Radixin	Rdx
26.2041	26.5049	26.3029	26.5022	26.0924	26.4242	26.4448	26.0514	26.3929	26.3387	26.3251	26.2945	+	12	12	12	26.9	26.9	26.9	61.336	0	41.476	1087900000	75	0.0274214	-0.17795	-2.57989	P26443	P26443	Glutamate dehydrogenase 1, mitochondrial	Glud1
24.7061	24.9259	NaN	24.0007	25.2794	24.9686	24.9038	24.7137	24.5366	24.8121	24.9968	24.9121		5	5	5	25.5	25.5	25.5	36.539	0	9.7568	383020000	19	0.273643	0.225904	1.16584	P26516	P26516	26S proteasome non-ATPase regulatory subunit 7	Psmd7
28.5455	28.6305	28.7296	28.6775	28.448	28.5926	28.6313	28.5311	28.494	28.559	28.4086	28.2459		14	14	14	40.2	40.2	40.2	58.388	0	140.11	5305000000	176	0.161608	-0.10823	-1.51146	P26638	P26638	Serine--tRNA ligase, cytoplasmic	Sars
28.7159	29.145	28.8085	28.908	29.1044	28.4107	28.2557	28.3735	28.4099	29.2375	28.9542	29.6873		7	7	7	81.5	81.5	81.5	11.922	0	225.91	6080900000	177	0.504493	0.17466	0.692323	P26883	P26883	Peptidyl-prolyl cis-trans isomerase FKBP1A	Fkbp1a
27.5563	27.6019	27.5851	27.4149	27.5954	27.6101	27.9021	27.7021	27.779	27.353	27.8956	26.9623		15	15	15	23.5	23.5	23.5	117.43	0	76.14	2653100000	107	0.117835	-0.23321	-1.71117	P27546	P27546	Microtubule-associated protein 4	Map4
25.0245	26.0655	26.6544	25.372	26.1479	26.7604	26.7028	26.1864	26.4932	25.9227	26.4258	25.9903		3	3	3	17.7	17.7	17.7	27.621	0	12.435	1131600000	39	0.384477	-0.280256	-0.909513	P27573	P27573	Myelin protein P0	Mpz
25.4704	25.3056	23.9326	24.431	26.0886	25.6645	24.3222	24.6123	24.3754	25.0895	24.6587	25.3392	+	11	11	11	17.5	17.5	17.5	87.22	0	25.712	481830000	37	0.0104466	0.873167	3.14357	P27612	P27612	Phospholipase A-2-activating protein	Plaa
29.1439	29.4094	29.2166	29.2699	28.8118	29.0179	29.508	29.1476	29.0731	28.9025	29.3702	28.9454	+	23	23	23	48.7	48.7	48.7	56.678	0	214.76	7939600000	326	0.00382043	-0.313014	-3.74414	P27773	P27773	Protein disulfide-isomerase A3	Pdia3
29.0004	28.6662	28.8001	28.5729	28.78	28.7369	28.7156	28.7676	28.8922	28.6502	28.8216	28.8511		23	23	23	40.8	40.8	40.8	98.124	0	145.92	6195700000	274	0.453143	0.05292	0.780559	P28271	P28271	Cytoplasmic aconitate hydratase	Aco1
30.8499	30.4027	30.8734	30.6383	30.5871	30.7747	30.5637	30.5664	30.7362	30.6849	30.5495	30.7722		11	11	11	57.5	57.5	57.5	39.547	0	323.31	22950000000	409	0.35525	0.0785408	0.96931	P28474	P28474	Alcohol dehydrogenase class-3	Adh5
32.9283	32.9819	32.9075	32.9093	33.0663	32.8287	32.7787	32.8625	32.9808	33.1408	33.0896	32.9708		28	28	24	67.6	67.6	62.1	50.254	0	323.31	115320000000	1024	0.707641	0.0249507	0.385918	P28650	P28650	Adenylosuccinate synthetase isozyme 1	Adssl1
25.8041	25.307	25.5542	25.2034	25.8184	26.2479	25.7034	26.0743	26.2116	25.7117	25.8408	25.8173		5	5	5	16.7	16.7	16.7	39.809	0	55.472	802440000	36	0.140448	0.275539	1.60105	P28654	P28654	Decorin	Dcn
29.4206	29.7847	29.9319	30.0371	29.5406	29.4192	30.1989	29.6735	29.7038	29.8125	29.8124	29.595	+	35	35	34	34	34	33.5	165.3	0	323.31	12320000000	379	0.00632461	-0.334555	-3.44064	P28665;P28666	P28665	Murinoglobulin-1	Mug1
24.7903	25.3296	24.9736	NaN	24.6556	24.9089	25.2262	24.9399	25.5135	24.8982	24.8202	25.4412		3	3	3	9	9	9	70.67	0	116.04	461910000	26	0.189437	-0.233609	-1.41954	P29341	P29341	Polyadenylate-binding protein 1	Pabpc1
28.726	28.3948	28.7199	28.821	28.9563	29.459	29.3897	29.1474	28.8345	28.9164	28.494	28.8354		5	5	5	44.3	44.3	44.3	20.802	0	131.73	6705000000	154	0.22391	0.231126	1.29654	P29391;P49945	P29391;P49945	Ferritin light chain 1;Ferritin light chain 2	Ftl1;Ftl2
27.3063	27.1722	26.9949	26.8114	27.1954	26.7286	26.6031	26.6263	26.9309	26.8982	26.9435	27.0285		4	4	4	23.5	23.5	23.5	8.9723	0	67.233	1558500000	99	0.690036	0.0545781	0.410584	P29595	P29595	NEDD8	Nedd8
30.2072	29.9747	29.9881	30.2739	30.8231	30.7194	30.4743	30.4206	30.3714	30.1498	30.0839	30.8398		10	10	10	47.8	47.8	47.8	37.325	0	323.31	19952000000	219	0.0543138	0.332284	2.17926	P29699;CON__P12763	P29699	Alpha-2-HS-glycoprotein	Ahsg
29.265	29.3326	29.3126	29.3642	29.101	29.1033	29.5662	29.3417	29.541	29.2865	29.5139	29.293	+	20	20	20	66.3	66.3	66.3	48.354	0	323.31	9194200000	333	0.00820366	-0.20665	-3.28612	P29758	P29758	Ornithine aminotransferase, mitochondrial	Oat
25.5705	25.1402	25.4101	25.7391	25.1685	25.3071	25.8329	25.5337	25.6935	25.305	25.8153	NaN		4	4	4	22.2	22.2	22.2	22.794	0	19.529	607150000	16	0.14122	-0.228232	-1.61292	P30412	P30412	Peptidyl-prolyl cis-trans isomerase C	Ppic
25.7152	25.9426	25.8883	26.1241	26.2428	26.4191	25.744	26.2339	26.2922	26.0651	26.0992	23.2577		5	5	5	14.6	14.6	14.6	51.572	0	9.267	804060000	43	0.485068	-0.359444	-0.725004	P30416	P30416	Peptidyl-prolyl cis-trans isomerase FKBP4;Peptidyl-prolyl cis-trans isomerase FKBP4, N-terminally processed	Fkbp4
27.5762	27.7253	27.9518	27.6194	27.0905	27.0709	27.883	27.7288	28.3503	27.5824	28.1778	27.7387	+	21	21	17	40.3	40.3	36	53.497	0	94.184	2841000000	225	0.0157288	-0.486664	-2.90388	P31001	P31001	Desmin	Des
27.0587	27.4937	27.0629	27.5793	26.961	26.6255	27.2787	26.8702	27.2623	27.0177	27.4495	26.8565	+	10	10	10	53.5	53.5	53.5	33.997	0	59.936	1995900000	80	0.00102872	-0.456151	-4.56844	P31230	P31230	Aminoacyl tRNA synthase complex-interacting multifunctional protein 1;Endothelial monocyte-activating polypeptide 2	Aimp1
31.6385	31.5933	31.7665	31.8021	31.8267	31.6044	31.6853	31.852	31.3425	31.9843	31.3621	31.3945		4	4	4	54	54	54	10	0	183.92	46767000000	267	0.31812	0.12477	1.05071	P31786	P31786	Acyl-CoA-binding protein	Dbi
28.9086	28.5949	28.6633	28.4982	28.536	28.7602	28.7187	28.8169	28.5144	28.4875	28.3881	28.4714		11	11	9	41.3	41.3	36.3	52.003	0	85.739	5606200000	130	0.296257	0.100506	1.10205	P32261	P32261	Antithrombin-III	Serpinc1
37.0146	36.7657	37.0533	37.2897	36.8393	36.9781	36.9258	37.0209	36.9711	36.8997	36.9511	37.1493		25	25	25	92.7	92.7	92.7	11.93	0	323.31	2515200000000	12256	0.91474	-0.00913684	-0.109801	P32848	P32848	Parvalbumin alpha	Pvalb
26.7292	26.8134	25.8933	26.4107	27.1229	26.6321	26.4183	27.0769	26.5071	26.888	26.4497	26.684	+	9	9	9	29.7	29.7	29.7	54.357	0	46.281	1469700000	41	0.0139683	0.440141	2.97324	P32921	P32921	Tryptophan--tRNA ligase, cytoplasmic;T1-TrpRS;T2-TrpRS	Wars
26.1438	25.9242	25.6678	25.695	25.7558	25.8737	25.679	25.8452	25.7248	25.7774	26.0302	25.8866		6	6	6	40.9	40.9	40.9	23.596	0	20.661	780350000	57	0.292642	0.0935958	1.11082	P34022	P34022	Ran-specific GTPase-activating protein	Ranbp1
29.7886	29.8442	29.8722	29.974	30.2348	29.7583	29.974	30.1039	29.8426	30.1785	29.6197	29.8134		3	3	3	23.5	23.5	23.5	12.504	0	85.203	13879000000	81	0.251821	0.125114	1.21624	P34884	P34884	Macrophage migration inhibitory factor	Mif
26.9267	27.4853	26.8799	27.0809	28.1357	27.0304	27.1483	27.495	27.1819	27.2249	27.5722	27.4462		13	13	13	43	43	43	62.515	0	114.41	2375400000	77	0.478819	0.151741	0.735691	P34914	P34914	Bifunctional epoxide hydrolase 2;Cytosolic epoxide hydrolase 2;Lipid-phosphate phosphatase	Ephx2
25.6193	25.3358	25.0046	25.2945	25.8621	25.6588	25.6726	25.3184	25.2857	25.4054	25.5709	25.2891		8	8	8	19.6	19.6	19.6	68.46	0	8.7671	626650000	26	0.243991	0.164846	1.23801	P35235	P35235	Tyrosine-protein phosphatase non-receptor type 11	Ptpn11
26.3601	26.9064	26.792	26.937	27.4217	27.4838	26.3712	26.9573	26.2072	26.8165	26.5617	26.7452		5	5	5	53.3	53.3	53.3	18.634	0	54.267	1691300000	57	0.147063	0.334824	1.57184	P35385	P35385	Heat shock protein beta-7	Hspb7
31.6222	31.4064	31.4057	31.4037	31.5975	31.2743	31.3608	31.7115	31.4248	31.4449	31.7681	31.5436		23	23	23	61.3	61.3	61.3	43.231	0	323.31	42163000000	590	0.441415	0.0707617	0.801602	P35486	P35486	Pyruvate dehydrogenase E1 component subunit alpha, somatic form, mitochondrial	Pdha1
32.1376	31.9866	31.7936	32.0644	32.5145	32.1926	32.0027	32.1559	32.082	32.2735	32.0665	32.0572	+	21	21	20	71.4	71.4	71.4	22.176	0	275.14	62349000000	626	0.0178996	0.222586	2.82845	P35700	P35700	Peroxiredoxin-1	Prdx1
27.0293	26.8811	27.2047	27.0071	27.1878	26.9188	26.7506	26.7176	26.7637	27.0837	27.0519	27.1871		9	9	8	34.9	34.9	32.3	42.795	0	60.328	1689000000	112	0.469692	0.077529	0.751459	P36993	P36993	Protein phosphatase 1B	Ppm1b
27.2357	27.3804	26.8832	27.5783	27.7125	27.8166	27.7346	28.1505	28.0973	27.3382	27.3979	27.6252		9	9	9	58.7	58.7	58.7	22.576	0	141.58	2717200000	105	0.54373	0.134509	0.628554	P37804	P37804	Transgelin	Tagln
26.8583	26.9429	26.7514	26.805	26.8983	26.7321	26.7693	26.7345	26.6764	26.8253	26.9933	26.8361		9	9	9	31.4	31.4	31.4	34.238	0	83.124	1505300000	96	0.87723	-0.008962	-0.158484	P38060	P38060	Hydroxymethylglutaryl-CoA lyase, mitochondrial	Hmgcl
30.5846	30.9542	30.9535	30.9224	30.6749	30.4092	30.9213	30.7995	30.6865	30.7582	30.6963	30.7281	+	30	30	30	52.9	52.9	52.9	73.46	0	323.31	24566000000	603	0.0310821	-0.196631	-2.50681	P38647	P38647	Stress-70 protein, mitochondrial	Hspa9
28.2095	27.9704	28.1967	27.9426	28.165	28.4451	28.4658	28.4433	28.1467	27.9027	28.0886	28.1691		16	16	16	42.9	42.9	42.9	67.63	0	130.96	4154900000	161	0.459548	0.0873114	0.769216	P40142	P40142	Transketolase	Tkt
23.8594	NaN	NaN	NaN	24.0855	23.1608	24.4628	23.5431	NaN	23.9028	NaN	23.4598		2	2	2	10.7	10.7	10.7	27.987	0.0023678	3.4112	136600000	16	1	-0.794203	0	P40630	P40630	Transcription factor A, mitochondrial	Tfam
25.2465	26.0649	25.7573	26.5566	26.3736	26.3451	25.8333	26.2173	26.7155	25.7849	25.6051	26.7576		7	7	7	50.4	50.4	50.4	29.459	0	76.157	1018900000	36	0.912534	0.032047	0.112654	P40936	P40936	Indolethylamine N-methyltransferase	Inmt
26.04	27.0365	26.9745	27.1428	26.5904	26.685	27.0602	26.866	26.5922	26.5846	27.0205	26.5578	+	10	10	10	18.6	18.6	18.6	77.951	0	34.575	1524400000	46	0.0126765	-0.417175	-3.03003	P41216;Q8JZR0	P41216	Long-chain-fatty-acid--CoA ligase 1	Acsl1
30.18	30.4634	30.3513	30.4405	30.6382	30.1771	30.3236	30.089	30.3914	30.649	30.6011	30.4008		12	12	12	46.7	46.7	46.7	32.25	0	228.55	18302000000	270	0.516042	-0.0728493	-0.673255	P42125	P42125	Enoyl-CoA delta isomerase 1, mitochondrial	Eci1
28.0297	28.148	27.2988	27.6598	28.2323	28.2553	27.7629	28.1793	27.9203	27.7556	27.8323	27.8171		19	19	19	40.5	40.5	40.5	59.555	0	72.757	3490700000	126	0.0889066	0.274542	1.8842	P42932	P42932	T-complex protein 1 subunit theta	Cct8
25.82	25.7351	25.7389	25.6456	24.6515	23.7897	25.8784	25.5448	25.4711	25.4187	25.1751	NaN		6	6	6	43.1	43.1	43.1	22.257	0	33.613	549890000	43	0.144165	-0.562422	-1.59954	P43025	P43025	Tetranectin	Clec3b
32.9354	32.5852	32.7999	32.7308	32.9064	32.7092	32.5865	32.6699	32.7834	32.7729	32.6958	32.6963		16	16	16	54.4	54.4	54.4	35.732	0	323.31	97829000000	1058	0.188705	0.0847276	1.4106	P45376	P45376	Aldose reductase	Akr1b1
27.6645	28.306	28.3094	27.0855	28.1059	28.0745	27.8681	28.1964	28.2329	28.1005	27.3785	27.8812		2	2	2	10.1	10.1	10.1	36.12	0	27.777	3721000000	35	0.552211	0.140439	0.615127	P45377	P45377	Aldose reductase-related protein 2	Akr1b8
31.656	31.5175	31.452	31.2836	31.3141	31.2319	31.3254	31.5458	31.2575	31.5464	31.5093	31.3764		12	12	11	62.7	62.7	56	18.709	0	323.31	42014000000	431	0.521313	0.0542072	0.664638	P45591	P45591	Cofilin-2	Cfl2
31.0133	30.7648	30.9196	31.0354	31.1385	30.7694	30.793	31.0744	30.6617	31.1361	30.951	30.92		19	19	19	52.7	52.7	52.7	46.481	0	323.31	28331000000	549	0.0865097	0.15436	1.90079	P45952	P45952	Medium-chain specific acyl-CoA dehydrogenase, mitochondrial	Acadm
28.0478	28.1828	27.5549	27.9178	28.3457	28.6188	28.2272	27.993	27.9646	27.811	28.1288	28.3686		21	21	21	57.7	57.7	57.7	48.647	0	176.59	3926700000	174	0.231442	0.201455	1.2741	P46471	P46471	26S protease regulatory subunit 7	Psmc2
25.4248	24.9532	25.5792	24.278	25.6851	NaN	25.035	25.6994	25.4572	25.6472	26.0077	25.5163		5	5	5	22.5	22.5	22.5	24.489	0	8.5793	600570000	34	0.204414	0.376193	1.36826	P46638;P62492	P46638;P62492	Ras-related protein Rab-11B;Ras-related protein Rab-11A	Rab11b;Rab11a
25.2527	25.7603	25.9577	25.3694	25.0435	24.5831	25.4244	25.2307	25.6851	25.6271	25.8153	25.5806	+	2	2	2	16	16	16	20.123	0	26.131	596560000	36	0.0334712	-0.449056	-2.46357	P46656	P46656	Adrenodoxin, mitochondrial	Fdx1
24.4529	25.3057	24.3408	24.862	25.044	24.8045	24.5571	24.4601	24.5338	24.4341	24.8164	24.3615		5	5	5	8.5	8.5	8.5	102.71	0	21.726	364230000	28	0.437678	-0.143115	-0.808384	P46935	P46935	E3 ubiquitin-protein ligase NEDD4	Nedd4
26.6019	27.2394	26.7991	27.2665	28.008	26.3817	26.8276	25.939	NaN	26.8941	25.943	25.9981		7	7	7	27.5	27.5	27.5	35.268	0	15.736	1575100000	29	0.671686	-0.177981	-0.438035	P47199	P47199	Quinone oxidoreductase	Cryz
30.4289	30.0674	30.706	30.3444	30.2701	30.131	30.4421	30.4224	30.2426	30.325	30.3409	30.217		22	22	22	57.6	57.6	57.6	56.537	0	323.31	18485000000	493	0.570432	-0.0581767	-0.586669	P47738	P47738	Aldehyde dehydrogenase, mitochondrial	Aldh2
27.0217	25.6357	26.7216	25.8044	26.676	26.7477	26.353	26.0554	26.0733	26.6115	26.6188	27.1056		9	9	9	51	51	51	32.967	0	54.597	1265500000	72	0.0584265	0.501852	2.13601	P47754	P47754	F-actin-capping protein subunit alpha-2	Capza2
25.1363	24.9148	24.9251	25.3013	24.9166	24.722	24.7016	25.1593	25.0182	24.9326	24.6136	24.9573		5	5	5	28.9	28.9	28.9	31.345	0	19.889	415500000	25	0.635468	0.0582415	0.488885	P47757	P47757	F-actin-capping protein subunit beta	Capzb
22.5989	22.6885	22.4203	22.6756	22.8646	22.596	22.7908	23.0179	22.4022	22.854	22.1596	22.6794		2	2	2	13	13	13	29.579	0	5.0669	79074000	10	0.0659239	0.245632	2.06418	P47758	P47758	Signal recognition particle receptor subunit beta	Srprb
28.8469	28.4174	28.9363	28.7129	28.5264	28.8208	28.5658	28.679	28.6465	28.5807	28.6187	28.504		10	10	10	33.2	33.2	33.2	53.662	0	223.09	5705700000	129	0.915858	0.0100422	0.108354	P47791	P47791	Glutathione reductase, mitochondrial	Gsr
26.9486	27.0407	26.3366	26.7821	27.4264	26.9629	26.8476	27.1437	26.8657	26.9439	26.8119	26.5764		9	9	9	42.2	42.2	42.2	41.287	0	79.455	1682600000	80	0.171525	0.219559	1.47297	P47811	P47811	Mitogen-activated protein kinase 14	Mapk14
34.6073	34.4394	34.8374	34.3567	34.4224	33.9252	34.6251	34.3273	33.9511	34.3563	33.8748	34.7103		52	52	47	70.4	70.4	66.9	85.268	0	323.31	310490000000	2413	0.820973	0.0440413	0.232323	P47857	P47857	ATP-dependent 6-phosphofructokinase, muscle type	Pfkm
27.2773	28.0322	27.573	27.9707	27.8173	27.4506	27.9312	27.5271	27.7823	27.5854	27.8831	27.8686	+	12	12	12	26.4	26.4	26.4	70.839	0	96.806	3041800000	108	0.0361944	-0.274385	-2.41785	P47934	P47934	Carnitine O-acetyltransferase	Crat
26.155	26.0892	25.6942	26.0686	25.6136	26.1558	26.3302	26.0892	25.6903	25.8742	26.2004	26.2409		9	9	9	45.9	45.9	45.9	33.83	0	16.048	933340000	34	0.949984	0.00929896	0.0643184	P47941	P47941	Crk-like protein	Crkl
25.9802	25.8883	25.8764	26.0776	25.9854	25.8169	26.0577	25.9155	26.054	25.7546	26.0702	25.8216	+	5	5	5	23.8	23.8	23.8	32.45	0	31.734	849630000	52	0.0459751	-0.125006	-2.27757	P47968	P47968	Ribose-5-phosphate isomerase	Rpia
30.9291	30.4824	30.7615	30.4721	30.5468	30.5299	30.7615	30.9279	30.6495	30.61	30.8061	30.5862		18	18	18	62.7	62.7	62.7	35.752	0	323.31	22757000000	467	0.743824	0.0327969	0.335987	P48036	P48036	Annexin A5	Anxa5
24.8654	24.3357	24.2704	24.1062	24.5582	24.6326	24.7451	24.512	23.7272	24.1859	24.2783	24.8032		7	4	4	22.7	13.1	13.1	59.173	0	30.512	282560000	44	0.0636757	0.349058	2.08486	P48453	P48453	Serine/threonine-protein phosphatase 2B catalytic subunit beta isoform	Ppp3cb
29.0959	29.0756	29.2486	29.3072	29.1188	29.097	29.0845	29.1995	28.8568	29.1678	29.091	29.2457		12	12	12	55.6	55.6	55.6	30.641	0	169.83	7977800000	182	0.542576	0.0435181	0.63039	P48758	P48758	Carbonyl reductase [NADPH] 1	Cbr1
29.5835	29.4877	29.5949	29.6455	29.564	29.3197	29.4338	29.3403	29.5035	29.4932	29.5546	29.4028		15	14	14	76.8	72.8	72.8	26.635	0	205.76	10362000000	215	0.15423	-0.0860853	-1.54146	P48774	P48774	Glutathione S-transferase Mu 5	Gstm5
30.6742	31.6432	31.5825	31.7767	30.862	31.2597	31.5615	31.3812	31.5451	31.0421	31.4657	31.4046	+	21	21	11	59.1	59.1	27.9	32.904	0	216.77	37556000000	332	0.00331317	-0.491799	-3.83105	P48962	P48962	ADP/ATP translocase 1	Slc25a4
24.1599	23.7351	23.5121	23.5991	24.0265	23.8804	24.0647	24.231	23.7754	23.5818	23.8979	24.1874		3	3	3	7.3	7.3	7.3	43.346	0	8.9752	205360000	22	0.0854736	0.247123	1.90809	P49442	P49442	Inositol polyphosphate 1-phosphatase	Inpp1
27.733	27.3519	27.4536	27.7691	27.5931	27.6468	27.7653	27.352	27.742	27.444	27.6293	27.4038		7	7	7	50.4	50.4	50.4	25.926	0	68.246	2602200000	128	0.367717	-0.0897706	-0.943385	P49722	P49722	Proteasome subunit alpha type-2	Psma2
25.596	26.1274	25.7702	25.6299	25.6345	26.1476	25.404	25.8889	25.7911	25.7351	25.7032	26.4798		4	4	3	34.8	34.8	29.2	20.538	0	19.023	755850000	37	0.324739	0.176019	1.0357	P49817	P49817	Caveolin-1	Cav1
30.0088	29.5133	29.9117	29.7206	30.0247	29.9345	29.569	29.7194	29.663	29.7707	29.6898	29.8007	+	19	19	19	49.5	49.5	49.5	47.688	0	215.65	12340000000	342	0.0282804	0.198582	2.56191	P50247	P50247	Adenosylhomocysteinase	Ahcy
28.7375	28.4291	28.3676	28.3751	28.7342	28.3336	28.4118	28.3902	28.6183	28.5479	28.483	28.5274		21	17	17	59.7	48.5	48.5	50.521	0	223.57	5132100000	158	0.242545	0.0976699	1.24209	P50396	P50396	Rab GDP dissociation inhibitor alpha	Gdi1
26.9719	26.371	26.8102	26.5114	26.6334	26.7501	26.4892	26.3934	26.9823	26.4982	26.7129	26.9242		9	9	9	27.4	27.4	27.4	52.6	0	58.773	1430200000	56	0.719519	0.0490379	0.369417	P50431	P50431	Serine hydroxymethyltransferase, cytosolic	Shmt1
24.9649	25.4273	24.7271	25.7649	25.2232	25.3743	25.8264	25.5919	25.0833	24.1368	25.4629	24.8052		3	3	3	26.8	26.8	26.8	20.895	0	30.317	493080000	27	0.205773	-0.365943	-1.35325	P50462	P50462	Cysteine and glycine-rich protein 3	Csrp3
27.2788	27.0701	26.793	26.737	27.0549	27.2606	26.8721	26.552	26.7572	27.0136	27.1296	27.0898		12	12	12	26.3	26.3	26.3	68.325	0	35.139	1757300000	46	0.27136	0.148448	1.16421	P50516	P50516	V-type proton ATPase catalytic subunit A	Atp6v1a
30.0041	29.9673	29.6893	29.783	29.9669	30.0264	29.7168	30.0025	29.487	29.7216	29.7389	30.0174	+	36	36	36	66.2	66.2	66.2	70.875	0	248.94	13015000000	358	0.0171395	0.226123	2.85375	P50544	P50544	Very long-chain specific acyl-CoA dehydrogenase, mitochondrial	Acadvl
29.5964	29.1187	29.1057	29.2378	29.11	27.9675	29.3514	29.807	28.9188	28.8767	29.6125	29.1082		9	9	9	33.5	33.5	33.5	43.054	0	264.56	8555600000	206	0.612888	-0.146514	-0.52222	P50608	P50608	Fibromodulin	Fmod
24.1759	24.6229	24.158	23.9513	24.5317	24.6667	24.7541	24.1798	24.5002	24.153	24.5529	23.9952		6	6	6	17.3	17.3	17.3	84.921	0	6.1577	285410000	22	0.411798	-0.139516	-0.856456	P51125	P51125	Calpastatin	Cast
33.1461	32.8253	33.1393	33.0901	32.9538	32.9875	33.0233	33.2278	32.728	32.9643	32.8637	32.93		23	23	23	56.5	56.5	56.5	47.907	0	323.31	116890000000	729	0.304543	0.0899703	1.08226	P51174	P51174	Long-chain specific acyl-CoA dehydrogenase, mitochondrial	Acadl
23.6828	24.0653	24.052	24.2075	24.5573	24.4829	24.1072	24.1479	23.9351	24.1242	24.4288	24.0514		5	5	5	17.1	17.1	17.1	52.246	0	14.35	258600000	19	0.781661	0.041776	0.284729	P51855	P51855	Glutathione synthetase	Gss
27.8706	27.3502	27.4297	27.6819	27.5142	27.7016	27.6043	27.7833	27.5231	27.3757	27.544	27.2625		8	8	8	59.1	59.1	59.1	26.268	0	108.43	2499800000	94	0.580151	0.0624714	0.571695	P51859	P51859	Hepatoma-derived growth factor	Hdgf
30.4789	29.8761	30.0445	29.8427	29.8784	30.4566	30.4444	30.472	30.3706	30.2086	30.1051	30.1519		15	15	8	43.2	43.2	24.9	38.265	0	323.31	17092000000	393	0.28293	0.160526	1.13479	P51885	P51885	Lumican	Lum
27.3608	27.4192	27.9627	27.9056	27.4179	27.2507	27.6241	27.3371	27.3409	27.1441	27.5858	27.6293	+	8	8	8	33	33	33	33.466	0	86.496	2604000000	122	0.043587	-0.283095	-2.30893	P52196	P52196	Thiosulfate sulfurtransferase	Tst
36.7649	36.67	36.7937	36.8653	36.6604	36.5702	36.6225	36.5586	36.7192	36.7823	36.5674	36.707		49	49	49	79.5	79.5	79.5	57.844	0	323.31	1551700000000	8088	0.596961	-0.0324777	-0.546112	P52480;P53657	P52480	Pyruvate kinase PKM	Pkm
NaN	25.4903	25.8414	26.107	25.5268	25.838	26.3235	25.7999	26.0786	25.4046	25.8239	NaN		3	3	3	43.1	43.1	43.1	13.02	0	18.96	702800000	31	0.113138	-0.301771	-1.77891	P52503	P52503	NADH dehydrogenase [ubiquinone] iron-sulfur protein 6, mitochondrial	Ndufs6
24.8154	24.9044	24.218	25.1772	25.747	25.7101	26.2137	25.4223	25.4851	25.4998	25.8509	26.2236		4	4	4	41.5	41.5	41.5	14.255	0	17.005	650200000	36	0.467077	0.261481	0.756013	P52760	P52760	Ribonuclease UK114	Hrsp12
25.7111	26.2548	25.8794	25.6598	25.9183	25.7352	25.671	26.0203	25.8573	25.7979	25.9455	25.8375		11	11	11	26.9	26.9	26.9	73.98	0	28.173	847960000	42	0.691262	-0.0412509	-0.408859	P52825	P52825	Carnitine O-palmitoyltransferase 2, mitochondrial	Cpt2
23.9693	23.451	23.3406	23.4986	24.0558	23.9628	24.7915	23.4898	NaN	23.3408	24.032	21.6973		5	5	5	12.9	12.9	12.9	53.246	0.0016474	4.1481	181340000	13	0.413609	-0.403425	-0.857139	P53395	P53395	Lipoamide acyltransferase component of branched-chain alpha-keto acid dehydrogenase complex, mitochondrial	Dbt
24.7654	NaN	24.5356	NaN	24.4164	24.7573	24.8408	24.795	24.6762	24.5705	24.9171	24.9736		3	3	3	8.3	8.3	8.3	37.803	0	7.9279	311430000	40	0.812059	-0.0294097	-0.245755	P53612	P53612	Geranylgeranyl transferase type-2 subunit beta	Rabggtb
26.3353	26.4326	25.0243	25.8928	27.5625	26.579	25.809	25.2858	25.5564	26.4743	25.8698	26.8797		7	7	7	34.7	34.7	34.7	31.893	0	21.712	1089600000	28	0.0611001	0.755306	2.10944	P53810	P53810	Phosphatidylinositol transfer protein alpha isoform	Pitpna
26.0271	25.8235	25.9164	25.3343	NaN	24.4966	23.5358	25.096	23.6396	24.6356	24.9321	23.5956		3	3	3	19.7	19.7	19.7	19.592	0	8.2072	420130000	23	0.878582	-0.0934414	-0.157168	P53996	P53996	Cellular nucleic acid-binding protein	Cnbp
32.9353	32.7342	33.0358	32.6605	33.0271	32.6051	32.8417	32.9974	32.8798	32.727	32.8286	33.0418		25	25	24	57.1	57.1	57.1	50.906	0	323.31	104190000000	1180	0.530421	0.05885	0.64987	P54071	P54071	Isocitrate dehydrogenase [NADP], mitochondrial	Idh2
26.8901	26.5529	26.2154	26.3341	26.5945	27.1064	26.7523	27.0633	27.1927	27.0085	26.8018	27.0753		9	9	7	29.5	29.5	27.3	39.706	0	40.869	1566200000	80	0.0846941	0.314816	1.91364	P54726	P54726	UV excision repair protein RAD23 homolog A	Rad23a
26.1855	26.353	26.0978	26.2999	26.5906	26.7317	26.5463	26.3491	26.3234	25.9646	26.4766	26.4826		8	6	6	24	22.1	22.1	43.512	0	42.319	1045400000	61	0.796782	0.0345265	0.264479	P54728	P54728	UV excision repair protein RAD23 homolog B	Rad23b
26.957	27.6834	26.9673	27.0793	27.6626	27.6067	27.3614	27.1659	27.389	27.3167	27.7022	27.2162		11	11	11	50.7	50.7	50.7	47.408	0	95.438	2363000000	83	0.800646	-0.0429084	-0.259324	P54775	P54775	26S protease regulatory subunit 6B	Psmc4
31.8619	31.6177	31.8091	31.6688	31.6643	31.4927	31.6005	31.5024	31.7047	31.7929	31.8279	31.6308		27	27	27	70	70	70	54.866	0	323.31	47070000000	671	0.529302	-0.0472813	-0.651677	P54822	P54822	Adenylosuccinate lyase	Adsl
26.1415	26.1012	25.7285	26.0488	26.1738	26.0374	26.1216	25.796	26.2836	25.6374	25.8869	NaN		6	6	6	28.2	28.2	28.2	40.068	0	36.739	903190000	36	0.592795	-0.0712262	-0.554426	P54923	P54923	[Protein ADP-ribosylarginine] hydrolase	Adprh
29.2053	28.9267	29.1341	29.1724	29.1362	28.8871	28.983	29.0783	29.1672	28.8855	29.2506	29.0144		11	11	11	51.5	51.5	51.5	40.148	0	323.31	7626800000	220	0.356764	-0.0712045	-0.966127	P55264	P55264	Adenosine kinase	Adk
26.2847	26.9437	27.0587	27.4642	26.6721	26.9971	27.3577	26.6839	27.0114	26.4746	27.2905	26.738	+	3	3	3	27.3	27.3	27.3	10.344	0	14.961	1758200000	33	0.00195063	-0.545959	-4.15939	P56135	P56135	ATP synthase subunit f, mitochondrial	Atp5j2
30.8684	30.9463	31.4151	31.2204	30.899	31.0491	31.0534	30.9675	31.1344	31.2892	31.1217	31.1002		7	7	7	60.4	60.4	60.4	11.877	0	323.31	31173000000	266	0.216479	-0.11965	-1.3193	P56375	P56375	Acylphosphatase-2	Acyp2
26.7705	26.5218	26.5739	26.1419	27.0811	26.7121	26.5548	26.9802	26.5828	26.8484	26.3342	26.5294	+	3	3	3	36.4	36.4	36.4	11.241	0	44.259	1450900000	48	0.00664577	0.368775	3.41112	P56376	P56376	Acylphosphatase-1	Acyp1
28.4734	28.202	28.1134	27.9973	28.1849	28.1939	28.0325	28.0824	28.294	28.3905	28.1614	28.2869		9	9	9	70.1	70.1	70.1	16.989	0	140.57	4103700000	119	0.0980107	0.135231	1.82477	P56380	P56380	Bis(5-nucleosyl)-tetraphosphatase [asymmetrical]	Nudt2
26.5475	27.3769	27.5	27.7212	26.8335	26.9817	27.4609	27.1277	27.5113	26.3233	26.8134	26.969	+	6	6	6	54.7	54.7	54.7	10.071	0	39.082	1995300000	86	0.00677511	-0.600182	-3.39964	P56391	P56391	Cytochrome c oxidase subunit 6B1	Cox6b1
25.2888	NaN	25.2618	NaN	25.3	25.203	25.3602	25.309	NaN	24.9953	25.3254	25.0825		3	3	3	77.8	77.8	77.8	6.784	0	37.91	443060000	48	0.180993	-0.119376	-1.48551	P56394	P56394	Cytochrome c oxidase copper chaperone	Cox17
28.6962	28.5301	28.1194	28.1612	28.6814	28.7483	28.4327	28.3937	28.1275	28.2711	28.386	28.4046		22	22	22	40.6	40.6	40.6	95.832	0	164.27	4823900000	251	0.0531551	0.239726	2.19201	P56399	P56399	Ubiquitin carboxyl-terminal hydrolase 5	Usp5
33.3814	33.6719	34.1519	33.9782	33.2515	33.5772	34.0814	33.9555	34.3637	33.4173	33.8154	33.5308	+	27	27	27	72.2	72.2	72.2	56.3	0	323.31	205280000000	1536	0.00592523	-0.491468	-3.47959	P56480	P56480	ATP synthase subunit beta, mitochondrial	Atp5b
27.6084	28.168	27.8555	27.7127	27.5303	27.5593	27.8099	27.0845	27.6333	27.3467	27.3738	27.4206	+	3	3	3	37.2	37.2	37.2	10.505	0	167.18	2791700000	123	0.030852	-0.333893	-2.51115	P56565	P56565	Protein S100-A1	S100a1
27.6627	27.5931	27.1641	27.5764	27.0315	27.2604	27.3305	27.267	27.2303	26.7796	26.9087	27.1922		3	3	3	28.6	28.6	28.6	14.275	0	48.843	2145200000	46	0.539259	-0.101646	-0.63568	P56812	P56812	Programmed cell death protein 5	Pdcd5
27.8056	28.0034	27.7321	27.9517	28.1296	27.8679	28.1219	27.9214	27.9261	27.6927	28.1617	27.9586		10	10	10	51.6	51.6	51.6	31.293	0	318.76	3436900000	110	0.343078	-0.0868149	-0.99527	P57776	P57776	Elongation factor 1-delta	Eef1d
31.1517	31.6852	30.7187	31.1931	31.3681	30.9417	31.1416	30.8361	31.2235	31.0795	31.2971	31.2026		40	40	40	55.7	55.7	55.7	95.313	0	323.31	32869000000	1014	0.462869	-0.113235	-0.763375	P58252;O08810	P58252	Elongation factor 2	Eef2
25.6166	26.8266	25.089	25.1063	26.6562	25.3344	25.6857	25.5985	25.6385	26.4403	NaN	25.54		9	9	9	48.9	48.9	48.9	36.71	0	22.492	838800000	33	0.616383	0.195119	0.518847	P58389	P58389	Serine/threonine-protein phosphatase 2A activator	Ppp2r4
34.2078	33.8094	34.5196	34.4417	33.9268	34.5285	34.5103	34.165	34.401	34.226	34.3854	34.1612		39	39	21	78.9	78.9	48.9	32.68	0	323.31	269240000000	2289	0.316641	-0.142036	-1.0541	P58771	P58771	Tropomyosin alpha-1 chain	Tpm1
26.0634	25.5771	24.3682	25.054	25.7433	24.7322	24.8276	24.6255	23.7544	25.3307	25.4599	25.1305		7	7	7	16.1	16.1	16.1	48.968	0	6.7207	480060000	36	0.262982	0.430726	1.18615	P59325	P59325	Eukaryotic translation initiation factor 5	Eif5
24.4621	24.6372	NaN	24.3854	25.3875	25.1959	24.6898	25.4599	NaN	24.7642	NaN	25.7518		6	6	6	22.5	22.5	22.5	37.497	0	16.305	331790000	28	0.0787709	0.599401	2.0565	P60335;Q61990;P57722	P60335;Q61990	Poly(rC)-binding protein 1;Poly(rC)-binding protein 2	Pcbp1;Pcbp2
28.5259	28.0806	28.4719	28.3928	27.6792	28.0468	28.0551	28.5709	28.362	28.0751	28.295	28.0478		22	11	1	70.1	44.5	4.5	41.736	0	84.539	4339800000	88	0.459471	-0.118631	-0.769351	P60710;Q8BFZ3	P60710	Actin, cytoplasmic 1;Actin, cytoplasmic 1, N-terminally processed	Actb
26.3309	26.3984	25.9931	26.376	26.4095	26.6454	26.8497	26.3967	26.4739	26.2518	26.1375	26.4925		6	6	5	61.2	61.2	52.1	13.335	0	26.389	1180100000	48	0.716433	0.0497068	0.373693	P60840	P60840	Alpha-endosulfine	Ensa
24.2362	24.7928	24.2258	24.1531	25.7415	24.9852	24.1549	24.4595	24.4593	24.486	24.2972	24.4158		11	6	6	35.7	20.7	20.7	46.153	0	11.311	350270000	37	0.165122	0.373506	1.49759	P60843	P60843	Eukaryotic initiation factor 4A-I	Eif4a1
26.2518	25.6661	NaN	25.335	26.8735	26.5216	25.8241	25.6787	25.4259	25.5766	NaN	26.3206	+	4	4	4	23	23	23	20.9	0	10.258	819550000	20	0.0440411	0.641001	2.3873	P61082	P61082	NEDD8-conjugating enzyme Ubc12	Ube2m
26.5445	26.5705	NaN	25.8851	27.1165	26.8097	26.2761	27.0823	26.5212	26.5342	26.1725	26.8809	+	3	3	3	27	27	27	17.138	0	22.522	1431000000	37	0.00793228	0.54295	3.39529	P61089	P61089	Ubiquitin-conjugating enzyme E2 N	Ube2n
26.4485	26.9666	25.4798	25.8758	27.2511	27.1341	26.4238	26.0555	26.9862	26.3213	26.4314	26.6454		9	9	9	33	33	33	51.596	0	50.238	1391100000	26	0.383778	0.282033	0.910904	P61202	P61202	COP9 signalosome complex subunit 2	Cops2
25.9218	26.2739	25.9587	25.9157	26.0497	25.7411	26.1317	26.2997	26.7535	26.0034	26.0183	25.8188		4	4	4	23.8	23.8	23.8	20.697	0	30.723	948360000	73	0.207038	-0.202916	-1.34917	P84078;P61205;Q8BSL7	P84078;P61205	ADP-ribosylation factor 1;ADP-ribosylation factor 3	Arf1;Arf3
25.1548	25.7909	24.9687	25.3748	25.4644	25.8903	25.7217	25.053	25.2255	25.1341	25.5474	25.7866		8	8	8	22.4	22.4	22.4	67.314	0	10.428	602660000	30	0.902681	-0.0243454	-0.125414	P61222	P61222	ATP-binding cassette sub-family E member 1	Abce1
25.6276	26.0207	25.2568	25.7035	25.7924	25.7663	26.0214	25.6027	25.9345	25.8465	25.4588	26.197		4	4	4	38.8	38.8	38.8	22.435	0	36.049	804460000	34	0.652665	0.0727975	0.463883	P61759	P61759	Prefoldin subunit 3	Vbp1
29.9814	29.6433	30.0295	29.8368	29.3498	29.7149	29.7436	29.7325	29.0972	29.5401	29.0902	29.6691		3	3	3	44.9	44.9	44.9	14.478	0	161.74	11166000000	87	0.627149	0.0911951	0.501097	P61971	P61971	Nuclear transport factor 2	Nutf2
26.2049	26.2531	25.6808	25.9545	26.1532	26.8454	25.9997	26.2862	25.8861	25.8487	25.777	26.2602		11	11	11	31.1	31.1	31.1	50.976	0	31.417	956390000	55	0.0527175	0.341256	2.19689	P61979	P61979	Heterogeneous nuclear ribonucleoprotein K	Hnrnpk
31.7486	31.5306	31.3958	31.5302	31.6341	32.0917	31.862	31.7541	31.3782	31.5498	31.7233	31.784		16	14	11	67.6	67.6	63.6	28.302	0	323.31	45790000000	399	0.108381	0.190372	1.76297	P61982	P61982	14-3-3 protein gamma;14-3-3 protein gamma, N-terminally processed	Ywhag
26.7543	26.2982	26.6242	26.9352	27.0581	26.944	27.1571	26.8362	27.0398	26.6531	27.0394	26.9726		13	5	4	47	18.8	14.5	37.54	0	21.312	1660300000	55	0.890086	0.0207361	0.141759	P62137	P62137	Serine/threonine-protein phosphatase PP1-alpha catalytic subunit	Ppp1ca
28.987	28.8234	28.5263	28.5766	28.9627	29.0357	28.7828	28.7408	28.594	28.8274	28.7919	29.025	+	14	14	5	55	55	23.2	37.186	0	189.79	6423400000	240	0.00647486	0.247246	3.42664	P62141	P62141	Serine/threonine-protein phosphatase PP1-beta catalytic subunit	Ppp1cb
25.9532	25.7481	25.6482	25.5635	26.3932	26.7339	26.573	26.3226	26.2212	25.8342	26.7362	26.9257		9	9	9	28.9	28.9	28.9	49.184	0	24.137	1093700000	41	0.323444	0.278766	1.03862	P62192	P62192	26S protease regulatory subunit 4	Psmc1
27.317	27.6049	27.2528	27.4979	27.9737	27.7	28.0868	27.4509	27.8697	27.5796	27.533	27.7351		18	18	18	54.9	54.9	54.9	45.626	0	122.56	3174000000	81	0.924816	-0.0148017	-0.0967767	P62196	P62196	26S protease regulatory subunit 8	Psmc5
31.9583	31.9679	31.9559	32.0103	31.9791	32.03	31.8998	31.6554	32.1008	32.043	32.0018	31.9213		12	11	8	92.6	87.9	77.9	16.837	0	323.31	55222000000	449	0.386467	-0.0582403	-0.90556	P62204	P62204	Calmodulin	Calm1
31.5464	31.4807	31.3012	31.4906	31.4732	31.7553	31.4788	31.2256	31.2536	31.5782	31.5975	31.4775		19	19	17	61.2	61.2	58	29.174	0	271.65	39576000000	515	0.411472	0.0756499	0.857076	P62259	P62259	14-3-3 protein epsilon	Ywhae
23.809	24.0303	23.5579	23.9758	NaN	24.3007	24.5209	24.0098	24.1272	23.6851	23.7076	23.7171		3	3	3	31.7	31.7	31.7	13.916	0	8.9009	212290000	21	0.665026	-0.0822723	-0.447593	P62320	P62320	Small nuclear ribonucleoprotein Sm D3	Snrpd3
27.718	27.9798	27.4815	27.739	28.1682	28.1307	27.7361	27.6212	27.6821	27.4189	27.8003	27.887		16	16	16	56.3	56.3	56.3	44.172	0	162.71	3160300000	140	0.537577	0.0875416	0.63837	P62334	P62334	26S protease regulatory subunit 10B	Psmc6
31.5202	31.8513	31.3877	31.5626	31.9096	31.4345	31.2295	31.5191	31.4168	31.7153	32.0703	31.6273		19	19	12	62	62	42.1	50.454	0	323.31	46919000000	682	0.818469	0.0346346	0.235639	P62631	P62631	Elongation factor 1-alpha 2	Eef1a2
27.3451	26.8985	27.158	27.0287	26.948	27.0125	26.6782	26.7567	27.2292	26.8234	26.986	26.9789		6	6	6	56.8	56.8	56.8	12.861	0	49.827	1770200000	101	0.873116	-0.0189683	-0.163846	P62774	P62774	Myotrophin	Mtpn
24.9058	24.296	26.0583	25.5895	24.1865	25.2206	25.8897	25.2407	28.4836	25.1266	26.0777	23.3769		5	5	5	51.5	51.5	51.5	11.367	0	10.436	948010000	21	0.052978	-1.38959	-2.19398	P62806	P62806	Histone H4	Hist1h4a
24.4564	24.4183	23.6786	24.1678	25.1348	25.231	25.068	24.6264	25.3894	24.4607	24.9855	24.824		7	7	7	15.1	15.1	15.1	56.55	0	11.787	382620000	31	0.57561	0.170964	0.578674	P62814	P62814	V-type proton ATPase subunit B, brain isoform	Atp6v1b2
25.4697	25.5154	25.2274	25.4657	25.2122	25.3026	25.9341	25.6344	25.5219	25.4875	25.3856	24.957		5	2	2	33.7	16.6	16.6	22.677	0	11.674	617980000	19	0.259186	-0.164445	-1.19626	P62821	P62821	Ras-related protein Rab-1A	Rab1A
29.0964	29.0055	28.6841	28.8808	28.8038	29.0603	28.6698	29.1991	28.6611	28.8872	28.6435	28.8196	+	5	5	5	30.6	30.6	30.6	24.423	0	61.295	6816600000	70	0.0351198	0.220272	2.43548	P62827;Q61820	P62827	GTP-binding nuclear protein Ran	Ran
24.666	24.9511	24.8143	24.9082	24.9634	24.7318	24.8906	24.9074	24.6146	25.206	24.8854	24.9138		5	5	5	31	31	31	20.987	0	13.624	386160000	35	0.569979	0.0540339	0.587369	P62835;Q99JI6	P62835;Q99JI6	Ras-related protein Rap-1A;Ras-related protein Rap-1b	Rap1a;Rap1b
27.8687	27.3556	27.6585	27.5751	27.5718	27.8272	27.6397	27.7471	27.6761	27.6902	27.6218	27.2948		5	5	5	63.6	63.6	63.6	13.17	0	103.11	2787600000	86	0.442546	0.0788317	0.799556	P62869	P62869	Transcription elongation factor B polypeptide 2	Tceb2
29.1047	29.4784	29.061	29.165	29.2846	28.9663	29.5406	28.9432	29.2007	29.0734	29.4843	29.2234	+	9	9	7	55.2	55.2	43.8	11.605	0	181.33	8645000000	191	0.0499037	-0.222391	-2.22928	P62897	P62897	Cytochrome c, somatic	Cycs
24.0772	24.9398	24.1667	24.448	24.4527	24.5179	24.5257	24.1013	24.4935	23.6366	25.1063	24.3848		6	6	6	30	30	30	26.674	0	10.243	284780000	32	0.0574626	-0.418245	-2.14588	P62908	P62908	40S ribosomal protein S3	Rps3
24.0341	23.8693	24.0418	23.6611	24.1385	24.2684	24.3784	24.459	24.3625	23.8702	24.2588	24.329		5	2	2	25.2	15.2	15.2	35.73	0	14.559	220220000	27	0.562974	0.0878922	0.598254	P62960	P62960	Nuclease-sensitive element-binding protein 1	Ybx1
27.6464	26.4563	26.7962	26.6462	27.971	27.7526	27.3629	27.6201	27.3468	27.3816	27.3067	27.4835	+	3	3	2	16.1	16.1	10.4	21.441	0	20.227	2159400000	65	0.00518517	0.656671	3.55955	Q05144;P63001;P60764	Q05144;P63001;P60764	Ras-related C3 botulinum toxin substrate 2;Ras-related C3 botulinum toxin substrate 1;Ras-related C3 botulinum toxin substrate 3	Rac2;Rac1;Rac3
27.1802	26.6772	26.8057	26.8906	27.4512	27.6799	27.372	27.5077	27.2067	26.8906	27.1399	27.2102		12	12	12	36.3	36.3	36.3	46.67	0	145.08	2035700000	139	0.0831156	0.304596	1.92502	P63005	P63005	Platelet-activating factor acetylhydrolase IB subunit alpha	Pafah1b1
33.4865	33.5064	33.3992	33.4387	33.6101	33.608	33.5473	33.6457	33.4166	33.5386	33.5109	33.4888	+	42	42	28	75.4	75.4	54.2	70.87	0	323.31	164400000000	1322	0.0302612	0.0930729	2.52243	P63017	P63017	Heat shock cognate 71 kDa protein	Hspa8
30.0882	29.8585	29.7984	30.1589	30.1256	29.4922	29.4862	29.5376	29.8005	29.7657	29.3689	29.5506		8	8	8	40.7	40.7	40.7	19.462	0	168.32	12416000000	159	0.930141	0.0147266	0.0899012	P63028	P63028	Translationally-controlled tumor protein	Tpt1
31.1034	30.8177	31.2411	30.8505	30.9546	30.0521	30.8569	30.5806	30.956	30.9728	30.7067	30.66		30	30	30	73.5	73.5	73.5	60.955	0	323.31	25852000000	605	0.313191	-0.184249	-1.06204	P63038	P63038	60 kDa heat shock protein, mitochondrial	Hspd1
26.5663	25.7269	25.3437	25.3696	26.5441	26.4465	25.7889	26.4029	25.7233	26.3857	25.5635	26.2659	+	7	7	7	34.1	34.1	34.1	25.053	0	16.789	971820000	58	2.91968e-06	0.849258	9.35458	P63073	P63073	Eukaryotic translation initiation factor 4E	Eif4e
24.6969	24.8111	24.0087	24.2931	24.9063	24.3437	24.3429	24.333	24.2391	24.4712	24.5464	24.8456		4	4	4	15.6	15.6	15.6	41.275	0	9.454	307000000	22	0.169089	0.22593	1.48224	P63085	P63085	Mitogen-activated protein kinase 1	Mapk1
29.474	29.8166	29.7861	30.0181	29.698	29.9168	29.722	29.8038	29.9925	29.5795	29.974	29.7471		16	14	14	55.5	55.5	55.5	27.771	0	323.31	12527000000	286	0.0520233	-0.181717	-2.20473	P63101	P63101	14-3-3 protein zeta/delta	Ywhaz
29.2785	29.6096	29.0514	29.4026	29.3555	29.578	29.1723	29.2135	29.473	29.0911	29.3314	29.5441		11	11	11	63.6	63.6	63.6	16.832	0	162.52	9274700000	176	0.97661	0.0034097	0.0300604	P63242;Q8BGY2	P63242;Q8BGY2	Eukaryotic translation initiation factor 5A-1;Eukaryotic translation initiation factor 5A-2	Eif5a;Eif5a2
NaN	27.5817	26.9824	27.6328	26.3454	26.9642	27.7855	26.7209	27.0861	NaN	27.2942	26.7225	+	3	3	3	69.7	69.7	69.7	7.9604	0	34.271	1940400000	24	0.00645325	-0.705525	-3.6544	P63248	P63248	cAMP-dependent protein kinase inhibitor alpha	Pkia
25.3147	25.6114	25.2508	25.5359	25.8264	25.4791	25.4827	26.0928	25.3788	25.5968	24.7041	25.2437		2	2	2	49.4	49.4	49.4	8.5497	0	7.4943	590940000	47	0.18931	0.264989	1.40849	P63254	P63254	Cysteine-rich protein 1	Crip1
26.4958	26.5278	26.5673	25.9024	26.6886	26.8696	26.8572	26.8634	26.3238	26.1461	26.8609	26.6225		12	12	9	26.5	26.5	16.9	58.643	0	29.102	1331200000	83	0.571277	0.107785	0.585361	P63328;P48455	P63328	Serine/threonine-protein phosphatase 2B catalytic subunit alpha isoform	Ppp3ca
29.4713	29.183	29.4239	29.3793	29.1613	29.3493	29.2222	29.1596	28.9177	29.3555	29.2093	29.2947		14	14	1	63.1	63.1	4.2	35.608	0	323.31	8696200000	214	0.409041	0.0760393	0.861698	P63330	P63330	Serine/threonine-protein phosphatase 2A catalytic subunit alpha isoform	Ppp2ca
23.5854	24.4432	24.8946	24.7531	23.8119	24.82	24.451	24.3863	25.1203	23.9476	24.5438	24.5242	+	5	5	5	19.1	19.1	19.1	29.82	0	13.386	297930000	32	0.0408953	-0.521751	-2.34634	P67778	P67778	Prohibitin	Phb
27.665	28.0785	27.4195	27.6979	28.2842	28.0016	27.5313	27.6533	27.4479	27.8794	27.6827	27.9115		6	6	6	64.9	64.9	64.9	17.861	0	63.681	3236400000	106	0.092566	0.256189	1.85966	P68037	P68037	Ubiquitin-conjugating enzyme E2 L3	Ube2l3
34.117	34.3256	34.9624	34.4147	33.7739	33.8495	34.0349	34.1377	34.3219	34.2476	34.4363	34.258	+	27	27	3	85.9	85.9	11.9	42.051	0	323.31	285950000000	2108	0.0403744	-0.352007	-2.35385	P68134	P68134	Actin, alpha skeletal muscle	Acta1
26.6959	26.5462	26.1934	25.9405	26.5976	27.0736	26.4941	27.0256	26.4144	26.4513	26.527	26.4557	+	8	6	6	44.5	41.2	41.2	27.778	0	56.449	1301600000	106	0.034323	0.36401	2.44889	P68254	P68254	14-3-3 protein theta	Ywhaq
31.7056	31.8721	31.348	31.3813	31.5928	31.8049	31.096	31.5042	31.3826	31.6346	31.674	31.6953		22	22	8	74.8	74.8	30.8	49.924	0	323.31	44227000000	617	0.129101	0.197241	1.65414	P68368;Q3UX10	P68368	Tubulin alpha-4A chain	Tuba4a
31.7056	31.8548	31.2158	31.4919	31.6478	31.68	31.0142	31.5012	31.461	31.7298	31.7718	31.5689		29	29	1	82.9	82.9	2.7	49.83	0	323.31	44810000000	937	0.236403	0.170617	1.25964	P68372;CON__ENSEMBL:ENSBTAP00000025008;A2AQ07	P68372	Tubulin beta-4B chain	Tubb4b
27.2979	27.5597	27.1533	27.3767	27.2889	27.6633	27.4235	27.2939	27.4665	27.3893	27.557	27.4045		16	13	13	56.1	52	52	28.211	0	155.99	2335100000	115	0.704361	-0.0331529	-0.390494	P68510	P68510	14-3-3 protein eta	Ywhah
26.2982	26.4964	26.7424	26.2623	26.3688	26.5734	26.1964	26.259	26.9909	26.3391	27.3657	26.44		6	6	6	33.9	33.9	33.9	29.891	0	42.123	1289100000	58	0.149371	-0.295919	-1.56191	P70195	P70195	Proteasome subunit beta type-7	Psmb7
28.3662	27.9324	28.0242	28.2097	28.602	28.1234	28.4524	28.2969	27.7117	28.5041	28.5082	28.3796		23	23	23	60.5	60.5	60.5	54.849	0	91.369	4271700000	162	0.126303	0.23891	1.66788	P70266;Q6DTY7;P70265	P70266	6-phosphofructo-2-kinase/fructose-2,6-bisphosphatase 1;6-phosphofructo-2-kinase;Fructose-2,6-bisphosphatase	Pfkfb1
32.4973	32.4531	32.7877	32.6339	32.6605	32.2986	32.5297	32.3064	32.5476	32.6859	32.3587	32.771		12	12	12	78.1	78.1	78.1	20.83	0	323.31	86541000000	562	0.884953	-0.0151768	-0.148431	P70296;Q8VIN1	P70296	Phosphatidylethanolamine-binding protein 1;Hippocampal cholinergic neurostimulating peptide	Pebp1
31.7507	31.7419	31.8554	31.8048	32.0916	31.4952	31.2932	31.7865	31.8556	32.1377	31.7681	31.6592		9	9	9	78.6	78.6	78.6	13.777	0	323.31	50790000000	305	0.472223	0.100309	0.747067	P70349	P70349	Histidine triad nucleotide-binding protein 1	Hint1
23.6752	23.9122	NaN	NaN	24.1427	23.7968	23.7787	23.3821	23.8432	23.3735	23.8595	23.8408		7	7	7	3.5	3.5	3.5	290.71	0	12.539	153350000	25	0.362703	-0.146549	-0.965218	P70398	P70398	Probable ubiquitin carboxyl-terminal hydrolase FAF-X	Usp9x
31.174	31.2714	31.3998	31.3943	30.8391	30.5357	30.9081	31.0052	31.3206	31.1009	31.3509	31.0675	+	15	15	15	48.6	48.6	48.6	42.785	0	323.31	32112000000	354	0.025229	-0.320464	-2.62845	P70404	P70404	Isocitrate dehydrogenase [NAD] subunit gamma 1, mitochondrial	Idh3g
27.8473	28.3226	28.194	28.2671	28.2765	28.0745	28.3177	28.0329	28.4361	27.9221	28.2639	28.0307	+	38	38	38	29	29	29	220.5	0	126.72	4012000000	268	0.00279406	-0.269587	-3.93575	P70670;Q60817	P70670	Nascent polypeptide-associated complex subunit alpha, muscle-specific form	Naca
30.9538	30.3196	30.8051	30.2012	30.9872	30.9395	30.6231	30.7148	30.4213	30.8906	30.6348	30.4418	+	18	18	18	77.3	77.3	77.3	36.947	0	323.31	23632000000	609	0.0288502	0.320438	2.55028	P70695	P70695	Fructose-1,6-bisphosphatase isozyme 2	Fbp2
24.6089	24.413	24.5143	24.6358	24.0474	24.1859	24.2023	24.2173	24.489	24.6896	24.8305	NaN		4	4	4	20.2	20.2	20.2	40.691	0	10.581	288900000	6	0.297229	-0.164322	-1.10645	P70697	P70697	Uroporphyrinogen decarboxylase	Urod
24.5738	NaN	24.6005	24.5253	24.4565	24.4201	24.7841	24.2255	24.0375	24.2735	24.713	24.0548		6	6	6	8.8	8.8	8.8	106.25	0	6.1195	290900000	17	0.206259	-0.198055	-1.36217	P70699	P70699	Lysosomal alpha-glucosidase	Gaa
27.0849	26.9487	26.3606	26.8477	27.4227	27.1746	26.5395	27.107	26.9127	26.5642	27.0955	26.9984		11	11	11	33.5	33.5	33.5	59.652	0	66.344	1749800000	77	0.119685	0.274507	1.70148	P80313	P80313	T-complex protein 1 subunit eta	Cct7
27.0393	27.0106	26.3797	26.6615	27.3939	27.1799	26.9865	27.1173	26.7543	26.6106	27.1377	26.8188		13	13	13	40.6	40.6	40.6	57.477	0	149.51	1706200000	82	0.230135	0.2049	1.27795	P80314	P80314	T-complex protein 1 subunit beta	Cct2
26.846	27.1886	25.8761	26.4454	26.9036	27.0824	26.6414	26.6983	26.4985	26.4616	26.7537	26.505		12	12	12	30.2	30.2	30.2	58.066	0	36.93	1444200000	108	0.386132	0.182204	0.906224	P80315	P80315	T-complex protein 1 subunit delta	Cct4
26.849	26.9249	26.3133	26.1247	26.9158	27.0437	26.6109	26.9158	26.9702	26.6396	27.0139	26.9595		17	17	17	49.2	49.2	49.2	59.623	0	97.743	1583000000	95	0.192292	0.227606	1.39819	P80316	P80316	T-complex protein 1 subunit epsilon	Cct5
27.3073	27.5128	26.4077	26.7566	27.495	27.5025	27.1392	27.1994	27.3485	26.8912	27.5566	26.8819		12	12	12	28.1	28.1	28.1	58.004	0	75.371	2119600000	120	0.679425	0.0926743	0.425584	P80317;Q61390	P80317	T-complex protein 1 subunit zeta	Cct6a
27.7877	27.8683	26.8311	27.3407	28.0401	27.9786	27.3719	27.8166	27.4706	27.3159	27.8218	27.8886		17	17	17	38.5	38.5	38.5	60.629	0	82.132	2862100000	105	0.0874465	0.353838	1.89426	P80318	P80318	T-complex protein 1 subunit gamma	Cct3
24.4651	24.3022	23.5663	23.8248	24.12	24.1601	24.2473	24.1242	23.7451	23.8283	24.2185	23.8918		3	3	3	15.1	15.1	15.1	21.418	0	16.202	201960000	33	0.482959	0.114234	0.728601	P83917	P83917	Chromobox protein homolog 1	Cbx1
27.9644	27.6254	28.0819	28.0439	27.6923	28.048	27.995	27.8394	27.817	27.763	27.6895	27.9418		7	7	7	86.6	86.6	86.6	12.473	0	152.68	3239200000	96	0.994983	-0.000617663	-0.00644645	P83940	P83940	Transcription elongation factor B polypeptide 1	Tceb1
25.2165	25.2769	25.5634	25.222	25.1077	25.4503	25.5638	25.5311	26.0585	25.6374	25.5811	25.2565		4	4	4	30.1	30.1	30.1	22.417	0	27.675	650570000	69	0.255435	-0.177706	-1.20638	P85094	P85094	Isochorismatase domain-containing protein 2A, mitochondrial	Isoc2a
25.9956	NaN	25.1245	24.7414	25.6187	25.897	25.3634	25.5166	25.0134	25.3078	NaN	25.7907	+	6	6	6	18.1	18.1	18.1	55.584	0	16.732	546490000	15	0.00536306	0.627077	3.78327	P97290	P97290	Plasma protease C1 inhibitor	Serping1
22.35	22.7553	23.0354	22.85	23.7205	23.6712	24.1911	24.1626	24.1406	22.4834	23.2143	23.0857		4	4	4	34.2	34.2	34.2	20.583	0.0016393	4.0216	141030000	16	0.770263	-0.118883	-0.300078	P97315	P97315	Cysteine and glycine-rich protein 1	Csrp1
24.937	24.9304	25.1364	24.9164	25.4269	25.1391	25.0497	25.326	25.6383	25.867	NaN	24.9698		2	2	2	12.1	12.1	12.1	32.75	0	53.419	484740000	23	0.485043	0.143407	0.728136	P97328	P97328	Ketohexokinase	Khk
25.4056	24.4074	NaN	24.5831	24.7969	25.7966	25.6883	25.1383	25.2674	24.4416	25.3257	24.895		6	6	6	29.2	29.2	29.2	29.885	0	8.8662	441790000	17	0.937655	0.0246547	0.0804302	P97351	P97351	40S ribosomal protein S3a	Rps3a
29.714	29.3871	29.3925	29.6172	29.5823	29.5338	29.4567	29.412	29.4924	29.7771	29.1419	29.4895		21	21	21	73.5	73.5	73.5	41.313	0	298.25	10284000000	266	0.0748444	0.170148	1.9882	P97355	P97355	Spermine synthase	Sms
26.5488	27.1825	26.824	26.7586	26.6466	26.9347	27.1265	26.833	26.7872	26.6887	27.0791	26.7064	+	8	8	7	41.8	41.8	37.3	28.673	0	84.533	1577200000	100	0.0350219	-0.233271	-2.43711	P97371	P97371	Proteasome activator complex subunit 1	Psme1
25.566	25.4242	25.2513	24.7955	25.3679	25.4305	25.597	25.1784	25.3849	25.5451	25.4734	25.5089		7	6	6	43.5	38.9	38.9	27.057	0	48.09	573950000	56	0.407141	0.111739	0.865324	P97372	P97372	Proteasome activator complex subunit 2	Psme2
28.8508	28.3526	26.7021	27.6551	29.4827	28.6922	28.2212	28.2292	28.2835	27.7754	28.067	28.0295		14	14	14	30.8	30.8	30.8	54.079	0	244.57	4739500000	190	0.112135	0.62969	1.74193	P97384	P97384	Annexin A11	Anxa11
28.176	27.9959	27.8848	28.1106	28.2804	28.0464	28.263	28.2927	28.23	28.2958	28.0894	28.4051		16	15	15	59.9	59.9	59.9	35.915	0	273.97	4056900000	183	0.0728525	0.153771	2.00439	P97429	P97429	Annexin A4	Anxa4
27.3671	27.363	26.5902	27.2789	28.1825	27.8158	27.0597	27.4243	26.7568	27.3489	26.2672	27.2159	+	13	13	13	45.3	45.3	45.3	56.495	0	82.891	2295500000	95	0.0147436	0.673107	2.94166	P97443	P97443	Histone-lysine N-methyltransferase Smyd1	Smyd1
30.0841	30.5832	29.8638	30.4675	30.693	30.5466	30.5317	30.6047	30.1396	30.0598	30.3302	30.369		13	13	13	51.8	51.8	51.8	31.888	0	323.31	17934000000	368	0.650105	0.0735401	0.467584	P97447	P97447	Four and a half LIM domains protein 1	Fhl1
28.4366	28.7887	29.5505	29.76	28.1839	29.0133	29.6006	29.1727	29.3309	27.9134	28.855	28.3905	+	5	5	5	39.8	39.8	39.8	12.496	0	59.941	7087700000	112	0.0115594	-0.795877	-3.08411	P97450	P97450	ATP synthase-coupling factor 6, mitochondrial	Atp5j
33.3933	32.5936	33.2893	33.0397	33.0834	32.8188	32.8188	33.3999	33.2699	33.4887	33.0066	33.6563		25	25	25	87	87	87	18.955	0	323.31	134690000000	1135	0.0952392	0.303748	1.8423	P97457	P97457	Myosin regulatory light chain 2, skeletal muscle isoform	Mylpf
26.3835	26.4952	26.6791	26.4916	25.9603	26.1322	26.1911	26.8201	26.4692	26.4412	26.6398	26.1393		4	4	4	41	41	41	18.255	0	27.216	1259200000	32	0.233015	-0.181566	-1.26949	P97493	P97493	Thioredoxin, mitochondrial	Txn2
22.5056	22.613	22.1338	22.1788	23.301	22.1424	22.1847	22.2122	22.292	22.4233	22.2351	22.2476		2	2	2	10.7	10.7	10.7	28.032	0.0030098	2.5508	71401000	9	0.316663	0.199134	1.05405	P97765	P97765	WW domain-binding protein 2	Wbp2
32.6828	32.6843	32.884	32.868	32.5801	32.4239	32.879	32.6947	32.8237	32.6812	32.7881	32.5175	+	21	21	21	59.4	59.4	59.4	54.356	0	323.31	95401000000	960	0.00214064	-0.224479	-4.10115	P97807	P97807	Fumarate hydratase, mitochondrial	Fh
28.7689	28.5418	28.2784	28.6283	28.92	28.6353	28.3962	28.6161	28.7445	28.5877	28.4348	28.5786		9	9	9	72.6	72.6	72.6	24.687	0	69.349	5691200000	162	0.0674363	0.180457	2.05064	P97823	P97823	Acyl-protein thioesterase 1	Lypla1
25.5073	26.0652	25.794	26.4893	25.7347	25.5077	25.9754	25.7525	25.5311	NaN	25.8624	NaN		2	2	2	27.9	27.9	27.9	16.08	0	33.959	729750000	24	0.0935392	-0.327333	-1.90297	P97825	P97825	Hematological and neurological expressed 1 protein;Hematological and neurological expressed 1 protein, N-terminally processed	Hn1
28.1014	27.9198	27.9256	28.1171	27.9723	28.0208	28.0215	27.8958	27.967	27.7836	28.0803	27.6769		6	6	6	36.4	36.4	36.4	29.116	0	112.38	3448100000	116	0.210576	-0.0967306	-1.33784	P99026	P99026	Proteasome subunit beta type-4	Psmb4
26.406	26.737	27.3278	26.9403	25.9156	26.7714	27.6665	27.182	27.7022	26.1795	27.1638	26.226	+	4	4	4	53.9	53.9	53.9	11.651	0	22.596	1747700000	41	0.00794902	-0.809527	-3.30478	P99027	P99027	60S acidic ribosomal protein P2	Rplp2
26.9098	27.2293	28.0631	27.8408	26.6676	27.3148	27.5447	27.641	28.0408	26.992	27.2817	27.1553	+	6	6	6	61.8	61.8	61.8	10.435	0	62.505	2349500000	65	0.02221	-0.553305	-2.7027	P99028	P99028	Cytochrome b-c1 complex subunit 6, mitochondrial	Uqcrh
31.6111	31.5237	31.7976	31.6529	31.4819	31.2106	31.4353	31.3723	31.3943	31.4954	31.4076	31.3779		13	13	13	58.6	58.6	58.6	21.897	0	323.31	40828000000	409	0.229231	-0.110351	-1.28062	P99029	P99029	Peroxiredoxin-5, mitochondrial	Prdx5
26.162	26.1538	25.81	25.8174	26.5374	26.6382	26.4591	26.3226	25.8438	26.1484	25.4049	26.6839	+	12	12	12	17.7	17.7	17.7	146.56	0	33.154	1056200000	33	0.0169786	0.5006	2.85925	Q00519	Q00519	Xanthine dehydrogenase/oxidase;Xanthine dehydrogenase;Xanthine oxidase	Xdh
25.9763	NaN	25.8268	26.0553	25.9393	26.5179	25.3648	26.0506	26.188	25.9206	26.2716	26.0793		4	4	4	8.5	8.5	8.5	59.262	0.00083682	4.4112	753940000	21	0.45351	0.139385	0.783406	Q00612	Q00612	Glucose-6-phosphate 1-dehydrogenase X	G6pdx
28.8848	29.6691	28.8535	29.1493	28.7585	28.0215	28.9066	28.6852	28.5964	29.2946	28.9394	28.8578		14	14	14	60.6	60.6	60.6	30.615	0	70.155	6837100000	159	0.261091	-0.26865	-1.19117	Q00623;CON__P15497	Q00623	Apolipoprotein A-I;Proapolipoprotein A-I;Truncated apolipoprotein A-I	Apoa1
32.7759	32.5949	32.7964	33.123	32.6013	32.5763	32.8505	32.6788	32.742	32.8889	32.8653	32.5783		18	18	2	57.8	57.8	12.6	45.823	0	323.31	110750000000	947	0.129	-0.145408	-1.65464	Q00896	Q00896	Alpha-1-antitrypsin 1-3	Serpina1c
24.4292	24.6349	26.3974	24.8362	23.9045	24.5024	25.2898	25.2923	25.9619	25.4232	26.0725	25.0783		4	4	4	4	4	4	129.56	0	19.313	494850000	47	0.0724746	-0.760454	-2.00751	Q01149	Q01149	Collagen alpha-2(I) chain	Col1a2
25.502	24.8708	25.0717	25.121	25.6021	26.0309	25.4967	25.9522	25.0708	25.514	25.5658	25.9026	+	7	7	7	7.9	7.9	7.9	134.85	0	26.62	638970000	48	0.00385218	0.55114	3.73911	Q01279	Q01279	Epidermal growth factor receptor	Egfr
32.5186	32.3566	32.4817	32.3137	32.3854	32.1927	32.14	32.3241	32.4988	32.5517	32.5682	32.3632		12	12	8	78.9	78.9	48.7	17.363	0	323.31	78268000000	940	0.9637	-0.00388654	-0.0466639	Q01768	Q01768	Nucleoside diphosphate kinase B	Nme2
30.4717	30.9875	30.7024	31.0281	30.9016	31.6563	31.0282	30.94	30.8672	30.4428	30.9839	31.0187		47	47	47	71.3	71.3	71.3	89.321	0	323.31	27907000000	882	0.885831	-0.0277001	-0.147289	Q01853	Q01853	Transitional endoplasmic reticulum ATPase	Vcp
30.5412	30.5611	29.7494	30.1586	30.6607	30.5504	30.4464	30.3992	30.3172	30.3162	30.5022	30.6436		36	36	36	59.5	59.5	59.5	117.81	0	323.31	19476000000	661	0.119811	0.229402	1.70082	Q02053;P31254	Q02053	Ubiquitin-like modifier-activating enzyme 1	Uba1
27.5481	27.9401	27.3719	27.747	27.9727	27.5344	27.2249	27.1186	27.5475	27.8245	28.1742	28.2107		4	4	4	2.5	2.5	2.5	204.22	0	13.186	3227700000	38	0.877232	0.033919	0.158481	Q02357	Q02357	Ankyrin-1	Ank1
28.2502	28.3073	28.0178	28.3652	28.4795	28.3717	28.1338	28.2003	28.018	28.2237	28.2743	28.3133		18	18	18	11.8	11.8	11.8	213.26	0	162.64	4191200000	213	0.140275	0.120373	1.60183	Q02789;Q9JIS7;Q01815;Q99246	Q02789	Voltage-dependent L-type calcium channel subunit alpha-1S	Cacna1s
23.6004	23.8253	23.8445	23.5329	23.2881	23.6468	24.4596	24.0307	24.1558	23.6686	23.597	23.5956		3	3	3	8.7	8.7	8.7	53.408	0.0023622	3.3853	179790000	22	0.157099	-0.264152	-1.52965	Q02819	Q02819	Nucleobindin-1	Nucb1
32.3626	32.4905	33.0787	33.0238	32.0942	32.4792	32.8767	32.9003	33.0555	32.3589	32.8201	32.482	+	30	30	30	64	64	64	59.752	0	323.31	95836000000	997	0.0100938	-0.44467	-3.16378	Q03265	Q03265	ATP synthase subunit alpha, mitochondrial	Atp5a1
28.5284	28.0906	28.5452	28.1596	28.1081	28.4023	28.4376	28.4682	28.56	28.4229	28.5104	28.3013		13	12	12	52.8	50.7	50.7	42.713	0	207.24	4795200000	171	0.910076	-0.0120395	-0.115835	Q04447	Q04447	Creatine kinase B-type	Ckb
22.7463	23.07	22.8276	22.7166	23.0077	23.3974	22.9037	23.2026	23.3272	22.7598	23.0417	23.1157		6	6	6	1.9	1.9	1.9	398.29	0	7.8111	104730000	23	0.683939	0.0570962	0.419191	Q05793	Q05793	Basement membrane-specific heparan sulfate proteoglycan core protein;Endorepellin;LG3 peptide	Hspg2
27.5116	27.2688	27.1926	27.307	27.4122	27.2194	27.3976	27.4866	26.98	27.1738	27.1507	27.2311		7	7	7	71.1	71.1	71.1	15.137	0	78.981	2214700000	64	0.176717	0.122988	1.45357	Q05816	Q05816	Fatty acid-binding protein, epidermal	Fabp5
28.3472	28.7676	28.5147	28.9065	28.2237	28.1888	28.5752	28.6731	28.5954	28.8066	28.7947	28.9394		28	28	28	31.5	31.5	31.5	129.68	0	285.47	5345100000	337	0.286336	-0.162559	-1.12631	Q05920	Q05920	Pyruvate carboxylase, mitochondrial	Pc
24.4338	24.359	24.1668	24.4174	24.387	24.5867	23.9141	24.5284	24.1922	24.2965	24.3526	24.2838		7	7	6	8.7	8.7	7.7	89.679	0	8.0494	261900000	29	0.0676983	0.185708	2.04832	Q05BC3;Q3UMY5;Q8BQM8	Q05BC3	Echinoderm microtubule-associated protein-like 1	Eml1
26.812	27.4134	27.5512	27.9353	26.7593	27.4846	27.803	27.7299	27.8935	27.1227	27.2345	27.2247	+	5	5	5	56.3	56.3	56.3	8.2355	0	45.177	2281000000	66	0.0418311	-0.449621	-2.33307	Q06185	Q06185	ATP synthase subunit e, mitochondrial	Atp5i
26.6409	26.5653	25.1479	26.1895	28.2071	27.2106	26.8496	26.949	26.3057	26.5124	26.6802	27.0756	+	9	9	9	24.4	24.4	24.4	49.925	0	110.62	1706100000	56	0.0432429	0.809563	2.31358	Q07076	Q07076	Annexin A7	Anxa7
30.0813	29.463	29.912	29.7114	29.9544	29.799	29.616	30.1643	29.678	30.0042	29.7805	29.8361	+	16	16	16	55.1	55.1	55.1	44.889	0	226.19	13286000000	328	0.00781809	0.279734	3.31462	Q07417	Q07417	Short-chain specific acyl-CoA dehydrogenase, mitochondrial	Acads
25.7824	23.6048	23.056	23.5819	26.4961	27.1261	23.8915	25.1372	24.3026	25.2379	NaN	25.9172	+	6	6	6	18.3	18.3	18.3	39.029	0	28.753	567110000	23	0.000254799	2.26211	5.81452	Q07456	Q07456	Protein AMBP;Alpha-1-microglobulin;Inter-alpha-trypsin inhibitor light chain;Trypstatin	Ambp
29.3995	29.1775	29.3301	29.2687	29.4076	29.3209	29.2069	29.2342	29.3594	29.3265	29.3256	29.3446		23	23	23	54.8	54.8	54.8	76.249	0	323.31	8982100000	285	0.154039	0.0608625	1.54226	Q08642	Q08642	Protein-arginine deiminase type-2	Padi2
25.7607	NaN	NaN	NaN	25.951	26.2232	25.6266	26.5793	NaN	25.5011	26.1351	25.9914		4	4	4	14.6	14.6	14.6	52.697	0	20.682	662390000	32	0.704721	0.120241	0.397547	Q08857	Q08857	Platelet glycoprotein 4	Cd36
30.695	30.3799	30.6027	30.5312	30.6801	30.5992	30.5322	30.6083	30.5194	30.5455	30.5064	30.5974	+	33	33	33	45.5	45.5	45.5	103.32	0	323.31	23291000000	590	0.0158633	0.108977	2.8989	Q11011	Q11011	Puromycin-sensitive aminopeptidase	Npepps
28.4044	28.1256	28.4713	28.253	28.1393	28.4017	28.1923	28.2463	28.0586	28.2666	28.1287	28.2153		14	14	14	38.3	38.3	38.3	55.028	0	144.94	4187800000	196	0.338191	0.074036	1.00588	Q11136	Q11136	Xaa-Pro dipeptidase	Pepd
29.9625	29.6789	29.4236	29.4053	29.9148	29.7834	29.3531	29.7631	29.4365	29.6772	29.6735	29.5897	+	19	19	19	65	65	65	52.816	0	284.2	11884000000	232	0.00569987	0.286664	3.50279	Q1XH17	Q1XH17	Tripartite motif-containing protein 72	Trim72
23.5766	23.5631	23.068	23.372	23.7583	23.6136	23.3744	23.8023	23.1731	23.1063	23.6371	23.8908		4	4	4	8.8	8.8	8.8	54.208	0	5.0907	148860000	18	0.102948	0.260021	1.79464	Q2TPA8	Q2TPA8	Hydroxysteroid dehydrogenase-like protein 2	Hsdl2
26.0249	26.21	25.9522	26.1601	26.4956	26.358	26.2171	26.2121	26.508	26.38	26.5589	26.5328		8	8	8	47.6	47.6	47.6	36.092	0	39.726	1111500000	50	0.596083	0.0661694	0.547439	Q3MI48	Q3MI48	Junctional sarcoplasmic reticulum protein 1	Jsrp1
27.6939	28.0481	27.921	27.7288	27.8532	27.5624	27.7122	27.8902	28.1179	27.8747	28.0673	27.642		11	11	11	47	47	47	34.69	0	180.1	3358400000	99	0.0781124	-0.17982	-1.96249	Q3TC72	Q3TC72	Fumarylacetoacetate hydrolase domain-containing protein 2A	Fahd2
24.0343	24.221	23.7567	24.1069	24.2991	23.9341	23.6768	23.9332	23.6488	23.9	24.6387	24.2734		5	5	5	13.1	13.1	13.1	44.97	0	8.6649	215130000	25	0.762664	0.0542192	0.310353	Q3THG9	Q3THG9	Alanyl-tRNA editing protein Aarsd1	Aarsd1
24.495	24.5109	23.9031	24.5859	24.6388	24.4839	24.6447	24.4215	24.1658	24.5949	24.6836	23.7181		4	4	4	7.1	7.1	7.1	76.723	0	5.9173	298000000	36	0.902609	-0.023633	-0.125508	Q3THK7	Q3THK7	GMP synthase [glutamine-hydrolyzing]	Gmps
27.8009	27.7188	27.9981	28.1799	27.2563	26.7163	27.5782	27.1752	27.3852	28.1597	27.3561	26.6508		8	8	8	24.1	24.1	24.1	43.688	0	33.358	2673900000	52	0.171702	-0.409518	-1.47229	Q3THS6;Q91X83	Q3THS6	S-adenosylmethionine synthase isoform type-2	Mat2a
26.3892	NaN	26.1813	NaN	26.1486	26.5015	26.3482	26.3589	27.2113	26.6918	26.6341	26.6498		3	3	3	13.3	13.3	13.3	50.118	0	26.704	1362800000	16	0.525054	-0.137081	-0.664506	Q3TJD7	Q3TJD7	PDZ and LIM domain protein 7	Pdlim7
29.3111	28.9786	29.2392	29.0578	29.0627	28.9793	28.9325	29.0609	28.9362	29.2656	29.0848	29.3881		12	12	12	38	38	38	47.661	0	114.84	8161500000	186	0.120999	0.139771	1.69467	Q3TMH2	Q3TMH2	Secernin-3	Scrn3
25.8551	26.4805	25.5278	26.1578	26.1157	26.2061	26.2306	26.2035	25.9834	26.2593	26.1015	26.5452		11	11	11	21.2	21.2	21.2	81.163	0	35.565	888650000	73	0.476335	0.117196	0.739963	Q3TVI8	Q3TVI8	Pre-B-cell leukemia transcription factor-interacting protein 1	Pbxip1
28.0576	28.3017	27.6002	28.0691	28.4253	28.3576	28.0199	27.77	27.7413	28.023	28.2514	28.2069		22	22	22	39.3	39.3	39.3	105.73	0	256.75	3868100000	169	0.364232	0.142776	0.950568	Q3TXS7	Q3TXS7	26S proteasome non-ATPase regulatory subunit 1	Psmd1
27.2701	27.0903	26.9728	26.9757	26.8894	27.0325	27.3373	27.2341	27.3664	26.8407	27.2049	27.3695		7	7	7	50.8	50.8	50.8	28.274	0	78.594	1928900000	116	0.657021	-0.051863	-0.457601	Q3U0B3	Q3U0B3	Dehydrogenase/reductase SDR family member 11	Dhrs11
28.9776	29.0754	29.1395	28.9247	28.976	29.2208	29.0858	29.1611	29.105	29.0382	29.3353	29.1101		28	28	28	34.7	34.7	34.7	126.85	0	159.35	7784300000	289	0.664084	-0.0303577	-0.447454	Q3U1J4	Q3U1J4	DNA damage-binding protein 1	Ddb1
25.2595	25.5874	25.0199	24.9319	25.9356	26.1548	25.2462	24.9457	25.208	25.6807	NaN	25.9772		7	7	7	35.6	35.6	35.6	29.343	0	21.454	547600000	22	0.0812256	0.460227	1.9632	Q3UGC7;Q66JS6	Q3UGC7;Q66JS6	Eukaryotic translation initiation factor 3 subunit J-A;Eukaryotic translation initiation factor 3 subunit J-B	Eif3j1;Eif3j2
27.6091	27.5416	27.8944	27.8068	27.4028	27.5164	27.5166	27.4072	27.8075	27.9517	27.8797	27.6526		6	6	6	43.2	43.2	43.2	28.73	0	54.756	2952100000	155	0.192279	-0.151154	-1.39824	Q3UGR5	Q3UGR5	Haloacid dehalogenase-like hydrolase domain-containing protein 2	Hdhd2
28.9817	28.7318	29.0177	28.8883	29.1196	28.745	29.1809	28.9331	28.8609	28.9579	28.981	28.952		16	14	14	59	53.8	53.8	38.225	0	132.25	6876900000	191	0.9531	0.00480016	0.0603057	Q3ULJ0	Q3ULJ0	Glycerol-3-phosphate dehydrogenase 1-like protein	Gpd1l
28.5585	28.3158	28.0818	27.998	28.3019	28.4147	28.2666	28.4318	28.3277	28.2315	28.3013	28.3311		16	16	16	47.1	47.1	47.1	41.291	0	160.18	4439300000	166	0.0520532	0.163033	2.20439	Q3UM45	Q3UM45	Protein phosphatase 1 regulatory subunit 7	Ppp1r7
30.1795	30.0508	30.2187	30.1879	29.9989	29.8988	29.7761	29.9313	28.9425	30.2367	NaN	29.1167		2	2	2	1.1	1.1	1.1	137.38	0.0056298	1.5749	17361000000	15	0.839708	0.0584396	0.2082	Q3UMF0	Q3UMF0	Cordon-bleu protein-like 1	Cobll1
23.7272	24.4829	23.3637	24.0651	23.6043	23.2866	23.9159	23.6788	22.0563	23.7384	NaN	22.8129		5	5	5	23.5	23.5	23.5	44.114	0	8.157	147150000	21	0.810575	-0.102069	-0.246834	Q3UZA1	Q3UZA1	CapZ-interacting protein	Rcsd1
31.0751	31.1234	30.1917	30.5383	31.0284	31.3682	30.5477	31.0841	30.5976	30.6609	31.1906	31.1301		29	29	29	49	49	49	86.104	0	323.31	27655000000	702	0.0770664	0.359624	1.97061	Q3V1D3;O08739	Q3V1D3	AMP deaminase 1	Ampd1
25.1561	25.6001	25.1849	25.2407	24.9478	24.6076	25.1919	24.7118	25.3166	25.1635	24.6634	24.3354		4	4	4	25.6	25.6	25.6	29.729	0	9.5683	437220000	30	0.0647877	-0.379224	-2.07455	Q4VAA2	Q4VAA2	Protein CDV3	Cdv3
23.9141	23.826	23.3557	23.8095	23.5693	23.7995	24.4659	23.366	23.104	23.0045	NaN	22.946		6	6	6	12.2	12.2	12.2	84.755	0	8.1986	149930000	22	0.3418	-0.279003	-1.00358	Q571I9	Q571I9	Aldehyde dehydrogenase family 16 member A1	Aldh16a1
22.7046	NaN	22.5347	NaN	23.7333	23.4243	22.4737	22.4803	22.4613	22.409	22.362	23.0557		4	4	4	4.5	4.5	4.5	146.22	0.00085397	4.8563	86557000	11	0.099259	0.509997	1.86439	Q58A65	Q58A65	C-Jun-amino-terminal kinase-interacting protein 4	Spag9
22.3954	22.9546	22.0815	22.1638	22.3429	22.296	22.0254	NaN	22.2887	NaN	22.9466	NaN		2	2	2	1.9	1.9	1.9	144.11	0	7.6872	62488000	12	0.806228	-0.0653283	-0.254764	Q5DTJ9	Q5DTJ9	Myopalladin	Mypn
28.6113	28.8274	28.9026	28.8852	28.9102	28.6942	28.9736	29.2733	28.8354	28.7255	28.712	28.5417		6	6	6	59.3	59.3	59.3	17.521	0	129.98	6497700000	130	0.592479	-0.0633421	-0.552896	Q5EBG6	Q5EBG6	Heat shock protein beta-6	Hspb6
27.5042	26.5128	NaN	NaN	26.7562	26.4627	27.2223	27.3529	27.1808	26.638	26.9394	26.8635		4	4	4	4.3	4.3	4.3	144.63	0.00083822	4.5227	1440200000	30	0.892794	-0.0342665	-0.13912	Q5SUR0	Q5SUR0	Phosphoribosylformylglycinamidine synthase	Pfas
33.3288	34.0869	34.7803	34.1306	32.5592	33.5357	34.1079	33.454	34.9324	34.3443	34.8355	33.5403	+	149	149	46	62.2	62.2	22.3	222.86	0	323.31	248230000000	4039	0.00520377	-1.01854	-3.5574	Q5SX39	Q5SX39	Myosin-4	Myh4
28.4629	29.43	30.0639	29.2267	27.7199	28.6304	29.3971	28.4952	29.9906	29.4687	29.8924	28.8443	+	121	30	20	56.1	19.1	15	223.34	0	323.31	8436900000	348	0.00307095	-1.06322	-3.87759	Q5SX40	Q5SX40	Myosin-1	Myh1
32.8369	31.7159	32.128	31.8068	31.6824	32.3628	31.4034	32.1072	32.3829	32.2695	32.021	32.2224		61	61	61	61.2	61.2	61.2	127.35	0	323.31	63095000000	1500	0.134881	0.337203	1.6266	Q5XKE0	Q5XKE0	Myosin-binding protein C, fast-type	Mybpc2
30.307	26.1777	26.4701	27.2131	30.8519	30.5718	26.696	30.7214	26.6923	29.884	26.6175	30.5766	+	9	9	6	34.8	34.8	19.3	23.895	0	133	12111000000	219	2.8966e-09	3.84099	19.3954	Q60590	Q60590	Alpha-1-acid glycoprotein 1	Orm1
33.0178	33.2212	33.2945	33.2781	32.9935	32.7181	33.0837	33.0481	33.0894	33.1819	33.2956	33.1755	+	51	51	51	57.9	57.9	57.9	116.45	0	323.31	127330000000	1824	0.0410289	-0.187905	-2.34442	Q60597	Q60597	2-oxoglutarate dehydrogenase, mitochondrial	Ogdh
26.3673	26.0702	26.0844	25.8853	25.7394	26.1115	26.4146	26.3738	26.6043	25.8986	26.4232	26.6012		5	5	5	33.1	33.1	33.1	16.93	0	65.122	1031400000	72	0.715765	-0.0650047	-0.37462	Q60605	Q60605	Myosin light polypeptide 6	Myl6
26.8272	26.3585	26.2077	26.3639	26.499	26.5057	26.3491	26.5473	26.1745	26.154	26.1514	26.5584	+	7	7	7	42.4	42.4	42.4	25.238	0	20.481	1129600000	97	0.0283642	0.24778	2.56018	Q60631	Q60631	Growth factor receptor-bound protein 2	Grb2
26.4585	26.8075	26.6803	26.8344	25.8114	26.2998	26.5709	26.5195	26.9013	26.3159	27.0435	26.5047	+	25	25	25	10.9	10.9	10.9	343.81	0	51.301	1320800000	105	0.00337347	-0.487975	-3.82002	Q60675	Q60675	Laminin subunit alpha-2	Lama2
26.9651	26.7056	26.3791	26.3926	26.7763	26.3567	26.5759	26.5842	26.2912	26.8002	26.5463	27.0158	+	8	8	8	22.2	22.2	22.2	56.876	0	114.72	1376500000	73	0.0470609	0.267937	2.26384	Q60676	Q60676	Serine/threonine-protein phosphatase 5	Ppp5c
27.4452	27.2395	27.5193	27.293	27.3819	28.0007	27.7984	27.5248	27.6159	27.1805	27.7564	27.7518		5	5	5	23.9	23.9	23.9	25.378	0	20.221	2552400000	79	0.946651	0.0104148	0.0686116	Q60692	Q60692	Proteasome subunit beta type-6	Psmb6
31.6362	31.4074	31.5147	31.5349	31.6205	31.233	31.5559	31.5747	31.6547	31.7847	31.4417	31.5763		20	20	20	68.5	68.5	68.5	42.598	0	323.31	42732000000	612	0.538125	0.0527153	0.637494	Q60854	Q60854	Serpin B6	Serpinb6
29.303	29.3892	29.0442	29.1285	29.4147	29.1942	29.1216	29.3881	29.1103	29.3026	29.0915	29.28	+	21	21	21	49.5	49.5	49.5	62.581	0	305.72	8568100000	247	0.0189465	0.16618	2.79531	Q60864	Q60864	Stress-induced-phosphoprotein 1	Stip1
26.399	26.6085	26.2606	26.4098	26.5082	26.5366	26.3982	26.4344	26.6267	26.6729	26.454	26.8584		8	8	8	29.8	29.8	29.8	39.218	0	79.921	1309400000	32	0.254696	0.1086	1.20839	Q60866	Q60866	Phosphotriesterase-related protein	Pter
26.8552	27.6789	27.5571	27.8498	27.1739	27.4421	27.702	27.7081	27.6567	27.2799	27.7145	27.6055	+	8	8	8	42.7	42.7	42.7	31.732	0	178.42	2609400000	84	0.0250838	-0.349037	-2.63182	Q60930	Q60930	Voltage-dependent anion-selective channel protein 2	Vdac2
26.3751	27.6056	27.5121	27.6643	27.1037	27.1945	27.5397	27.3243	27.2673	26.5933	27.228	27.627		6	6	6	26.5	26.5	26.5	30.752	0	38.734	2215600000	31	0.060428	-0.433187	-2.11601	Q60931	Q60931	Voltage-dependent anion-selective channel protein 3	Vdac3
29.5139	30.2237	30.2831	30.6325	29.8407	30.0021	30.3262	30.1959	30.2916	29.6795	30.3326	30.0188	+	14	14	14	65.9	65.9	65.9	32.351	0	226.7	16585000000	274	0.00241033	-0.473133	-4.0272	Q60932	Q60932	Voltage-dependent anion-selective channel protein 1	Vdac1
26.2744	26.3372	25.7049	26.0553	26.7893	26.0433	25.7734	26.247	25.6866	26.2552	26.1659	NaN		7	7	7	19.4	19.4	19.4	71.742	0	76.757	943560000	54	0.0538662	0.367991	2.21655	Q60936	Q60936	Atypical kinase ADCK3, mitochondrial	Adck3
28.3011	27.9903	28.4343	27.9457	28.1101	28.2957	28.0557	28.1204	28.1253	27.7186	28.0854	28.0627		4	4	4	13.8	13.8	13.8	26.809	0	40.326	4135100000	50	0.967403	-0.00469271	-0.0418996	Q60994	Q60994	Adiponectin	Adipoq
26.9986	26.9837	26.6862	27.0328	27.2685	27.1872	27.2173	26.8446	27.354	26.8763	27.1195	27.0418		17	17	16	36.9	36.9	36.9	57.432	0	51.329	1846700000	90	0.804327	-0.0294253	-0.254419	Q61035;Q99KK9	Q61035	Histidine--tRNA ligase, cytoplasmic	Hars
23.7548	23.8791	22.5502	22.7472	23.8899	23.6132	22.8409	21.837	22.9426	23.2842	23.5861	23.1026		4	4	4	17.7	17.7	17.7	44.593	0	7.7066	123400000	20	0.684905	0.155912	0.417825	Q61081	Q61081	Hsp90 co-chaperone Cdc37;Hsp90 co-chaperone Cdc37, N-terminally processed	Cdc37
28.4319	27.8132	27.8457	27.9274	28.6844	28.8674	27.9767	28.6065	27.871	28.5258	27.5174	28.5533	+	26	26	26	35.3	35.3	35.3	121.15	0	154.32	4273700000	162	5.56581e-06	0.786311	8.70716	Q61147;CON__ENSEMBL:ENSBTAP00000031900	Q61147	Ceruloplasmin	Cp
31.6136	31.4181	31.3939	31.5134	31.4832	31.4472	31.5134	31.5645	31.564	31.4452	31.5192	31.3057		12	12	12	79.3	79.3	79.3	21.778	0	294.8	41170000000	377	0.84346	-0.0104262	-0.202666	Q61171	Q61171	Peroxiredoxin-2	Prdx2
26.4417	26.6232	26.155	25.8868	26.2359	26.1903	25.6594	26.0985	26.0203	26.0998	26.1613	NaN		5	5	5	41.9	41.9	41.9	25.581	0	42.473	986490000	30	0.432569	0.128902	0.821527	Q61206	Q61206	Platelet-activating factor acetylhydrolase IB subunit beta	Pafah1b2
26.2649	25.5783	25.2959	25.3771	25.9909	25.8512	25.4342	25.5877	25.8364	26.2374	25.7133	26.7017	+	7	7	7	16.9	16.9	16.9	61.422	0	15.811	807860000	95	0.0100693	0.56646	3.16521	Q61207	Q61207	Prosaposin	Psap
27.1862	27.1435	27.2482	27.527	27.0652	27.5923	27.5613	27.1655	27.5644	27.1974	27.4815	27.2033		10	10	7	18.2	18.2	13.2	70.148	0	11.876	2440000000	54	0.105703	-0.186002	-1.77839	Q61233;Q3V0K9	Q61233	Plastin-2	Lcp1
26.6853	26.4576	26.2215	26.3132	26.241	26.6436	26.2901	26.3513	27.1506	26.576	26.7991	26.7374		10	10	10	34	34	34	44.013	0	54.107	1366900000	70	0.998073	0.000418981	0.00247577	Q61239	Q61239	Protein farnesyltransferase/geranylgeranyltransferase type-1 subunit alpha	Fnta
27.0952	25.7098	26.8533	26.4134	27.5599	27.2439	26.9046	27.4488	26.6234	26.663	26.5104	27.3247	+	8	8	8	17.5	17.5	17.5	54.971	0	40.461	1728800000	68	0.00820903	0.720108	3.28573	Q61247	Q61247	Alpha-2-antiplasmin	Serpinf2
30.3705	30.0545	30.2427	30.1901	30.1465	30.1587	30.3339	30.2141	29.99	30.1633	30.0808	29.9943		31	31	29	51.7	51.7	50.1	94.132	0	323.31	15896000000	519	0.728271	0.0258627	0.35733	Q61316	Q61316	Heat shock 70 kDa protein 4	Hspa4
30.4825	30.8955	30.3925	30.2657	30.7452	30.5292	30.8504	30.76	30.789	30.7477	30.7832	30.699		16	16	16	73.2	73.2	73.2	34.463	0	323.31	24334000000	440	0.98602	-0.00213973	-0.0179649	Q61425	Q61425	Hydroxyacyl-coenzyme A dehydrogenase, mitochondrial	Hadh
30.6012	30.123	30.3698	30.2085	30.715	30.638	30.242	30.6224	30.1268	30.5747	30.3454	30.3606	+	64	64	61	32.7	32.7	31.7	312.3	0	323.31	18762000000	1019	0.000316621	0.349367	5.36533	Q61554	Q61554	Fibrillin-1	Fbn1
30.5372	30.4356	30.2024	30.3548	30.5525	30.3721	30.2625	30.3269	30.0889	30.3542	30.3114	30.2133		26	26	22	62.9	62.9	51.7	50.537	0	323.31	18710000000	481	0.139145	0.116764	1.60695	Q61598	Q61598	Rab GDP dissociation inhibitor beta	Gdi2
32.1514	NaN	23.0362	22.6917	32.3018	32.9045	24.5848	32.4069	23.5695	31.6505	NaN	32.5486	+	19	19	19	61.4	61.4	61.4	38.752	0	323.31	37091000000	462	1.50692e-08	8.85673	22.6923	Q61646	Q61646	Haptoglobin;Haptoglobin alpha chain;Haptoglobin beta chain	Hp
25.964	26.3749	25.9999	26.3377	26.4232	26.4642	25.7818	26.5968	25.8521	26.0477	26.1062	26.5276		11	10	10	17.5	15.9	15.9	96.406	0	71.015	1040800000	79	0.105977	0.261822	1.7768	Q61699	Q61699	Heat shock protein 105 kDa	Hsph1
23.1174	NaN	NaN	NaN	23.4515	24.5224	23.9385	24.0851	23.7379	23.2125	NaN	24.0882		5	5	5	9.1	9.1	9.1	105.93	0	7.1401	155890000	14	0.835552	-0.0920213	-0.216795	Q61703;CON__Q9TRI1	Q61703	Inter-alpha-trypsin inhibitor heavy chain H2	Itih2
28.4835	25.5018	25.5463	24.2091	29.0544	29.0995	25.1735	28.594	25.0917	28.5816	24.0612	28.8321	+	14	14	14	28.3	28.3	28.3	99.357	0	214.73	3406800000	123	9.15044e-08	3.84359	13.5653	Q61704;CON__Q0V8M9	Q61704	Inter-alpha-trypsin inhibitor heavy chain H3	Itih3
24.9905	25.781	24.669	25.0257	25.6181	25.1413	24.7692	24.7394	24.6982	25.4224	25.2885	25.4698		11	11	11	16.6	16.6	16.6	109.55	0	13.181	482540000	49	0.409897	0.19166	0.860069	Q61768;P28738;P33175	Q61768	Kinesin-1 heavy chain	Kif5b
32.4324	30.8385	31.0133	30.9307	32.5995	32.7425	30.9926	32.4526	31.0264	32.2499	30.9591	32.5477	+	50	50	50	49.2	49.2	49.2	165.85	0	323.31	55923000000	936	1.41494e-09	1.544	20.8697	Q61838	Q61838	Alpha-2-macroglobulin;Alpha-2-macroglobulin 165 kDa subunit;Alpha-2-macroglobulin 35 kDa subunit	A2m
24.0863	24.6695	25.3116	25.5406	24.7108	25.2811	25.0317	24.9237	25.0348	24.3744	25.1084	24.9922		5	5	5	6.4	6.4	6.4	113.84	0	14.34	401110000	28	0.100829	-0.388041	-1.8074	Q61941	Q61941	NAD(P) transhydrogenase, mitochondrial	Nnt
27.4315	27.2813	26.5905	26.8498	27.2697	26.6244	27.503	27.6216	27.5291	27.1272	27.2243	27.7775		7	7	7	25.8	25.8	25.8	34.012	0	59.162	2225100000	100	0.533337	0.145643	0.645174	Q62000	Q62000	Mimecan	Ogn
27.0493	26.0584	26.4056	26.1232	26.5594	26.6502	26.8346	27.043	26.7261	26.737	26.7326	25.8436		5	5	5	63.1	63.1	63.1	15.054	0	42.562	1358000000	54	0.478119	0.166992	0.736893	Q62048	Q62048	Astrocytic phosphoprotein PEA-15	Pea15
24.7804	24.9239	24.5446	24.5917	24.5999	24.4168	24.8305	24.5753	24.22	25.0852	24.4453	NaN		3	3	3	41.5	41.5	41.5	15.957	0	7.0581	337820000	33	0.539385	0.098864	0.637968	Q62084	Q62084	Protein phosphatase 1 regulatory subunit 14B	Ppp1r14b
25.5111	25.3899	25.1269	25.3498	25.5232	25.4823	24.838	25.7511	25.6247	25.4129	25.8136	25.3723		6	6	6	10	10	10	96.904	0	43.411	589780000	65	0.341231	0.151656	0.999268	Q62165	Q62165	Dystroglycan;Alpha-dystroglycan;Beta-dystroglycan	Dag1
26.363	25.8485	25.5003	25.5582	25.9669	25.7893	26.4366	26.2889	25.5894	25.6759	26.2958	25.5442		9	8	7	23	20.2	18.9	61.936	0	38.198	891710000	21	0.761442	0.0665779	0.312008	Q62188	Q62188	Dihydropyrimidinase-related protein 3	Dpysl3
31.9837	31.9601	31.622	31.7351	31.9033	31.9894	31.5538	31.8287	31.852	32.0449	31.87	32.2243	+	84	84	84	59.5	59.5	59.5	185.46	0	323.31	53393000000	1563	0.0213174	0.230221	2.7266	Q62234	Q62234	Myomesin-1	Myom1
26.4226	27.601	27.6287	27.6732	26.8465	28.033	28.1444	27.7431	28.2126	27.1624	27.9233	27.5922		4	4	4	47.6	47.6	47.6	9.3267	0	11.181	2817000000	32	0.0628439	-0.563887	-2.0927	Q62425	Q62425	Cytochrome c oxidase subunit NDUFA4	Ndufa4
25.3722	24.9032	24.8819	24.7343	25.3543	25.2362	24.9707	25.0561	25.189	24.9089	25.6334	25.2194		3	3	3	42.9	42.9	42.9	11.045	0	15.376	498830000	22	0.375752	0.139109	0.927013	Q62426	Q62426	Cystatin-B	Cstb
26.5774	26.9813	26.5122	26.9084	26.9661	26.8853	27.3615	26.9503	27.1916	26.8464	26.772	27.1746		6	6	6	34.8	34.8	34.8	25.147	0	57.343	1765900000	49	0.717585	-0.0544812	-0.372096	Q62446	Q62446	Peptidyl-prolyl cis-trans isomerase FKBP3	Fkbp3
26.459	26.9851	26.5548	26.1761	25.9786	26.6061	26.4219	26.8551	26.2723	26.4003	26.0984	26.4967		7	7	7	29.9	29.9	29.9	46.763	0	17.57	1216100000	60	0.791924	0.0478655	0.270972	Q63918	Q63918	Serum deprivation-response protein	Sdpr
27.7959	27.7064	27.5668	27.7563	27.6082	27.8294	27.7453	27.7198	27.6004	27.4506	27.5151	27.544		11	11	11	56.2	56.2	56.2	33.814	0	38.659	2733500000	71	0.898807	0.00958093	0.130437	Q64010	Q64010	Adapter molecule crk	Crk
29.7186	29.728	29.9024	29.8694	29.5728	29.6455	29.8712	29.7628	29.9813	29.6889	29.7174	29.9927		11	11	11	50.6	50.6	50.6	27.883	0	310.29	12593000000	310	0.143695	-0.114723	-1.58656	Q64105	Q64105	Sepiapterin reductase	Spr
30.0924	29.9747	29.887	30.0453	29.7887	29.3116	29.9424	29.9372	29.8896	29.9201	30.0917	30.2209		9	9	9	73.5	73.5	73.5	10.963	0	58.798	13761000000	194	0.499674	-0.0932821	-0.700357	Q64433	Q64433	10 kDa heat shock protein, mitochondrial	Hspe1
27.9166	28.242	28.3377	28.4176	28.1492	28.0354	28.1785	27.7388	27.8554	27.9484	28.144	28.0179	+	21	21	21	23.1	23.1	23.1	139.88	0	40.943	4625900000	115	0.0414819	-0.22818	-2.33798	Q64514	Q64514	Tripeptidyl-peptidase 2	Tpp2
32.7692	33.0219	32.8341	33.0394	33.0409	32.5335	32.5873	32.9854	32.7851	32.8713	32.7874	33.0045		13	2	2	11.5	2.2	2.2	113.64	0	181.71	107620000000	271	0.815926	0.0249335	0.239009	Q64518	Q64518	Sarcoplasmic/endoplasmic reticulum calcium ATPase 3	Atp2a3
26.2945	27.0739	26.9972	27.1007	26.2193	27.0896	27.3135	26.7902	27.3588	26.4567	27.1146	26.3384	+	11	11	11	19.7	19.7	19.7	80.953	0	48.732	1582100000	100	0.00188429	-0.628329	-4.18114	Q64521	Q64521	Glycerol-3-phosphate dehydrogenase, mitochondrial	Gpd2
24.297	24.7047	24.5255	24.8226	24.3795	24.8471	25.1247	24.4364	24.5286	24.2239	24.2122	24.327		6	6	6	24.4	24.4	24.4	35.332	0	7.0635	306830000	31	0.162732	-0.234541	-1.507	Q64726	Q64726	Zinc-alpha-2-glycoprotein	Azgp1
28.4733	28.7901	27.3916	27.8983	29.1564	29.0419	28.7994	28.7479	28.307	28.3743	28.6585	28.8189		35	35	35	43.6	43.6	43.6	116.72	0	243.57	5380400000	251	0.109981	0.461298	1.75392	Q64727	Q64727	Vinculin	Vcl
29.2685	29.3601	29.4109	29.2442	29.7207	29.5382	29.5778	29.3245	29.3088	29.4572	29.303	29.4809		22	22	22	33.2	33.2	33.2	107.5	0	323.31	9675700000	299	0.258105	0.0975116	1.19917	Q64737	Q64737	Trifunctional purine biosynthetic protein adenosine-3;Phosphoribosylamine--glycine ligase;Phosphoribosylformylglycinamidine cyclo-ligase;Phosphoribosylglycinamide formyltransferase	Gart
27.4358	28.0031	26.9116	27.4267	28.0799	27.6651	27.6581	27.5108	27.47	27.5656	27.9252	28.0326		31	31	31	23.3	23.3	23.3	191.55	0	124.41	2855600000	197	0.466313	0.149178	0.757346	Q68FD5	Q68FD5	Clathrin heavy chain 1	Cltc
27.2897	NaN	NaN	NaN	29.8889	30.7517	NaN	28.451	NaN	26.4959	NaN	29.4983		42	42	41	38.8	38.8	37.9	164.35	0	323.31	4669000000	188	1	NaN	0	Q6GQT1	Q6GQT1	Alpha-2-macroglobulin-P	A2mp
27.7241	27.2926	27.0003	27.3011	27.4336	27.4126	27.143	27.5651	27.4533	27.2387	27.3862	27.3306		9	9	9	69.3	69.3	69.3	16.637	0	80.283	2320700000	98	0.0831026	0.187992	1.92512	Q6NT99	Q6NT99	Dual specificity protein phosphatase 23	Dusp23
25.7016	26.0529	25.3743	26.1278	25.7151	26.1505	26.267	25.7615	25.9227	25.7969	25.9133	25.7736		3	3	3	31.6	31.6	31.6	16.998	0	11.462	824520000	43	0.398372	-0.126441	-0.882212	Q6NXN1	Q6NXN1	SUZ domain-containing protein 1	Szrd1
28.4008	27.8247	27.9421	27.6629	27.8619	28.2094	28.0711	28.12	27.7345	27.8951	28.1539	27.66		17	17	17	46.2	46.2	46.2	69.59	0	72.068	3524100000	101	0.370962	0.126338	0.936744	Q6P1B1	Q6P1B1	Xaa-Pro aminopeptidase 1	Xpnpep1
28.8232	28.6918	28.3915	28.6545	28.6065	28.3674	28.4299	28.3626	28.534	28.6335	28.6253	28.81		14	14	5	41.6	41.6	23	51.691	0	266.3	5443200000	198	0.645175	0.0460227	0.474733	Q6P1F6;Q6ZWR4	Q6P1F6	Serine/threonine-protein phosphatase 2A 55 kDa regulatory subunit B alpha isoform	Ppp2r2a
24.3502	24.828	23.9562	23.9	23.7357	23.8736	24.5817	24.3213	24.2039	24.1353	24.761	NaN		6	6	6	7	7	7	176.43	0	11.981	262490000	18	0.210125	-0.288592	-1.34955	Q6P5E4	Q6P5E4	UDP-glucose:glycoprotein glucosyltransferase 1	Uggt1
31.6217	32.5728	32.4778	32.5594	31.8455	31.8536	32.8184	32.1438	32.7072	31.8969	32.3679	32.0243	+	25	25	22	61.1	61.1	55.1	47.473	0	323.31	72241000000	806	3.60405e-05	-0.686267	-7.0253	Q6P8J7	Q6P8J7	Creatine kinase S-type, mitochondrial	Ckmt2
24.1705	24.2299	24.1472	NaN	24.2434	24.7992	24.8624	24.3573	24.3846	24.7824	24.7139	24.6344		5	5	5	20.3	20.3	20.3	33.365	0	8.4959	289030000	20	0.867678	0.0302601	0.171431	Q6P8M1	Q6P8M1	Putative deoxyribonuclease TATDN1	Tatdn1
27.9357	28.3974	27.4794	27.8261	28.092	27.661	28.1624	27.8631	27.4607	27.9023	27.9915	27.8836		28	28	28	27.4	27.4	27.4	156.61	0	83.53	3438000000	161	0.983909	0.00336647	0.0206786	Q6PB66	Q6PB66	Leucine-rich PPR motif-containing protein, mitochondrial	Lrpprc
24.4425	24.3936	NaN	22.4926	24.2879	24.1861	23.5751	22.1222	23.4215	23.4136	23.7541	24.4532		7	7	7	5	5	5	203.7	0	14.171	186510000	23	0.573937	0.290247	0.583422	Q6PDI5	Q6PDI5	Proteasome-associated protein ECM29 homolog	Ecm29
24.0206	24.1486	24.5391	24.5584	24.4005	24.4018	24.6637	24.7222	24.5546	24.2911	25.0837	25.0616		4	4	4	28.4	28.4	28.4	19.414	0	8.0712	315360000	30	0.584778	-0.108356	-0.564615	Q6PGB6	Q6PGB6	N-alpha-acetyltransferase 50	Naa50
29.0945	29.079	28.9242	29.2239	29.3964	29.3184	29.2739	29.4059	29.246	29.2443	29.2629	29.5267		22	22	9	29.5	29.5	13.5	112.22	0	323.31	8448400000	329	0.0795138	0.162758	1.95178	Q6PIE5	Q6PIE5	Sodium/potassium-transporting ATPase subunit alpha-2	Atp1a2
25.0931	24.5547	23.9947	NaN	25.4877	25.5749	24.5375	24.4743	24.1297	24.3592	24.5031	24.7549	+	11	11	11	12.4	12.4	12.4	135.63	0	17.015	354900000	28	0.0391593	0.613375	2.4114	Q6ZQ73	Q6ZQ73	Cullin-associated NEDD8-dissociated protein 2	Cand2
22.7607	23.556	22.6408	22.9538	22.7995	23.0818	22.7302	22.6192	23.4299	22.871	23.6427	22.7886		4	4	4	14.4	14.4	14.4	22.591	0.0036337	2.0774	108040000	11	0.103903	-0.338792	-1.78896	Q6ZWN5	Q6ZWN5	40S ribosomal protein S9	Rps9
23.5519	23.3037	23.2142	23.056	25.0464	23.1878	22.9951	23.201	23.0387	23.5292	23.5855	23.3668		2	2	2	8	8	8	27.166	0	6.549	147990000	20	0.167203	0.448332	1.4895	Q6ZWZ2	Q6ZWZ2	Ubiquitin-conjugating enzyme E2 R2	Ube2r2
26.6305	26.4034	26.4527	26.6175	26.7607	26.4289	26.6659	26.6873	26.8145	26.2732	26.4841	26.6075		27	27	27	11.6	11.6	11.6	413.04	0	62.774	1226500000	121	0.933307	-0.00833575	-0.085816	Q70KF4	Q70KF4	Cardiomyopathy-associated protein 5	Cmya5
25.0128	25.3315	25.8248	25.5472	25.2337	25.3111	25.3623	25.4499	25.3962	25.2665	24.976	25.6256		8	8	8	24.6	24.6	24.6	51.126	0	14.429	588550000	26	0.540922	-0.0897239	-0.633025	Q71RI9	Q71RI9	Kynurenine--oxoglutarate transaminase 3	Ccbl2
29.1457	29.0919	28.7251	28.7733	29.1783	28.9501	28.5331	28.8531	28.8488	29.1076	28.9473	29.1955	+	24	24	24	52.5	52.5	52.5	65.322	0	217.82	7058900000	373	0.0262964	0.251816	2.60431	Q76MZ3;Q7TNP2	Q76MZ3	Serine/threonine-protein phosphatase 2A 65 kDa regulatory subunit A alpha isoform	Ppp2r1a
25.1147	26.128	26.605	26.8037	25.3538	26.2275	26.2295	25.9518	26.0312	25.1848	26.4796	25.8751	+	3	3	3	44.8	44.8	44.8	6.3814	0	26.675	1009300000	39	0.00680378	-0.761549	-3.39713	Q78IK2	Q78IK2	Up-regulated during skeletal muscle growth protein 5	Usmg5
27.8767	27.992	27.1979	27.4972	27.9877	28.0535	27.7531	27.7283	27.8022	27.5691	27.7901	27.9171		12	12	10	44.5	44.5	41.6	42.679	0	175.36	3086700000	126	0.207301	0.18329	1.34832	Q78ZA7	Q78ZA7	Nucleosome assembly protein 1-like 4	Nap1l4
NaN	26.1164	25.5467	26.3097	NaN	24.6523	25.0493	NaN	25.0095	NaN	24.1346	24.0467		6	6	6	48.3	48.3	48.3	17.086	0	10.476	381650000	15	0.151595	-1.01152	-1.64249	Q7TMF3	Q7TMF3	NADH dehydrogenase [ubiquinone] 1 alpha subcomplex subunit 12	Ndufa12
25.4811	25.5482	25.6579	24.7919	25.4686	25.8478	25.9059	25.5074	25.4364	25.9089	25.8027	25.7462		7	7	7	13	13	13	69.632	0	26.38	693620000	58	0.469068	0.136164	0.752544	Q7TMK9	Q7TMK9	Heterogeneous nuclear ribonucleoprotein Q	Syncrip
22.4778	22.8283	22.4466	NaN	22.4689	22.3611	23.4422	22.4323	22.6056	22.2466	22.7635	22.3647	+	3	3	3	10.6	10.6	10.6	25.921	0.0036127	2.0162	75146000	13	0.0247674	-0.425357	-2.69072	Q7TNE3	Q7TNE3	Sperm-associated antigen 7	Spag7
27.6519	27.2101	27.1763	27.4259	27.3544	27.1807	27.2316	27.2868	27.092	27.1613	27.3464	27.37		10	10	10	22	22	22	70.733	0	132.73	2134300000	106	0.343825	0.087156	0.993656	Q7TNG5	Q7TNG5	Echinoderm microtubule-associated protein-like 2	Eml2
32.2571	32.4096	31.7759	32.2237	32.3939	32.4989	32.313	32.5413	32.4549	32.4592	32.2936	32.5661		37	37	37	47.7	47.7	47.7	99.183	0	323.31	75703000000	1004	0.088472	0.207642	1.88718	Q7TQ48	Q7TQ48	Sarcalumenin	Srl
27.1348	27.8284	25.5763	26.4937	27.802	27.2228	26.7729	27.1356	26.807	26.7886	27.0798	27.1663		10	10	10	57.6	57.6	57.6	31.27	0	182.49	1987400000	75	0.203357	0.448648	1.36112	Q7TQI3	Q7TQI3	Ubiquitin thioesterase OTUB1	Otub1
32.2831	32.1626	31.8623	32.0742	32.0825	31.5009	31.6791	31.8135	31.4171	32.4177	32.6119	32.546		2	2	2	3.6	3.6	3.6	60.323	0.0023346	3.1727	65075000000	144	0.563779	0.139426	0.597	Q7TSG5	Q7TSG5	SH3 domain-containing protein 21	Sh3d21
29.9506	30.0547	28.8921	29.7311	30.4935	30.15	29.8314	29.6549	29.29	29.8071	29.7852	29.8994		33	33	33	38.4	38.4	38.4	123.89	0	311.79	13182000000	331	0.0914166	0.395166	1.86727	Q7TSH2	Q7TSH2	Phosphorylase b kinase regulatory subunit beta	Phkb
27.7552	28.0574	28.0601	28.2357	27.5789	27.6825	28.0998	27.8434	27.8096	28.1285	28.0737	28.1169		17	17	17	25.7	25.7	25.7	99.229	0	75.754	3513500000	164	0.0885361	-0.205145	-1.88674	Q7TSQ8	Q7TSQ8	Pyruvate dehydrogenase phosphatase regulatory subunit, mitochondrial	Pdpr
28.9733	28.775	28.7365	28.7549	28.8937	28.6851	28.8126	28.7216	28.7847	28.8059	28.9556	28.6267		14	14	14	36.5	36.5	36.5	46.338	0	139.85	6074700000	238	0.770221	-0.0188255	-0.300134	Q80UY1	Q80UY1	UPF0586 protein C9orf41 homolog
23.6761	23.2618	23.2049	23.2386	23.6907	23.451	23.465	23.4136	23.3592	23.6901	23.9774	23.6852		3	3	3	8.9	8.9	8.9	54.187	0	16.297	146690000	23	0.188823	0.183297	1.41018	Q80W22	Q80W22	Threonine synthase-like 2	Thnsl2
27.0346	26.9839	26.9687	27.0749	26.7121	26.6022	26.804	26.9514	26.6102	26.7371	26.7322	27.0781		2	2	2	21.7	21.7	21.7	16.292	0	95.801	1669600000	62	0.929334	-0.00974846	-0.0909433	Q80Y14	Q80Y14	Glutaredoxin-related protein 5, mitochondrial	Glrx5
27.4528	26.4476	25.8637	26.6134	27.1822	27.3104	26.7814	27.343	26.8774	26.8311	26.8805	26.1864		11	11	11	18.2	18.2	18.2	91.521	0	36.782	1688100000	42	0.0876346	0.473635	1.89295	Q80YV4	Q80YV4	Pantothenate kinase 4	Pank4
27.2675	27.5965	27.0411	26.8093	26.9963	27.4404	27.1513	27.5597	27.3066	27.4691	27.2565	27.1533		13	13	13	36.9	36.9	36.9	49.508	0	76.529	2162400000	88	0.405651	0.120826	0.868175	Q8BFR5	Q8BFR5	Elongation factor Tu, mitochondrial	Tufm
27.6809	27.561	27.7212	27.365	27.4532	27.5891	27.4664	27.328	27.5016	27.4547	27.6647	27.2561		8	8	8	48.1	48.1	48.1	35.247	0	82.448	2600700000	70	0.327268	-0.0862999	-1.03002	Q8BFS6	Q8BFS6	Serine/threonine-protein phosphatase CPPED1	Cpped1
27.8405	27.4449	27.3067	27.0397	27.0122	28.1618	27.8073	28.0211	27.4216	27.6699	27.1099	27.2277		10	10	10	36.9	36.9	36.9	39.652	0	75.75	2763500000	53	0.194393	0.30052	1.39102	Q8BG05	Q8BG05	Heterogeneous nuclear ribonucleoprotein A3	Hnrnpa3
26.5276	27.0322	25.9525	26.3154	26.6259	26.572	26.9115	26.4287	26.0426	26.513	27.0993	27.0797		12	12	12	34.8	34.8	34.8	47.436	0	31.515	1422500000	59	0.7825	0.0655781	0.283602	Q8BG32	Q8BG32	26S proteasome non-ATPase regulatory subunit 11	Psmd11
24.0932	NaN	NaN	NaN	24.5039	24.2932	NaN	24.3945	24.1615	24.0871	24.2201	24.3202		4	4	4	16.7	16.7	16.7	39.885	0	29.691	195600000	14	0.490224	0.0912488	0.734709	Q8BGK2	Q8BGK2	[Protein ADP-ribosylarginine] hydrolase-like protein 1	Adprhl1
28.738	28.5768	28.4906	28.3551	28.6364	28.5228	28.517	28.3773	28.6596	28.64	28.5256	28.1963		26	26	26	43.7	43.7	43.7	106.91	0	245.86	5064800000	251	0.980315	-0.00231584	-0.025298	Q8BGQ7	Q8BGQ7	Alanine--tRNA ligase, cytoplasmic	Aars
27.8521	28.7486	28.8448	29.1447	28.1476	28.6637	28.6815	28.6366	28.7166	28.2242	28.6528	28.3325	+	23	23	21	51	51	48	74.569	0	214.33	5454200000	223	0.00747377	-0.488713	-3.34133	Q8BH59	Q8BH59	Calcium-binding mitochondrial carrier protein Aralar1	Slc25a12
29.5243	28.5938	29.2763	28.8077	29.7433	29.041	29.1118	29.9197	29.1656	29.5764	29.0363	29.711	+	12	12	12	52.1	52.1	52.1	31.474	0	191.06	9009300000	218	0.00438159	0.587363	3.66103	Q8BH95	Q8BH95	Enoyl-CoA hydratase, mitochondrial	Echs1
23.2067	NaN	NaN	23.6938	22.7687	22.9177	22.9918	22.7908	22.5511	22.7752	23.2568	22.8947		3	3	3	3.9	3.9	3.9	132.89	0.0016515	4.17	82306000	11	0.297851	-0.231064	-1.11344	Q8BHG1	Q8BHG1	Nardilysin	Nrd1
26.5627	26.5294	26.9353	26.646	26.72	25.9813	26.5754	27.1857	26.7081	26.6615	26.3318	26.3591		5	5	5	40	40	40	18.02	0	13.412	1464500000	69	0.820364	-0.0425987	-0.233128	Q8BHG2	Q8BHG2	UPF0587 protein C1orf123 homolog
26.6202	27.2492	26.8834	26.6007	26.2124	26.412	26.514	26.8373	27.129	26.7374	26.949	26.9436		16	16	16	24.8	24.8	24.8	112.8	0	51.413	1514700000	135	0.139476	-0.260433	-1.60545	Q8BIJ6	Q8BIJ6	Isoleucine--tRNA ligase, mitochondrial	Iars2
25.0413	25.0248	24.6525	24.6798	24.18	24.7993	24.8255	25.0467	24.7417	24.8731	24.9398	24.8332		5	5	5	20	20	20	34.322	0	10.92	400700000	32	0.918568	-0.0150681	-0.10485	Q8BJU0	Q8BJU0	Small glutamine-rich tetratricopeptide repeat-containing protein alpha	Sgta
27.4912	27.4666	26.6516	27.6037	27.7327	27.3432	27.6371	27.3789	27.6083	26.9159	27.5041	27.1359		7	7	7	39.5	39.5	39.5	24.192	0	77.923	2224600000	93	0.691005	-0.0789064	-0.40922	Q8BK84	Q8BK84	Dual specificity phosphatase DUPD1	Dupd1
28.5468	28.7573	28.3864	28.6613	28.9178	28.7135	28.7336	28.8769	28.7973	28.5935	28.8532	28.9499		13	13	13	34.1	34.1	34.1	53.998	0	63.852	5958200000	172	0.501292	0.068217	0.697654	Q8BKZ9	Q8BKZ9	Pyruvate dehydrogenase protein X component, mitochondrial	Pdhx
22.9857	23.1942	22.7028	22.911	23.6989	23.3625	23.3462	23.1028	23.0218	22.7438	23.619	23.2261		8	8	8	7	7	7	160.91	0	7.7154	117430000	19	0.780296	0.0541309	0.286563	Q8BL66	Q8BL66	Early endosome antigen 1	Eea1
23.645	24.0951	24.2436	23.8685	NaN	24.0919	25.2303	24.0549	24.0907	23.775	25.3818	23.8724		9	9	9	13.2	13.2	13.2	91.317	0	17.87	260380000	30	0.0798737	-0.597167	-1.97363	Q8BLY2	Q8BLY2	Probable threonine--tRNA ligase 2, cytoplasmic	Tarsl2
28.8342	28.8275	29.0404	29.0388	28.4926	28.1681	28.7696	28.6391	28.9422	29.0051	28.9131	28.6118	+	13	13	13	40.1	40.1	40.1	67.098	0	323.31	6387300000	241	0.040077	-0.296788	-2.35819	Q8BMF3	Q8BMF3	NADP-dependent malic enzyme, mitochondrial	Me3
31.2352	31.0467	30.8933	31.0017	31.1504	31.1149	31.237	31.5177	31.0145	31.0115	31.2708	31.1541		21	21	21	39.9	39.9	39.9	67.941	0	323.31	32993000000	605	0.224003	0.119946	1.29626	Q8BMF4	Q8BMF4	Dihydrolipoyllysine-residue acetyltransferase component of pyruvate dehydrogenase complex, mitochondrial	Dlat
23.9953	26.0365	25.433	24.4608	25.0652	25.1757	25.5392	24.3752	25.9441	25.5734	26.0102	25.2183		12	12	12	18.3	18.3	18.3	134.19	0	20.154	581000000	37	0.0801307	-0.670122	-1.94711	Q8BMJ2	Q8BMJ2	Leucine--tRNA ligase, cytoplasmic	Lars
31.6559	31.7166	31.3159	31.4136	31.3719	31.6658	31.6257	31.5223	31.4288	31.4312	31.4523	31.6719		33	33	33	59	59	59	82.669	0	323.31	41194000000	844	0.468867	0.0610205	0.752894	Q8BMS1	Q8BMS1	Trifunctional enzyme subunit alpha, mitochondrial;Long-chain enoyl-CoA hydratase;Long chain 3-hydroxyacyl-CoA dehydrogenase	Hadha
26.3188	26.5407	26.4459	26.1718	26.3586	26.1459	26.5876	26.533	26.6183	26.4563	26.5602	26.4766		8	8	8	33	33	33	47.624	0	36.552	1209700000	60	0.258285	-0.105902	-1.19868	Q8BP40	Q8BP40	Lysophosphatidic acid phosphatase type 6	Acp6
28.4054	28.4751	28.1774	28.4571	28.4026	28.4058	28.3745	28.1831	28.1	28.4644	28.5653	28.5323		14	14	14	42.6	42.6	42.6	64.279	0	298.78	4610200000	187	0.655113	0.0407203	0.460349	Q8BP47	Q8BP47	Asparagine--tRNA ligase, cytoplasmic	Nars
25.0873	25.7628	25.127	25.7255	25.0061	24.2293	24.9642	24.9915	25.0266	25.1195	25.2769	24.356	+	8	8	8	32.5	32.5	32.5	37.27	0	15.904	429640000	39	0.0381072	-0.515561	-2.38771	Q8BP92	Q8BP92	Reticulocalbin-2	Rcn2
25.7645	25.755	25.5895	25.8107	26.0953	25.9679	25.8922	25.7991	25.7405	25.5755	25.8075	25.4218		10	10	9	21.4	21.4	19.7	59.584	0	20.709	747080000	46	0.966038	0.00475915	0.0436556	Q8BT60;Q1RLL3;Q9Z140;Q8BLR2;Q0VE82;Q9DC53;Q8JZW4	Q8BT60	Copine-3	Cpne3
27.1954	26.8067	27.3389	27.1315	27.1739	26.9459	27.0257	27.2602	27.0097	27.1248	27.2859	27.0532		10	10	10	37.3	37.3	37.3	47.563	0	52.109	1992700000	80	0.78517	0.0258261	0.280019	Q8BTY1	Q8BTY1	Kynurenine--oxoglutarate transaminase 1	Ccbl1
24.2049	24.6675	24.3278	24.7247	24.6931	24.7293	24.7825	25.0361	24.635	24.3862	25.0464	24.3945		5	5	5	17.5	17.5	17.5	39.916	0	20.695	347580000	33	0.446601	-0.123309	-0.792251	Q8BTZ7	Q8BTZ7	Mannose-1-phosphate guanyltransferase beta	Gmppb
27.4644	27.967	27.1614	27.8088	27.4677	27.4339	27.8501	26.8492	27.6254	27.4246	27.9591	27.582		20	20	20	23.9	23.9	23.9	144.27	0	38.584	3007100000	95	0.053587	-0.358323	-2.18722	Q8BU30	Q8BU30	Isoleucine--tRNA ligase, cytoplasmic	Iars
26.4956	26.2838	26.3853	26.309	25.9016	26.066	26.4649	26.5723	26.388	25.8873	26.1748	26.6068		8	8	8	58.1	58.1	58.1	26.832	0	21.633	1089500000	72	0.595794	-0.0793492	-0.547875	Q8BU85	Q8BU85	Methionine-R-sulfoxide reductase B3, mitochondrial	Msrb3
24.438	25.434	23.9337	24.2169	25.167	25.2997	25.6192	25.0474	25.4818	24.8162	25.2382	25.0165		8	8	8	17.3	17.3	17.3	83.281	0	22.76	473670000	43	0.943713	-0.023167	-0.0723972	Q8BUV3	Q8BUV3	Gephyrin;Molybdopterin adenylyltransferase;Molybdopterin molybdenumtransferase	Gphn
30.2361	29.6726	30.061	30.0553	30.2133	30.0109	30.0499	30.1004	30.0018	30.1358	29.8041	30.1534	+	10	10	10	69.3	69.3	69.3	25.57	0	323.31	14990000000	259	0.0225556	0.200867	2.69371	Q8BVI4	Q8BVI4	Dihydropteridine reductase	Qdpr
25.6804	23.8043	23.7653	24.1087	25.3328	24.4667	24.5901	24.6792	23.7414	24.291	24.7435	24.6568	+	4	4	4	21.5	21.5	21.5	42.256	0	9.9762	328720000	13	0.0288079	0.725609	2.55113	Q8BVQ5	Q8BVQ5	Protein phosphatase methylesterase 1	Ppme1
24.466	24.3705	24.8033	24.4161	NaN	NaN	25.0209	24.4427	24.5765	NaN	24.6763	24.2434		3	3	3	11.7	11.7	11.7	38.604	0	5.8975	261400000	15	0.134157	-0.259889	-1.69367	Q8BVU5	Q8BVU5	ADP-ribose pyrophosphatase, mitochondrial	Nudt9
24.7742	24.2029	24.8228	24.6443	24.7219	24.9996	23.2549	NaN	24.3582	24.6714	22.3474	NaN		3	3	3	4.5	4.5	4.5	102.01	0	7.8073	288450000	17	0.119021	0.853323	1.74563	Q8BVW0	Q8BVW0	Neutral alpha-glucosidase C	Ganc
28.5717	30.6151	29.5812	29.5223	29.8041	29.5485	NaN	28.9435	29.2279	29.5539	29.5118	29.45		3	3	3	5.9	5.9	5.9	102.95	0.0030166	2.5986	14798000000	77	0.236593	-0.379691	-1.26807	Q8BWB1	Q8BWB1	Synaptopodin 2-like protein	Synpo2l
25.0868	25.3128	25.385	25.196	25.1273	25.0417	25.5087	25.2483	25.1285	23.3896	25.0777	24.7432		4	4	4	12	12	12	55.968	0	18.908	458160000	37	0.121579	-0.495279	-1.6917	Q8BWF0	Q8BWF0	Succinate-semialdehyde dehydrogenase, mitochondrial	Aldh5a1
31.0047	31.0081	31.1185	30.982	30.7686	31.2512	30.9023	31.0075	30.9114	30.8075	30.8153	31.1823		22	22	22	70.5	70.5	70.5	41.829	0	323.31	28729000000	543	0.609033	0.0473668	0.527973	Q8BWT1	Q8BWT1	3-ketoacyl-CoA thiolase, mitochondrial	Acaa2
23.3758	23.8655	23.0106	22.8754	23.8737	23.6411	23.3382	23.3991	NaN	23.1626	23.3255	23.6551		6	6	6	5.7	5.7	5.7	157.45	0	8.3951	155010000	17	0.252514	0.234859	1.22264	Q8BY87	Q8BY87	Ubiquitin carboxyl-terminal hydrolase 47	Usp47
25.5942	25.9575	23.868	NaN	25.6359	26.2794	25.5482	25.9456	26.428	25.4045	26.1973	25.7905		6	6	6	20.8	20.8	20.8	41	0	15.14	740550000	26	0.696492	0.175242	0.402805	Q8BZ71	Q8BZ71	SH3 and cysteine-rich domain-containing protein 3	Stac3
26.8275	26.393	24.9941	26.2111	28.0635	26.6273	26.3425	26.5101	26.8292	26.7542	26.2756	26.5666		6	6	6	34.9	34.9	34.9	29.19	0	59.544	1521000000	62	0.0660704	0.717248	2.06286	Q8BZA9	Q8BZA9	Fructose-2,6-bisphosphatase TIGAR	Tigar
24.3237	24.6481	23.7289	24.6939	24.0396	24.0566	24.5002	24.1872	25.059	24.4112	25.345	24.9935		3	3	3	5.8	5.8	5.8	62.219	0.0036982	2.3833	377150000	24	0.249442	-0.327228	-1.2228	Q8BZF8	Q8BZF8	Phosphoglucomutase-like protein 5	Pgm5
26.494	25.6807	25.3976	25.7756	26.1692	25.7699	25.7702	25.867	26.2043	25.9559	26.5956	26.4969		9	9	9	22.5	22.5	22.5	76.578	0	73.911	883470000	49	0.330572	0.221463	1.02266	Q8C0L9	Q8C0L9	Glycerophosphocholine phosphodiesterase GPCPD1	Gpcpd1
28.0277	27.7475	27.9627	27.985	28.2336	28.2677	28.2673	27.9412	28.0477	28.1985	28.2475	27.8794		8	8	8	35.9	35.9	35.9	33.95	0	99.214	3856900000	77	0.651236	0.0483913	0.465949	Q8C0M9	Q8C0M9	Isoaspartyl peptidase/L-asparaginase;Isoaspartyl peptidase/L-asparaginase alpha chain;Isoaspartyl peptidase/L-asparaginase beta chain	Asrgl1
25.8874	25.3106	25.2632	25.2874	25.5408	25.8125	25.7495	25.5656	25.3585	25.4709	25.2647	25.3871		9	9	9	24.3	24.3	24.3	58.886	0	13.814	630470000	59	0.0575811	0.23842	2.14466	Q8C166	Q8C166	Copine-1	Cpne1
28.7967	28.4406	28.5414	28.6563	28.837	28.7177	28.7517	28.675	28.5065	28.7567	28.585	28.7524	+	15	15	15	32	32	32	78.025	0	141.48	5669300000	187	0.00625623	0.175654	3.44713	Q8C1A5	Q8C1A5	Thimet oligopeptidase	Thop1
25.5539	25.9435	24.6777	25.8692	25.9536	25.479	25.5186	25.5714	24.8313	25.8409	25.4439	25.8766		6	6	6	28.1	28.1	28.1	36.127	0	18.789	647130000	40	0.178207	0.331867	1.44809	Q8C7E7	Q8C7E7	Starch-binding domain-containing protein 1	Stbd1
26.9316	26.4398	26.7108	26.3778	26.6608	27.0145	26.7206	26.9658	26.5503	26.7498	26.6663	26.6315	+	8	8	8	28.8	28.8	28.8	51.737	0	82.261	1504000000	63	0.0202368	0.248039	2.75691	Q8C878	Q8C878	NEDD8-activating enzyme E1 catalytic subunit	Uba3
24.6149	25.714	25.493	26.0732	24.9171	25.859	26.1262	25.6432	25.8467	24.6432	25.5665	25.2244	+	14	14	14	21.8	21.8	21.8	83.899	0	27.059	605010000	75	0.0203886	-0.65295	-2.75256	Q8CAQ8	Q8CAQ8	MICOS complex subunit Mic60	Immt
25.7681	25.8249	25.6827	25.6963	25.3414	24.9311	26.112	25.5993	25.7814	25.8925	25.7124	25.5785		7	7	7	40.1	40.1	40.1	21.031	0	13.408	692990000	43	0.0974351	-0.283102	-1.82837	Q8CC36	Q8CC36	Cerebral dopamine neurotrophic factor	Cdnf
27.9611	27.9217	27.6241	28.0833	28.4977	28.5226	27.9505	28.0831	27.8086	27.7312	27.8902	28.2255		14	14	14	62.3	62.3	62.3	32.237	0	135.91	3670400000	153	0.0665494	0.290462	2.05854	Q8CDN6	Q8CDN6	Thioredoxin-like protein 1	Txnl1
29.121	29.3101	29.0394	29.1878	29.2448	28.5473	28.6468	29.1557	28.8078	29.1231	28.6839	29.041		12	12	12	43.6	43.6	43.6	40.612	0	218.39	7270600000	176	0.553645	0.0928548	0.612868	Q8CG76	Q8CG76	Aflatoxin B1 aldehyde reductase member 2	Akr7a2
29.3629	30.0201	29.769	29.8308	29.5786	29.4697	29.9272	29.5516	29.6182	29.4925	29.9602	29.2954	+	46	46	46	44.2	44.2	44.2	170.08	0	323.31	11454000000	455	0.00035044	-0.395809	-5.2942	Q8CGC7	Q8CGC7	Bifunctional glutamate/proline--tRNA ligase;Glutamate--tRNA ligase;Proline--tRNA ligase	Eprs
26.32	26.1494	25.3152	25.0429	26.3984	26.4071	25.7452	26.4306	25.4354	26.1407	25.7506	26.5258	+	13	13	13	25.2	25.2	25.2	105.84	0	28.002	905100000	80	0.000779529	0.797314	4.7506	Q8CGK3	Q8CGK3	Lon protease homolog, mitochondrial	Lonp1
29.9491	29.9717	29.8696	29.8515	29.6791	29.6629	29.6918	29.752	30.1577	29.73	29.9106	29.8894		17	17	17	79.8	79.8	79.8	34.54	0	323.31	12940000000	330	0.124778	-0.131752	-1.67547	Q8CHP8	Q8CHP8	Phosphoglycolate phosphatase	Pgp
26.5448	26.5919	26.1531	26.5789	26.7029	26.2525	26.0308	26.7128	26.48	26.7958	26.9839	26.8039		8	8	8	37.9	37.9	37.9	34.467	0	26.425	1400200000	43	0.335238	0.165699	1.01235	Q8CHS7	Q8CHS7	Dehydrogenase/reductase SDR family member 7C	Dhrs7c
25.6714	26.1761	26.4434	26.6926	25.8071	26.1377	26.2215	25.9455	26.7764	26.0404	26.5865	26.4918	+	5	5	5	13.3	13.3	13.3	61.84	0	109.66	1064800000	72	0.0127221	-0.467119	-3.02793	Q8CHT0	Q8CHT0	Delta-1-pyrroline-5-carboxylate dehydrogenase, mitochondrial	Aldh4a1
27.9056	28.2853	27.812	27.984	28.0582	28.3746	28.1482	28.3057	28.3662	28.4317	27.8898	28.5284		7	7	7	14.2	14.2	14.2	63.299	0	144.51	4165400000	97	0.190444	0.186457	1.40456	Q8CI51	Q8CI51	PDZ and LIM domain protein 5	Pdlim5
27.58	27.5207	26.989	27.232	27.9217	27.6867	27.5803	27.7196	27.6182	27.2041	27.3811	27.2682		7	7	7	56	56	56	20.809	0	42.531	2521600000	93	0.2668	0.176499	1.17608	Q8CI70	Q8CI70	Leucine-rich repeat-containing protein 20	Lrrc20
31.4533	30.5658	30.9494	32.404	32.2199	29.7337	28.5124	28.4045	28.8086	30.609	31.3992	32.6796		33	11	11	35	16.4	16.4	96.729	0	14.989	33074000000	23	0.658371	0.41011	0.455657	Q8CI94	Q8CI94	Glycogen phosphorylase, brain form	Pygb
26.2197	25.5945	26.1413	26.0812	26.1076	26.002	26.129	25.9911	25.6839	25.7979	25.7823	25.7159		10	10	10	28.2	28.2	28.2	58.575	0	39.575	866880000	22	0.58831	0.0703147	0.559229	Q8CIM3	Q8CIM3	D-2-hydroxyglutarate dehydrogenase, mitochondrial	D2hgdh
29.3167	29.1229	29.3982	29.4484	29.6067	29.3427	29.5284	29.4898	29.3898	29.4133	29.4383	29.4839		34	34	34	45.3	45.3	45.3	137.61	0	323.31	9751500000	297	0.464123	0.0545069	0.761176	Q8K010	Q8K010	5-oxoprolinase	Oplah
27.1097	27.4816	27.426	27.6816	27.2312	26.8872	27.4083	27.2139	27.3772	27.3209	27.1664	26.8748	+	15	15	15	31.2	31.2	31.2	83.549	0	35.653	2190900000	75	0.0111686	-0.317256	-3.1043	Q8K0D5	Q8K0D5	Elongation factor G, mitochondrial	Gfm1
29.1212	27.4627	26.8206	27.2763	29.7856	30.345	27.4689	29.4859	25.7179	29.108	25.9846	29.3654	+	24	24	24	56.5	56.5	56.5	54.752	0	323.31	6524000000	277	2.12714e-05	2.74669	7.47329	Q8K0E8;CON__P02676	Q8K0E8	Fibrinogen beta chain;Fibrinopeptide B;Fibrinogen beta chain	Fgb
24.2724	26.3247	24.3722	24.4827	24.7448	24.6039	25.0992	25.0348	24.6227	24.4587	25.5792	24.4539		4	4	4	22.1	22.1	22.1	32.314	0	31.629	467170000	29	0.169542	-0.485355	-1.48051	Q8K0Z7	Q8K0Z7	Translational activator of cytochrome c oxidase 1	Taco1
26.2204	25.923	26.1683	25.8939	26.1057	26.4632	26.2311	26.3274	26.3897	26.1685	26.0427	25.9558		6	6	6	26.6	26.6	26.6	35.015	0	21.935	986710000	59	0.374002	0.0987298	0.930557	Q8K183	Q8K183	Pyridoxal kinase	Pdxk
28.2827	28.202	27.9812	28.0472	28.1635	28.187	27.8699	28.344	27.7577	28.2366	28.2061	28.0998	+	8	8	8	39.9	39.9	39.9	35.082	0	273.21	3849900000	91	0.0285583	0.208263	2.55621	Q8K1Z0	Q8K1Z0	Ubiquinone biosynthesis protein COQ9, mitochondrial	Coq9
29.8778	30.3078	31.0371	30.643	29.7151	30.1002	30.7572	30.3399	30.8278	30.0214	30.4269	29.9195	+	22	22	22	58.9	58.9	58.9	72.585	0	323.31	18515000000	621	0.000726054	-0.670973	-4.79778	Q8K2B3	Q8K2B3	Succinate dehydrogenase [ubiquinone] flavoprotein subunit, mitochondrial	Sdha
24.5568	23.8345	24.3139	24.2666	24.2315	24.2819	24.1886	24.1323	23.9685	24.1159	24.0212	24.2077		5	5	5	19.5	19.5	19.5	48.819	0	8.3951	230110000	35	0.153687	0.155484	1.54372	Q8K2I1	Q8K2I1	Protein farnesyltransferase subunit beta	Fntb
22.6317	22.9348	22.1942	22.9874	22.7363	22.4671	23.2193	22.8352	23.5216	22.5794	22.9936	22.6586		2	2	2	13.7	13.7	13.7	26.645	0.00084246	4.6277	91349000	26	0.11432	-0.323754	-1.72997	Q8K3A0	Q8K3A0	Iron-sulfur cluster co-chaperone protein HscB, mitochondrial	Hscb
25.6313	26.1581	25.9092	25.5414	25.6747	25.7585	25.8793	26.2448	26.1754	26.1969	26.6494	26.4181		6	6	6	42.6	42.6	42.6	21.536	0	50.245	916140000	25	0.759288	-0.0647192	-0.314929	Q8K3C3	Q8K3C3	Protein LZIC	Lzic
24.5493	23.701	24.0492	23.9979	24.1155	24.6493	24.8147	24.2833	24.6078	24.1594	24.3048	24.0185		6	6	6	6.9	6.9	6.9	117.37	0	10.695	247450000	33	0.805526	0.0499805	0.252823	Q8K411	Q8K411	Presequence protease, mitochondrial	Pitrm1
25.7635	26.5751	NaN	25.7013	26.2647	26.0091	26.1444	26.3042	26.1139	26.2107	26.255	25.6244		6	6	6	47.2	47.2	47.2	33.56	0	17.324	957610000	34	0.492678	-0.12853	-0.715102	Q8K4F5	Q8K4F5	Alpha/beta hydrolase domain-containing protein 11	Abhd11
28.8142	28.8258	28.8039	28.8733	28.6538	28.5609	28.7171	28.8741	28.9015	28.8047	28.8778	29.2621		10	10	10	54.3	54.3	54.3	30.972	0	154.14	6514700000	131	0.962518	-0.00494289	-0.0481851	Q8K4Z3	Q8K4Z3	NAD(P)H-hydrate epimerase	Apoa1bp
28.7289	28.7509	28.9354	28.6769	28.8389	28.4373	28.5383	28.5175	28.8177	28.548	28.6942	28.6977		17	17	17	49	49	49	55.142	0	216.86	5759300000	207	0.223114	-0.107497	-1.29894	Q8QZR5	Q8QZR5	Alanine aminotransferase 1	Gpt
29.4522	29.3065	29.4239	29.2539	29.5284	29.1641	29.2023	29.5298	29.5918	29.5752	29.4549	29.4789		21	21	21	59.5	59.5	59.5	43.037	0	164.22	9716200000	319	0.35315	0.0825485	0.973743	Q8QZS1	Q8QZS1	3-hydroxyisobutyryl-CoA hydrolase, mitochondrial	Hibch
30.0707	30.4394	30.2457	30.4	30.2114	30.6462	29.9083	30.1167	29.9276	30.3898	29.9892	29.9348		16	16	16	56.4	56.4	56.4	44.816	0	323.31	17012000000	411	0.603963	0.0765931	0.535568	Q8QZT1	Q8QZT1	Acetyl-CoA acetyltransferase, mitochondrial	Acat1
25.3652	26.0954	25.7476	25.6128	25.887	25.1901	25.3497	25.182	24.9698	25.8696	26.0059	24.7765		5	5	5	32.2	32.2	32.2	35.377	0	106.93	673090000	37	0.331139	-0.251776	-1.0214	Q8R010	Q8R010	Aminoacyl tRNA synthase complex-interacting multifunctional protein 2	Aimp2
28.7177	28.201	28.7426	28.5366	28.6257	28.8138	28.7049	28.8868	28.6036	28.4894	28.6237	28.2934		14	14	14	43.1	43.1	43.1	52.511	0	103.91	5630900000	160	0.576483	0.0690673	0.57733	Q8R016	Q8R016	Bleomycin hydrolase	Blmh
25.6271	25.2443	24.5793	25.1278	25.2283	25.4133	25.3069	25.0571	25.0348	25.0174	25.0964	25.1038		6	6	6	11.9	11.9	11.9	68.625	0	16.39	518940000	32	0.246088	0.176252	1.23212	Q8R050;Q149F3	Q8R050	Eukaryotic peptide chain release factor GTP-binding subunit ERF3A	Gspt1
27.2168	27.112	27.3583	27.5447	27.1489	26.8184	27.3734	27.3179	27.1956	27.1607	27.2311	26.989		11	11	11	36.1	36.1	36.1	60.755	0	51.419	2054000000	112	0.0716631	-0.193899	-2.01426	Q8R086	Q8R086	Sulfite oxidase, mitochondrial	Suox
28.1409	28.0544	28.1055	28.1475	28.2645	27.6231	27.9597	27.9741	27.873	28.1418	28.0303	27.9102		8	8	8	56.4	56.4	56.4	25.172	0	181.88	3829800000	76	0.853204	-0.0192976	-0.189877	Q8R0F8	Q8R0F8	Acylpyruvase FAHD1, mitochondrial	Fahd1
27.885	27.4698	27.6834	27.351	27.9307	27.6063	27.7195	27.6879	27.5337	27.8132	27.4927	27.3373		9	9	9	61.5	61.5	61.5	13.244	0	39.355	2828300000	114	0.142633	0.168368	1.59127	Q8R0P4	Q8R0P4	Mth938 domain-containing protein	Aamdc
26.3496	NaN	NaN	NaN	26.8171	27.1452	NaN	26.4849	NaN	25.9034	NaN	26.5514		7	7	7	15.4	15.4	15.4	51.797	0	32.546	684140000	30	1	NaN	0	Q8R121;CON__ENSEMBL:ENSBTAP00000013050	Q8R121	Protein Z-dependent protease inhibitor	Serpina10
28.694	28.582	28.7896	28.5468	28.618	28.5716	28.5237	28.6979	28.4803	28.6088	28.7133	28.4858		18	18	18	42.2	42.2	42.2	81.58	0	120.72	5564800000	147	0.910696	0.00675933	0.115033	Q8R146	Q8R146	Acylamino-acid-releasing enzyme	Apeh
27.8926	27.8556	28.0243	28.1598	27.6746	27.4346	27.9025	27.6404	27.7152	27.8491	27.8444	27.6464	+	13	13	13	55.7	55.7	55.7	32.851	0	90.035	3190800000	108	0.0337664	-0.227374	-2.45844	Q8R164	Q8R164	Valacyclovir hydrolase	Bphl
30.4691	30.1965	30.3572	30.0812	30.164	30.4341	30.3148	30.2151	30.7041	30.5871	30.0084	30.2224		16	16	16	68.6	68.6	68.6	27.902	0	181.43	18256000000	308	0.573396	0.0715926	0.582087	Q8R1G2	Q8R1G2	Carboxymethylenebutenolidase homolog	Cmbl
26.8076	26.8547	26.8134	26.6632	26.5653	26.4443	26.5536	26.8545	26.8236	26.5484	26.256	26.4839		10	10	10	38.8	38.8	38.8	51.965	0	52.939	1414400000	93	0.718328	-0.0433973	-0.371067	Q8R1K4	Q8R1K4	5-phosphohydroxy-L-lysine phospho-lyase	Phykpl
25.3302	24.9725	25.003	24.9001	25.3502	24.515	24.5839	25.1088	24.7125	24.9932	24.8623	25.3065		6	6	6	20.5	20.5	20.5	42.014	0	16.307	427370000	43	0.10404	0.261591	1.78815	Q8R2G4	Q8R2G4	Ecto-ADP-ribosyltransferase 3	Art3
25.7729	25.7933	25.9189	25.3758	25.6191	25.8569	25.7263	25.5645	26.6436	25.4763	25.6689	25.5309		6	6	6	35.2	35.2	35.2	29.911	0	20.406	778840000	49	0.265081	-0.217702	-1.1806	Q8R2H9	Q8R2H9	Phosphoethanolamine/phosphocholine phosphatase	Phospho1
25.6	25.4623	25.0478	25.2601	25.746	25.3999	25.4725	25.5409	24.0268	25.2463	24.5526	24.3237		9	9	9	15.1	15.1	15.1	85.872	0	15.404	506020000	45	0.305799	0.339102	1.0793	Q8R3B1	Q8R3B1	1-phosphatidylinositol 4,5-bisphosphate phosphodiesterase delta-1	Plcd1
23.2263	NaN	23.3314	23.2087	22.6367	22.9893	23.1263	23.1819	23.5312	22.9689	23.3016	23.01	+	4	4	4	12.8	12.8	12.8	35.344	0.00085543	4.868	117300000	12	0.0266057	-0.297675	-2.64702	Q8R3P0	Q8R3P0	Aspartoacylase	Aspa
27.4597	27.7167	27.3139	27.8082	27.9766	28.052	27.8743	27.8092	27.923	27.5975	28.077	28.1991		11	11	11	28.1	28.1	28.1	65.485	0	104.95	3131900000	117	0.693695	0.0634953	0.405436	Q8R3Z5;Q8R0S4;Q8CC27;P54285	Q8R3Z5	Voltage-dependent L-type calcium channel subunit beta-1	Cacnb1
35.6635	35.9579	35.845	36.1595	35.9069	35.6103	35.9749	36.0675	36.1261	36.0363	35.8024	36.0113		67	67	44	57.9	57.9	38.7	109.42	0	323.31	945470000000	7331	0.365226	-0.0950044	-0.948515	Q8R429	Q8R429	Sarcoplasmic/endoplasmic reticulum calcium ATPase 1	Atp2a1
27.5808	27.7111	27.8319	27.9503	28.0007	27.695	28.0871	27.9451	27.7452	27.6393	27.7414	28.1765		13	13	13	44.7	44.7	44.7	37.548	0	160.72	3043600000	188	0.966107	-0.00494893	-0.0435668	Q8R4N0	Q8R4N0	Citrate lyase subunit beta-like protein, mitochondrial	Clybl
25.8169	25.8927	25.8878	25.7464	25.9283	25.8785	25.7475	26.1927	26.1593	25.6112	NaN	25.6739		3	3	3	32.9	32.9	32.9	17.754	0	21.062	764500000	16	0.759051	-0.0364921	-0.316213	Q8R4S0	Q8R4S0	Protein phosphatase 1 regulatory subunit 14C	Ppp1r14c
24.7169	24.5015	24.0594	23.7713	24.565	24.1326	24.2413	24.3044	24.6063	24.7083	24.448	24.7659		2	2	2	3.5	3.5	3.5	78.169	0	13.454	271770000	39	0.146696	0.260867	1.57343	Q8R550	Q8R550	SH3 domain-containing kinase-binding protein 1	Sh3kbp1
24.0728	25.1597	24.2668	24.486	24.4735	24.6866	24.6631	24.3373	24.6232	NaN	24.9646	24.5418		6	6	5	10.1	10.1	9.2	112.32	0	11.418	311990000	23	0.151816	-0.271522	-1.56589	Q8R5H1;Q99K46	Q8R5H1	Ubiquitin carboxyl-terminal hydrolase 15	Usp15
24.3787	26.4361	25.6696	26.0993	24.2728	23.6787	26.0861	24.3292	25.8408	24.5717	26.097	24.0637	+	6	6	6	14.2	14.2	14.2	77.206	0	40.144	531100000	69	6.59797e-07	-1.82234	-10.999	Q8VBT1	Q8VBT1	Beta-taxilin	Txlnb
27.444	27.1963	27.4914	27.2345	27.2144	27.3036	27.0939	27.1248	27.27	27.1158	27.1633	27.3179		13	13	13	36	36	36	60.273	0	35.352	2097200000	100	0.879098	0.0118574	0.156051	Q8VBW6	Q8VBW6	NEDD8-activating enzyme E1 regulatory subunit	Nae1
27.9284	27.8831	27.956	27.9099	27.878	27.8571	28.1692	27.9199	28.0737	27.8821	28.053	27.9712		12	12	12	47.1	47.1	47.1	46.6	0	156.3	3604000000	168	0.060597	-0.10137	-2.11435	Q8VCA8	Q8VCA8	Secernin-2	Scrn2
24.8522	24.8991	24.3766	24.7622	24.4031	24.7692	24.7572	24.6597	24.2977	24.6589	24.3825	24.8907		3	3	3	16.4	16.4	16.4	32.733	0	9.3233	309930000	31	0.34211	0.126431	0.997363	Q8VCI5	Q8VCI5	Peroxisomal biogenesis factor 19	Pex19
29.2046	27.3129	26.6527	27.2697	29.8134	30.0421	27.409	29.3552	26.7178	28.7066	26.9552	29.642	+	13	13	13	42.2	42.2	42.2	49.391	0	176.34	6059200000	166	1.29808e-06	2.40776	10.2231	Q8VCM7	Q8VCM7	Fibrinogen gamma chain	Fgg
29.2653	28.9588	28.1448	28.6198	29.9556	29.2685	28.9254	29.1542	28.5832	29.177	29.0213	29.365	+	18	18	18	54	54	54	65.989	0	190.76	7859600000	215	0.00488204	0.655392	3.59578	Q8VCR8	Q8VCR8	Myosin light chain kinase 2, skeletal/cardiac muscle	Mylk2
27.1136	27.095	27.2868	27.3009	27.1163	26.8756	26.9568	26.8926	27.0198	26.9131	26.7819	26.9092		14	14	14	30.8	30.8	30.8	72.415	0	113.87	1787000000	119	0.295019	-0.10348	-1.10504	Q8VCT3	Q8VCT3	Aminopeptidase B	Rnpep
27.5956	27.5606	28.2086	28.0358	27.1933	27.2188	28.2608	27.6048	28.0677	27.321	28.3275	27.3358	+	12	12	10	26.2	26.2	23.4	61.787	0	44.843	2953500000	116	0.000412978	-0.698618	-5.18017	Q8VCT4	Q8VCT4	Carboxylesterase 1D	Ces1d
25.6613	25.9315	25.0863	25.4357	25.6208	25.5386	25.29	25.1834	24.9903	25.4074	25.6832	25.2269		14	11	9	10.2	8.6	7	226.37	0	14.106	547060000	47	0.830495	0.0368996	0.219739	Q8VDD5	Q8VDD5	Myosin-9	Myh9
22.1825	22.078	NaN	21.8897	23.9429	22.0633	21.7148	21.7203	21.5157	21.7657	21.6982	22.1031		2	2	2	8.4	8.4	8.4	33.794	0.0022989	2.879	56497000	7	0.2106	0.517016	1.34801	Q8VDG5	Q8VDG5	Phosphopantothenate--cysteine ligase	Ppcs
24.7747	24.3621	NaN	NaN	24.3625	23.8392	NaN	24.9044	24.5876	24.5823	NaN	23.6929		5	5	5	21.3	21.3	21.3	45.53	0	12.294	240690000	9	0.767966	-0.115496	-0.308729	Q8VDI7	Q8VDI7	Ubiquitin-associated domain-containing protein 1	Ubac1
26.2509	26.1086	26.1629	26.139	25.844	25.9877	26.0343	25.729	26.2593	25.2953	25.876	25.5049		8	8	8	43.7	43.7	43.7	35.705	0	67.46	821950000	34	0.0524237	-0.328036	-2.2002	Q8VDK1	Q8VDK1	Nitrilase homolog 1	Nit1
27.6405	27.9381	27.318	27.4948	28.0929	28.0884	27.8319	27.7227	28.1439	27.7365	27.9187	28.2191		20	20	20	36.3	36.3	36.3	100.2	0	154.91	3388200000	147	0.395482	0.142447	0.887835	Q8VDM4	Q8VDM4	26S proteasome non-ATPase regulatory subunit 2	Psmd2
23.7149	23.7568	24.2764	24.2209	24.3577	24.4613	24.9245	24.3744	24.3726	23.8515	24.8123	24.9962		20	8	8	24.6	9.8	9.8	112.98	0	18.315	282580000	35	0.701036	-0.101241	-0.395142	Q8VDN2	Q8VDN2	Sodium/potassium-transporting ATPase subunit alpha-1	Atp1a1
27.7902	27.5909	27.3792	27.1621	27.4193	26.601	27.1699	26.626	27.4184	27.3886	27.3979	27.118		11	11	11	46.4	46.4	46.4	38.015	0	61.289	2153100000	94	0.359852	-0.195854	-0.959664	Q8VDQ1	Q8VDQ1	Prostaglandin reductase 2	Ptgr2
23.9173	23.9514	23.4504	23.68	24.0668	24.0308	23.6873	23.8815	23.5598	23.6735	23.6761	23.9463	+	6	6	6	24.6	24.6	24.6	44.789	0	13.237	176490000	45	0.0177057	0.251846	2.8348	Q8VE47	Q8VE47	Ubiquitin-like modifier-activating enzyme 5	Uba5
NaN	25.0433	25.8407	25.6531	NaN	25.2378	25.4193	26.056	25.0882	NaN	25.141	NaN		4	4	4	28	28	28	24.33	0	32.059	516410000	18	0.400227	0.282633	0.905238	Q8VE95	Q8VE95	UPF0598 protein C8orf82 homolog
27.1842	27.2414	27.2583	27.1254	27.5758	27.0704	26.9453	27.3169	27.2127	27.4628	27.3234	26.9989		4	4	4	48.3	48.3	48.3	18.955	0	42.855	2171900000	49	0.451482	0.083779	0.783517	Q8VED9	Q8VED9	Galectin-related protein	Lgalsl
27.5704	27.3969	26.3685	26.9605	28.3625	27.8195	27.7297	27.8767	27.4322	27.022	27.5416	27.3935		16	16	16	51.8	51.8	51.8	40.996	0	141.18	2573800000	138	0.145001	0.435873	1.58082	Q8VEE1	Q8VEE1	LIM and cysteine-rich domains protein 1	Lmcd1
23.8698	23.378	22.5888	23.7366	23.6716	23.3392	23.1876	23.5136	22.8165	23.3777	23.5378	22.0729		4	4	4	15.8	15.8	15.8	43.771	0	5.2607	123750000	18	0.757527	0.0999346	0.31732	Q8VEH6	Q8VEH6	COBW domain-containing protein 1	Cbwd1
25.6228	25.7655	25.5413	25.5848	25.4829	26.6697	26.2454	26.3972	25.5232	25.4824	26.2822	26.2642		10	10	10	18.8	18.8	18.8	87.917	0	27.452	860830000	50	0.539633	0.162787	0.635083	Q8VEK3	Q8VEK3	Heterogeneous nuclear ribonucleoprotein U	Hnrnpu
26.9744	27.5771	27.7462	28.0585	27.1059	27.7119	27.6964	27.6317	27.9173	27.1712	27.9877	28.0043		6	6	6	18.8	18.8	18.8	39.632	0	79.818	2857300000	92	0.0549103	-0.397297	-2.17279	Q8VEM8	Q8VEM8	Phosphate carrier protein, mitochondrial	Slc25a3
26.2362	25.8983	25.738	26.4301	26.0154	25.7265	25.5148	25.7064	25.723	25.8676	25.5689	25.9289		7	7	7	35.5	35.5	35.5	40.506	0	50.75	823090000	52	0.534716	0.10132	0.642957	Q8VHL1	Q8VHL1	Histone-lysine N-methyltransferase SETD7	Setd7
30.7713	31.1421	30.3794	30.5264	31.3999	31.5296	30.8403	31.091	30.3838	30.7598	31.0684	30.981		94	94	88	50.1	50.1	48.4	291.12	0	323.31	28197000000	1046	0.0845102	0.365386	1.91496	Q8VHX6;Q80X90	Q8VHX6	Filamin-C	Flnc
23.8019	24.6927	24.0581	24.3362	24.5782	24.1521	24.2205	24.0005	24.0244	24.0265	24.4222	24.2487		3	3	3	14	14	14	23.897	0	8.9828	243470000	26	0.313124	-0.157713	-1.0622	Q91V41	Q91V41	Ras-related protein Rab-14	Rab14
26.8731	26.9179	26.8761	26.7008	26.9707	26.8902	27.0833	27.0423	26.6861	26.9464	26.8971	26.7272		8	8	8	38.7	38.7	38.7	32.032	0	34.564	1678000000	56	0.535052	0.0480941	0.642417	Q91V64	Q91V64	Isochorismatase domain-containing protein 1	Isoc1
23.6307	NaN	23.3621	23.5295	24.0724	23.7799	23.4109	23.8072	23.8991	23.9893	23.9426	23.5579		5	5	5	6.4	6.4	6.4	119.73	0.00084531	4.7476	163590000	15	0.244299	0.177369	1.24578	Q91V92	Q91V92	ATP-citrate synthase	Acly
27.5936	28.3132	28.4542	28.5407	27.6136	28.1854	28.5823	28.2144	28.5642	27.7745	28.4545	28.2495	+	22	22	22	49.8	49.8	49.8	79.776	0	103.21	4192500000	180	0.00217892	-0.546361	-4.09007	Q91VD9	Q91VD9	NADH-ubiquinone oxidoreductase 75 kDa subunit, mitochondrial	Ndufs1
23.4798	22.7493	22.9484	NaN	22.8141	23.2288	23.3272	23.5086	22.8251	22.9685	21.9511	23.6786		3	3	3	9.5	9.5	9.5	33.664	0.0016488	4.1547	99276000	18	0.0711492	0.519524	2.04533	Q91VF2	Q91VF2	Histamine N-methyltransferase	Hnmt
25.8985	25.7833	25.7688	25.6558	25.6782	25.9347	25.8145	26.0307	25.7112	25.5563	25.5818	25.5932		7	7	7	45.1	45.1	45.1	33.692	0	23.491	760490000	64	0.494522	0.0627155	0.708999	Q91VH6	Q91VH6	Protein MEMO1	Memo1
30.3923	30.0554	29.989	29.9844	30.2629	30.2811	30.0142	29.9555	30.0737	30.2151	30.2313	30.1116		24	24	24	82.7	82.7	82.7	49.816	0	323.31	15559000000	511	0.0732878	0.145065	2.00082	Q91VI7	Q91VI7	Ribonuclease inhibitor	Rnh1
28.1674	28.3818	28.4166	28.323	28.1366	27.9979	28.3876	28.4897	28.0992	28.0955	28.267	28.1252		16	16	16	58.8	58.8	58.8	38.114	0	156.13	4272500000	133	0.115991	-0.143804	-1.72097	Q91VM9	Q91VM9	Inorganic pyrophosphatase 2, mitochondrial	Ppa2
28.1437	28.6116	28.9801	28.9547	27.965	28.0577	29.0281	28.6618	29.133	28.2249	28.9857	28.4421	+	11	11	11	39.6	39.6	39.6	32.886	0	160.08	5771500000	167	0.000277384	-0.699657	-5.45883	Q91VR2	Q91VR2	ATP synthase subunit gamma, mitochondrial	Atp5c1
24.1027	25.2882	24.5747	25.3225	24.7325	25.1054	25.2038	24.953	25.3105	24.8497	25.4402	24.8673		9	9	9	18.2	18.2	18.2	88.79	0	17.807	413420000	48	0.0515763	-0.421536	-2.20982	Q91W50	Q91W50	Cold shock domain-containing protein E1	Csde1
24.9548	24.7731	25.1876	25.0014	25.0362	24.7753	25.6244	25.5255	25.2621	24.956	25.6249	23.776		7	7	7	25.4	25.4	25.4	46.415	0	27.73	478550000	50	0.166418	-0.408307	-1.49254	Q91W90	Q91W90	Thioredoxin domain-containing protein 5	Txndc5
25.835	26.9051	26.9889	27.3553	25.9302	26.696	26.8837	26.6172	26.1891	26.0518	26.5878	26.3133	+	9	9	9	21.6	21.6	21.6	52.625	0	37.753	1335000000	65	0.0244484	-0.577723	-2.64677	Q91WD5	Q91WD5	NADH dehydrogenase [ubiquinone] iron-sulfur protein 2, mitochondrial	Ndufs2
22.7423	22.7483	22.5471	24.0691	21.9863	21.8374	22.5975	22.6193	22.3536	23.6772	22.7907	22.6827		3	3	3	4.1	4.1	4.1	62.469	0	8.0005	90320000	15	0.494942	-0.260165	-0.708293	Q91WG0	Q91WG0	Acylcarnitine hydrolase	Ces2c
26.8903	27.2003	26.9784	26.6975	26.5039	26.0714	26.9103	26.5658	26.6029	26.5806	26.3762	26.649		3	3	3	39.4	39.4	39.4	18.637	0	71.211	1414400000	78	0.153486	-0.250758	-1.54456	Q91WK5	Q91WK5	Glycine cleavage system H protein, mitochondrial	Gcsh
25.4052	25.5967	25.2692	25.1525	24.9025	25.3645	24.7675	25.4844	NaN	25.2338	24.9619	25.5909		6	6	6	21.5	21.5	21.5	46.306	0	14.176	495700000	31	0.308074	0.180631	1.08038	Q91WM2	Q91WM2	Cat eye syndrome critical region protein 5 homolog	Cecr5
27.5298	NaN	NaN	24.6913	28.5736	28.1173	NaN	27.6233	NaN	27.788	NaN	27.8989		12	9	9	32.5	26.1	26.1	46.717	0	104	1837500000	63	1	3.23053	0	Q91WP6;Q5I2A0;P29621;Q80X76	Q91WP6	Serine protease inhibitor A3N	Serpina3n
28.2451	28.0966	27.9677	28.155	28.4721	28.3596	28.252	27.9823	28.0493	28.3149	28.2618	28.2769		22	22	22	47.9	47.9	47.9	59.105	0	98.895	4126300000	259	0.107361	0.144776	1.7688	Q91WQ3	Q91WQ3	Tyrosine--tRNA ligase, cytoplasmic;Tyrosine--tRNA ligase, cytoplasmic, N-terminally processed	Yars
25.3998	25.6603	24.3791	NaN	26.0514	25.2269	25.2809	25.7482	25.0412	25.0168	25.4849	24.9292		8	8	8	34	34	34	41.793	0	54.749	556470000	30	0.441704	0.22611	0.804749	Q91WU5	Q91WU5	Arsenite methyltransferase	As3mt
33.1364	30.4946	30.803	30.5222	33.4769	33.7528	30.5151	33.3728	30.5413	32.7895	30.5547	33.2983	+	28	28	28	62.4	62.4	62.4	51.317	0	323.31	84434000000	933	2.89127e-09	2.73263	19.399	Q91X72	Q91X72	Hemopexin	Hpx
24.3405	24.3556	24.2503	24.4111	23.5785	24.1887	24.5017	24.2218	23.7867	23.8423	24.0517	24.0576		6	6	6	10.5	10.5	10.5	80.428	0	10.737	235100000	27	0.261734	-0.187923	-1.18946	Q91YP2	Q91YP2	Neurolysin, mitochondrial	Nln
28.5996	29.0339	29.3675	29.3778	28.5426	28.8283	29.5237	29.2086	29.4089	28.7998	29.0789	28.9338	+	19	19	19	60.1	60.1	60.1	50.834	0	287.7	7512000000	274	0.00358143	-0.479681	-3.78349	Q91YT0	Q91YT0	NADH dehydrogenase [ubiquinone] flavoprotein 1, mitochondrial	Ndufv1
29.8847	29.4909	29.7127	29.6997	29.7687	29.4851	29.4414	29.8995	29.656	29.7321	29.5493	29.6382		13	13	13	54.6	54.6	54.6	35.328	0	260.69	11470000000	301	0.100474	0.143027	1.80956	Q91Z53	Q91Z53	Glyoxylate reductase/hydroxypyruvate reductase	Grhpr
28.1627	28.4603	29.3169	28.5067	26.9088	28.4264	28.813	27.9291	29.0815	28.3099	29.2109	28.0003	+	47	17	9	24.5	13.2	6.9	222.88	0	185.87	4704200000	258	0.00553075	-0.941998	-3.52083	Q91Z83	Q91Z83	Myosin-7	Myh7
29.1821	29.1919	29.4927	29.316	29.1426	29.0491	29.2964	29.2829	29.1299	29.19	29.112	29.1071		31	31	31	53	53	53	79.921	0	264.99	8286800000	304	0.175027	-0.0975266	-1.45983	Q91ZA3	Q91ZA3	Propionyl-CoA carboxylase alpha chain, mitochondrial	Pcca
30.6447	31.125	29.7	30.1687	31.7326	31.3063	30.6268	30.7144	30.5066	30.6118	30.4801	30.8436		22	22	22	54.9	54.9	54.9	56.979	0	323.31	24773000000	518	0.0703663	0.54104	2.0252	Q91ZJ5	Q91ZJ5	UTP--glucose-1-phosphate uridylyltransferase	Ugp2
26.4411	26.2013	26.2956	26.1344	26.542	26.1051	26.5174	26.1483	26.1188	26.3003	26.164	25.9158		6	6	6	20.7	20.7	20.7	40.581	0	76.168	1052600000	61	0.975817	0.0034984	0.0310801	Q920E5	Q920E5	Farnesyl pyrophosphate synthase	Fdps
24.5825	25.458	25.8186	25.5323	25.1886	26.0111	26.1848	26.1621	25.9516	25.3989	26.1537	25.7437		8	8	8	15.7	15.7	15.7	68.09	0	26.685	729060000	69	0.241572	-0.335335	-1.24484	Q921G7	Q921G7	Electron transfer flavoprotein-ubiquinone oxidoreductase, mitochondrial	Etfdh
34.1775	33.5105	33.8982	33.6845	34.2064	34.3142	33.891	34.2538	33.6292	34.0239	33.8155	34.2692	+	48	48	45	66.7	66.7	63.3	76.723	0	323.31	229060000000	2422	0.000105209	0.46935	6.17223	Q921I1;CON__Q2HJF0	Q921I1	Serotransferrin	Tf
23.2319	24.2048	22.9816	23.0547	24.8795	22.7672	22.9646	22.9355	22.7878	24.173	23.5578	24.8787		3	3	3	9.9	9.9	9.9	36.776	0.00084388	4.6838	176720000	17	0.245518	0.552432	1.23372	Q921M7	Q921M7	Protein FAM49B	Fam49b
30.6391	30.5714	30.3738	30.2114	30.6299	30.6219	30.5159	30.5773	30.6237	30.5882	30.4404	30.648	+	10	10	10	45.2	45.2	45.2	35.294	0	323.31	20795000000	310	0.0266843	0.161324	2.59577	Q922B1	Q922B1	O-acetyl-ADP-ribose deacetylase MACROD1	Macrod1
27.9144	28.8976	28.2062	28.6089	27.9066	28.0886	28.4338	27.8998	28.2665	27.8899	28.6247	28.3117	+	19	19	19	44.9	44.9	44.9	57.147	0	101.1	4353800000	196	0.00245934	-0.504444	-4.0147	Q922B2	Q922B2	Aspartate--tRNA ligase, cytoplasmic	Dars
26.5501	26.264	25.7056	25.8619	26.418	26.2174	25.7785	26.3124	26.3541	26.461	26.6665	26.4747		13	13	13	18.3	18.3	18.3	101.2	0	62.036	1084000000	85	0.0957226	0.300514	1.83921	Q922D8	Q922D8	C-1-tetrahydrofolate synthase, cytoplasmic;Methylenetetrahydrofolate dehydrogenase;Methenyltetrahydrofolate cyclohydrolase;Formyltetrahydrofolate synthetase;C-1-tetrahydrofolate synthase, cytoplasmic, N-terminally processed	Mthfd1
24.3917	24.1256	24.5637	24.0858	24.9389	23.9867	24.1514	24.543	24.0632	24.4036	24.1518	24.4697		4	4	4	10.4	10.4	10.4	45.234	0	8.2513	259250000	30	0.0997163	0.265342	1.8142	Q922E4	Q922E4	Ethanolamine-phosphate cytidylyltransferase	Pcyt2
29.2106	28.7489	28.6034	28.6605	29.5285	29.5437	29.0242	29.065	28.7351	28.872	29.0047	29.1201	+	43	43	43	38	38	38	155.81	0	323.31	7074300000	452	0.00843667	0.427167	3.26955	Q922J3;Q9Z0H8	Q922J3	CAP-Gly domain-containing linker protein 1	Clip1
23.9321	24.5524	23.9383	24.0856	23.3533	25.1837	24.2537	24.0113	24.7499	24.8309	25.1092	24.1323		5	5	5	18	18	18	48.1	0	13.488	302000000	24	0.536343	-0.207595	-0.640346	Q922R8	Q922R8	Protein disulfide-isomerase A6	Pdia6
25.4315	26.0097	25.9859	25.6553	25.5191	25.6237	25.5234	25.4904	25.9312	25.6253	25.5555	NaN		3	3	3	26.6	26.6	26.6	33.572	0	15.883	764230000	29	0.0517365	-0.238827	-2.24126	Q922Y1	Q922Y1	UBX domain-containing protein 1	Ubxn1
27.521	26.9001	27.2038	27.0841	27.177	27.6671	27.6128	27.6442	26.9361	27.2384	27.0769	27.2282		5	5	5	34.5	34.5	34.5	22.197	0	34.561	2161300000	102	0.0751254	0.27703	1.98595	Q923D2	Q923D2	Flavin reductase (NADPH)	Blvrb
30.762	30.2061	30.4106	30.3413	30.4458	30.5013	30.4653	30.5454	30.4093	30.3795	30.1734	30.3875	+	17	17	17	59.8	59.8	59.8	46.575	0	323.31	19408000000	383	0.0492662	0.169241	2.23686	Q924M7	Q924M7	Mannose-6-phosphate isomerase	Mpi
25.9032	26.4268	26.4062	26.5912	26.3048	26.348	26.5492	25.9449	26.4857	26.2386	26.3548	26.4277	+	12	12	12	18.1	18.1	18.1	88.216	0	40.509	1102400000	89	0.0174574	-0.274477	-2.84303	Q924X2	Q924X2	Carnitine O-palmitoyltransferase 1, muscle isoform	Cpt1b
26.9875	26.7233	27.5487	27.2884	26.8269	27.0367	26.9875	27.0898	27.1875	27.3741	27.3307	26.9283		8	8	8	23.7	23.7	23.7	37.387	0	64.485	1980400000	101	0.35154	-0.137137	-0.977153	Q93092	Q93092	Transaldolase	Taldo1
30.0263	29.8697	29.9421	29.8873	29.8987	29.8579	30.0144	30.0714	29.8979	29.8511	29.9841	30.0883		14	14	14	55.9	55.9	55.9	33.023	0	323.31	13945000000	370	0.525961	0.033021	0.657082	Q99J99	Q99J99	3-mercaptopyruvate sulfurtransferase	Mpst
23.3987	23.9824	23.3556	23.5042	24.7246	24.1855	23.4118	24.034	23.4366	23.7816	23.2638	23.5683		4	4	4	13.2	13.2	13.2	48.584	0	11.092	196640000	18	0.0655348	0.456365	2.06771	Q99JB8	Q99JB8	Protein kinase C and casein kinase II substrate protein 3	Pacsin3
25.2617	25.1725	25.4722	25.9342	27.0692	27.7433	26.4108	26.1735	25.4643	26.4813	26.3038	25.735		6	6	6	47.6	47.6	47.6	8.941	0	105.25	1101400000	79	0.172641	0.617688	1.46875	Q99JI1	Q99JI1	Musculoskeletal embryonic nuclear protein 1	Mustn1
26.9438	26.9693	26.3444	26.4402	26.9842	27.1481	26.5315	26.7474	26.3558	26.6209	26.6352	26.3999		15	15	15	51.2	51.2	51.2	45.536	0	64.492	1450000000	78	0.105203	0.261341	1.78131	Q99JI4	Q99JI4	26S proteasome non-ATPase regulatory subunit 6	Psmd6
21.798	21.6948	21.6872	21.8282	21.514	21.4825	22.479	21.9778	21.9307	21.922	22.6179	NaN		2	2	2	4.5	4.5	4.5	62.118	0.0056457	1.6369	50292000	12	0.177489	-0.3008	-1.46302	Q99JT1	Q99JT1	Glutamyl-tRNA(Gln) amidotransferase subunit B, mitochondrial	Gatb
26.3533	25.9972	26.189	26.4449	26.2153	26.0388	26.1993	26.15	26.2197	26.14	26.0071	26.1569		6	6	6	40.2	40.2	40.2	21.523	0	14.072	960110000	47	0.995055	-0.000505129	-0.00635407	Q99JT9	Q99JT9	1,2-dihydroxy-3-keto-5-methylthiopentene dioxygenase	Adi1
25.9478	25.6479	26.1352	25.8502	26.3821	26.632	25.9268	26.2383	26.1136	26.0873	26.0002	26.2034	+	7	7	7	23.5	23.5	23.5	45.78	0	43.107	941630000	50	0.0327614	0.302806	2.47609	Q99JW2	Q99JW2	Aminoacylase-1	Acy1
30.1928	30.3587	30.0223	30.1838	29.7705	30.0933	29.9598	30.1131	30.0695	30.055	30.048	30.2023		24	24	24	60.8	60.8	60.8	51.386	0	269.46	15678000000	371	0.689819	-0.0358105	-0.410891	Q99JY0	Q99JY0	Trifunctional enzyme subunit beta, mitochondrial;3-ketoacyl-CoA thiolase	Hadhb
27.6757	27.4445	27.636	27.457	27.5873	27.6438	27.6364	27.204	27.7343	27.6535	27.3482	27.4361		6	6	6	34.3	34.3	34.3	34.084	0	35.944	2607100000	111	0.924455	-0.00934029	-0.0972428	Q99KB8	Q99KB8	Hydroxyacylglutathione hydrolase, mitochondrial	Hagh
35.5884	35.4832	35.7307	35.6498	35.4856	35.1996	35.6168	35.5436	35.4995	35.4885	35.5289	35.4365		57	57	57	69.9	69.9	69.9	85.462	0	323.31	672460000000	3126	0.0913737	-0.127802	-1.86756	Q99KI0	Q99KI0	Aconitate hydratase, mitochondrial	Aco2
27.9202	27.8067	27.7505	27.7196	27.6186	27.7114	27.3982	27.8976	27.5332	27.8816	27.821	27.7876		16	16	16	36.4	36.4	36.4	82.897	0	201.36	3079000000	106	0.151565	0.131295	1.55261	Q99KK7	Q99KK7	Dipeptidyl peptidase 3	Dpp3
27.5772	28.2232	27.418	27.7521	27.5716	27.8464	27.609	27.5938	27.7173	27.883	27.6769	28.2368		18	18	18	49.9	49.9	49.9	55.446	0	171.36	3123100000	165	0.740683	0.0520309	0.340283	Q99KQ4	Q99KQ4	Nicotinamide phosphoribosyltransferase	Nampt
25.6485	25.8761	26.117	25.9412	25.7029	26.1929	26.383	26.2196	25.8426	25.6106	25.6983	26.1122		7	7	7	34	34	34	32.754	0	23.058	875060000	49	0.695736	-0.0618985	-0.402569	Q99KR3	Q99KR3	Beta-lactamase-like protein 2	Lactb2
29.5846	29.1272	29.4984	29.5884	29.4244	29.1664	29.3681	29.3133	29.0787	29.4601	29.5505	29.3459		15	15	15	65.1	65.1	65.1	35.44	0	323.31	9254500000	279	0.899055	0.0138934	0.130116	Q99L13	Q99L13	3-hydroxyisobutyrate dehydrogenase, mitochondrial	Hibadh
23.6749	24.8438	23.984	24.5574	24.4783	24.5309	24.5592	24.828	24.0223	24.772	25.0883	24.8197		4	4	4	17.2	17.2	17.2	38.092	0	16.305	320250000	22	0.97499	0.00815169	0.0321439	Q99L45	Q99L45	Eukaryotic translation initiation factor 2 subunit 2	Eif2s2
28.0662	27.767	27.8211	28.1063	28.1915	28.1489	28.0214	27.9739	27.859	27.7741	27.9683	27.8826		11	11	11	29.4	29.4	29.4	41.655	0	114.19	3386100000	139	0.350978	0.0823679	0.978345	Q99L47	Q99L47	Hsc70-interacting protein	St13
25.8881	26.8812	27.1209	27.2397	25.8072	26.4611	26.8065	26.4563	26.7295	26.0287	26.8723	26.2856	+	11	11	11	33.2	33.2	33.2	40.603	0	21.444	1317900000	46	0.000242293	-0.787202	-5.55533	Q99LC3	Q99LC3	NADH dehydrogenase [ubiquinone] 1 alpha subcomplex subunit 10, mitochondrial	Ndufa10
31.6465	31.8255	31.9528	31.9691	31.6956	31.2842	31.843	31.6181	31.7982	31.8	31.5784	31.681	+	16	16	16	65.2	65.2	65.2	35.009	0	323.31	48561000000	505	0.0483338	-0.206947	-2.24812	Q99LC5	Q99LC5	Electron transfer flavoprotein subunit alpha, mitochondrial	Etfa
23.0195	NaN	NaN	22.9719	23.2963	23.7285	22.9733	23.5691	23.3807	23.4184	23.3896	24.4529		4	4	4	10.3	10.3	10.3	55.249	0	5.8776	128800000	15	0.171578	0.401878	1.50168	Q99LF4	Q99LF4	tRNA-splicing ligase RtcB homolog	Rtcb
24.5794	24.4598	24.3629	24.3589	24.598	25.3433	24.7938	24.9484	24.7573	24.4684	24.9392	24.9624		3	3	3	9.3	9.3	9.3	32.905	0.0016013	3.6359	370910000	23	0.252437	0.204661	1.21455	Q99LN9	Q99LN9	Deoxyhypusine hydroxylase	Dohh
33.7182	33.5323	33.586	33.7619	33.8668	33.5822	33.454	33.6765	33.7804	33.6826	33.4991	33.6237		15	15	15	82	82	82	20.021	0	323.31	181290000000	595	0.224854	0.0894101	1.29369	Q99LX0	Q99LX0	Protein deglycase DJ-1	Park7
26.7096	26.3732	26.8018	26.185	26.3415	26.6183	26.5476	26.9886	26.9221	26.2087	26.7909	26.27		5	5	5	19.6	19.6	19.6	25.485	0	49.753	1372500000	48	0.644856	-0.0806278	-0.475197	Q99M71	Q99M71	Mammalian ependymin-related protein 1	Epdr1
26.724	27.1785	27.0138	27.1567	26.72	26.852	27.4426	26.9002	27.1913	26.7888	27.5273	26.7925	+	16	16	16	31.9	31.9	31.9	67.839	0	62.2	1803900000	114	0.00029413	-0.455443	-5.4173	Q99MN1	Q99MN1	Lysine--tRNA ligase	Kars
28.9477	28.5863	28.9564	28.9704	28.7059	28.7029	28.9327	28.8798	28.9524	29.0322	28.9554	28.6267		20	20	20	54.3	54.3	54.3	58.408	0	232.42	6542600000	226	0.414901	-0.0763893	-0.850587	Q99MN9	Q99MN9	Propionyl-CoA carboxylase beta chain, mitochondrial	Pccb
27.5804	27.6525	26.9321	27.5225	27.951	27.5359	27.6991	27.7216	27.4635	27.6045	27.5557	27.6529		21	21	21	28.1	28.1	28.1	121.43	0	151.39	2672000000	143	0.145121	0.203474	1.58029	Q99MR9	Q99MR9	Protein phosphatase 1 regulatory subunit 3A	Ppp1r3a
24.3467	24.0912	23.9021	23.8767	24.4522	23.474	23.9409	23.6974	24.0814	24.3031	24.0089	23.5629		8	8	8	8.6	8.6	8.6	184.83	0	9.8103	206610000	19	0.954181	-0.0108264	-0.0589143	Q99MS7	Q99MS7	EH domain-binding protein 1-like protein 1	Ehbp1l1
27.2765	26.6749	26.9953	26.9665	27.7225	27.507	26.8488	27.0064	26.6672	26.6082	26.9014	27.1003		9	9	9	20.7	20.7	20.7	74.622	0	30.97	1904000000	50	0.0601718	0.361124	2.11853	Q99NB1	Q99NB1	Acetyl-coenzyme A synthetase 2-like, mitochondrial	Acss1
26.4719	27.1168	26.3056	26.9562	27.0736	26.6764	26.9711	26.6139	26.3748	26.929	27.1676	27.2162		4	4	4	4	4	4	126.61	0	78.638	1779500000	71	0.940703	0.0148029	0.076277	Q99P72	Q99P72	Reticulon-4	Rtn4
28.5342	28.6404	28.5768	28.3854	28.2237	28.4772	28.5819	28.7161	28.3826	28.7286	28.7302	28.4209		5	5	5	48.4	48.4	48.4	20.374	0	89.916	5288900000	118	0.741047	-0.0327711	-0.339785	Q99PR8	Q99PR8	Heat shock protein beta-2	Hspb2
30.5859	30.1858	29.8991	30.2701	30.4908	30.2407	30.1352	30.3649	30.224	30.416	30.0243	30.145	+	9	9	9	51.5	51.5	51.5	23.407	0	323.31	16367000000	285	0.0161795	0.250823	2.88739	Q99PT1	Q99PT1	Rho GDP-dissociation inhibitor 1	Arhgdia
26.3092	25.857	25.5515	26.2601	26.0356	26.2046	26.406	26.5324	26.3432	26.093	26.178	26.0848		5	5	5	24.7	24.7	24.7	17.982	0	10.948	992280000	31	0.490789	0.110659	0.715297	Q9CPT4	Q9CPT4	Myeloid-derived growth factor	Mydgf
32.2603	32.0056	32.0381	31.9916	32.0065	31.7203	32.0005	32.051	32.2157	32.0588	31.7658	32.0543		10	10	10	63	63	63	20.809	0	265.02	59760000000	406	0.813188	0.0223306	0.24264	Q9CPU0	Q9CPU0	Lactoylglutathione lyase	Glo1
28.93	28.7265	28.8574	28.9146	28.7698	28.7309	28.7932	28.9223	28.7231	28.9586	28.9664	29.1753		14	14	14	61.4	61.4	61.4	33.316	0	146.63	6560400000	171	0.295526	0.0842797	1.10382	Q9CPV4	Q9CPV4	Glyoxalase domain-containing protein 4	Glod4
29.0212	28.7505	28.9745	28.8726	28.8099	28.5317	28.7823	28.8542	28.7671	28.851	28.8525	28.7283		21	21	21	59.7	59.7	59.7	56.141	0	207.75	6401800000	243	0.659829	-0.0338806	-0.453561	Q9CPY7	Q9CPY7	Cytosol aminopeptidase	Lap3
28.4895	28.2127	28.1429	28.1178	28.6594	28.5536	28.2424	28.4255	28.1675	28.54	28.4697	28.4309	+	13	13	13	66.5	66.5	66.5	27.254	0	122.51	4879700000	153	0.000994165	0.29098	4.59071	Q9CQ60	Q9CQ60	6-phosphogluconolactonase	Pgls
30.1042	30.317	29.7669	30.1972	29.7938	30.1369	30.1325	30.4354	29.9351	29.9844	29.9887	30.0913		11	11	11	39.4	39.4	39.4	36.213	0	166.99	15675000000	222	0.774143	0.0347716	0.294844	Q9CQ62	Q9CQ62	2,4-dienoyl-CoA reductase, mitochondrial	Decr1
27.0089	26.8726	27.2769	27.1987	27.1361	27.3432	27.3265	27.3574	27.0612	26.9763	27.3579	27.3099		8	8	8	40.3	40.3	40.3	31.062	0	21.342	2094500000	56	0.952013	0.00636005	0.0617058	Q9CQ65	Q9CQ65	S-methyl-5-thioadenosine phosphorylase	Mtap
NaN	26.6816	26.8226	26.9407	NaN	26.2682	27.2453	26.8088	26.4943	NaN	26.2936	NaN		3	3	3	38.4	38.4	38.4	10.916	0	89.819	1047800000	26	0.487613	-0.207852	-0.739328	Q9CQ75	Q9CQ75	NADH dehydrogenase [ubiquinone] 1 alpha subcomplex subunit 2	Ndufa2
28.2895	28.6643	29.2479	29.0163	27.8492	28.2605	29.1515	28.8106	29.1601	28.2544	29.1357	28.3979	+	14	14	14	56	56	56	31.814	0	123.71	5923600000	199	0.000583417	-0.752297	-4.94433	Q9CQA3	Q9CQA3	Succinate dehydrogenase [ubiquinone] iron-sulfur subunit, mitochondrial	Sdhb
24.1695	25.8727	25.9235	24.7211	24.6899	25.2358	25.2371	25.3719	25.4106	25.1305	25.6908	26.0273		4	4	4	29.3	29.3	29.3	22.382	0	21.476	670610000	22	0.268552	-0.371819	-1.17151	Q9CQC9;P36536	Q9CQC9	GTP-binding protein SAR1b	Sar1b
NaN	25.4303	25.272	25.6971	NaN	25.0009	25.2929	25.2248	25.3109	24.7679	25.2622	25.0802	+	3	3	3	22.2	22.2	22.2	21.71	0	8.9673	479210000	30	0.013711	-0.359099	-3.14454	Q9CQH3	Q9CQH3	NADH dehydrogenase [ubiquinone] 1 beta subcomplex subunit 5, mitochondrial	Ndufb5
25.2537	24.5834	24.7469	25.0442	25.3043	25.4166	25.1033	25.6994	25.1449	25.0548	25.627	25.3887		7	7	7	51.4	51.4	51.4	15.944	0	11.61	506100000	27	0.0992169	0.311332	1.81728	Q9CQI6	Q9CQI6	Coactosin-like protein	Cotl1
27.6375	27.3634	27.7439	27.7558	27.6227	27.6979	27.6364	27.9241	27.6905	26.9662	27.2703	27.8872		5	5	5	61.8	61.8	61.8	14.015	0	31.702	2767800000	99	0.786198	0.0458848	0.27864	Q9CQM5	Q9CQM5	Thioredoxin domain-containing protein 17	Txndc17
30.9061	30.9825	29.7205	30.1721	30.8502	30.6547	29.9935	30.3866	31.0683	30.6227	30.4707	30.8739		13	13	13	51.6	51.6	51.6	37.778	0	69.191	22660000000	85	0.212194	0.314426	1.33271	Q9CQM9	Q9CQM9	Glutaredoxin-3	Glrx3
23.0543	23.8675	22.6812	23.0012	23.5913	23.2626	22.6958	22.8902	22.6227	22.9436	21.8785	22.767		4	4	4	6.9	6.9	6.9	80.208	0	7.7022	101610000	19	0.336048	0.293645	1.01057	Q9CQN1	Q9CQN1	Heat shock protein 75 kDa, mitochondrial	Trap1
26.4463	27.3328	27.5474	27.673	26.6244	27.3681	27.5512	27.4698	27.3897	26.6074	27.2636	26.9993	+	9	9	9	36.3	36.3	36.3	28.948	0	25.884	1979000000	128	0.0157662	-0.540401	-2.90249	Q9CQQ7	Q9CQQ7	ATP synthase F(0) complex subunit B1, mitochondrial	Atp5f1
22.8145	23.1763	22.908	23.2304	22.5826	23.0262	22.852	23.3778	23.2197	22.3266	22.6146	NaN		5	5	5	62.7	62.7	62.7	9.1413	0	11.952	92316000	23	0.401329	-0.174623	-0.880811	Q9CQR2	Q9CQR2	40S ribosomal protein S21	Rps21
25.941	25.4027	25.715	25.8656	25.7818	26.0819	25.9671	25.9943	26.0494	25.7845	26.1283	NaN		6	6	6	31.8	31.8	31.8	35.159	0	19.262	764280000	27	0.646354	0.0620088	0.474632	Q9CQR6	Q9CQR6	Serine/threonine-protein phosphatase 6 catalytic subunit;Serine/threonine-protein phosphatase 6 catalytic subunit, N-terminally processed	Ppp6c
27.8992	27.7004	27.5587	27.617	27.7294	27.9459	27.7986	27.5477	27.6703	27.7387	28.2004	27.8526		9	5	5	45.9	36.2	36.2	28.086	0	251.61	3102400000	106	0.806873	0.0279897	0.25103	Q9CQV8	Q9CQV8	14-3-3 protein beta/alpha;14-3-3 protein beta/alpha, N-terminally processed	Ywhab
28.4348	28.7153	28.8967	28.9596	28.449	28.7315	28.6327	28.57	28.4786	28.6082	28.2594	28.4616		4	4	4	57.8	57.8	57.8	11.101	0	107.15	5521500000	89	0.350698	-0.114529	-0.978941	Q9CQX8	Q9CQX8	28S ribosomal protein S36, mitochondrial	Mrps36
24.1103	25.3751	25.8384	25.661	24.6357	25.9565	26.3186	25.5833	26.1723	24.6429	25.7952	NaN	+	3	3	3	25.2	25.2	25.2	15.283	0	8.5087	621680000	40	0.0313603	-0.874355	-2.54677	Q9CQZ5	Q9CQZ5	NADH dehydrogenase [ubiquinone] 1 alpha subcomplex subunit 6	Ndufa6
26.6209	25.7697	25.7499	25.4013	26.0321	26.273	26.1186	25.6695	26.1789	26.1052	25.9134	26.5186		6	6	6	31.1	31.1	31.1	24.72	0	31.105	881570000	31	0.0864239	0.347935	1.90139	Q9CR00	Q9CR00	26S proteasome non-ATPase regulatory subunit 9	Psmd9
26.5455	26.368	25.8943	26.3714	26.7497	26.246	26.3688	26.3197	26.1825	26.3203	25.7841	26.2417		7	7	7	24.1	24.1	24.1	40.742	0	22.001	1112000000	40	0.103514	0.242289	1.79126	Q9CR16	Q9CR16	Peptidyl-prolyl cis-trans isomerase D	Ppid
25.4771	26.321	26.1435	26.8608	25.8906	26.0863	26.3874	25.9018	26.1138	25.3089	26.4183	25.9463	+	7	7	7	25.5	25.5	25.5	34.155	0	27.569	933720000	54	0.00443387	-0.605639	-3.65386	Q9CR62	Q9CR62	Mitochondrial 2-oxoglutarate/malate carrier protein	Slc25a11
27.1422	27.884	27.7212	27.9772	27.2496	27.4592	27.8852	27.5575	27.7856	27.2297	27.7427	26.9324	+	7	7	7	33.2	33.2	33.2	29.367	0	150.52	2564700000	102	0.000194495	-0.570879	-5.71413	Q9CR68	Q9CR68	Cytochrome b-c1 complex subunit Rieske, mitochondrial;Cytochrome b-c1 complex subunit 11	Uqcrfs1
26.9808	26.8629	27.1081	26.7758	27.5468	27.6386	27.8016	27.1802	27.1153	27.1217	27.3722	27.1107		7	7	7	44.3	44.3	44.3	18.965	0	52.881	2149900000	58	0.638723	0.0904687	0.484127	Q9CRB6	Q9CRB6	Tubulin polymerization-promoting protein family member 3	Tppp3
24.1142	25.3112	24.7181	24.8547	24.3259	24.7918	25.3244	24.5189	24.9764	24.1384	24.6378	24.2443	+	4	4	4	22	22	22	26.334	0	12.28	319640000	44	0.0032103	-0.614811	-3.85037	Q9CRB9	Q9CRB9	MICOS complex subunit Mic19	Chchd3
29.9487	29.4117	29.8335	29.6295	29.7116	29.7226	29.6231	29.6762	29.6526	29.7139	29.6199	29.7618		26	26	26	61	61	61	64.217	0	323.31	11750000000	487	0.0898218	0.127418	1.87798	Q9CWJ9	Q9CWJ9	Bifunctional purine biosynthesis protein PURH;Phosphoribosylaminoimidazolecarboxamide formyltransferase;IMP cyclohydrolase	Atic
25.6536	25.5777	25.42	25.6369	25.5104	25.2623	25.3951	25.3117	25.1021	25.6535	25.018	25.6447		7	7	6	29.8	29.8	27	31.381	0	22.207	592070000	39	0.266278	0.147732	1.17745	Q9CWS0	Q9CWS0	N(G),N(G)-dimethylarginine dimethylaminohydrolase 1	Ddah1
25.1151	25.2942	25.0763	25.15	26.0645	26.138	25.581	25.7475	25.1071	25.5454	25.5721	25.8628	+	6	6	6	17	17	17	39.93	0	34.803	689040000	48	0.0316718	0.448728	2.49584	Q9CX56	Q9CX56	26S proteasome non-ATPase regulatory subunit 8	Psmd8
25.8097	26.3009	26.1796	26.4958	25.1561	25.7298	26.387	26.0595	26.5553	25.9124	26.5461	25.7989	+	9	9	9	29.4	29.4	29.4	54.614	0	37.097	930430000	54	0.000795114	-0.666389	-4.7375	Q9CXT8	Q9CXT8	Mitochondrial-processing peptidase subunit beta	Pmpcb
24.9963	26.3595	26.1482	26.4462	25.5377	25.9622	26.4159	25.9793	25.9494	25.0388	26.2876	26.1338	+	4	4	4	34.9	34.9	34.9	19.784	0	14.034	839460000	55	0.0126431	-0.659801	-3.03158	Q9CXZ1	Q9CXZ1	NADH dehydrogenase [ubiquinone] iron-sulfur protein 4, mitochondrial	Ndufs4
NaN	23.7619	23.7444	24.559	24.4072	24.9741	24.383	24.4748	24.6874	23.8121	24.4059	24.1139		3	3	3	9.4	9.4	9.4	36.09	0.0016038	3.652	312380000	60	0.703831	0.0994445	0.392488	Q9CY27	Q9CY27	Very-long-chain enoyl-CoA reductase	Tecr
23.3275	NaN	NaN	22.9831	22.7668	23.9189	23.8267	23.0668	23.284	22.9975	22.9518	22.9581		3	3	3	14.3	14.3	14.3	44.714	0	6.5162	103410000	9	0.744064	-0.0888522	-0.337997	Q9CY58	Q9CY58	Plasminogen activator inhibitor 1 RNA-binding protein	Serbp1
28.1646	27.6427	27.8483	28.0515	28.1749	28.2478	27.9725	28.2343	28.0215	27.7006	28.3404	28.2153		15	15	15	57.3	57.3	57.3	33.524	0	172.73	3693600000	137	0.28669	0.143432	1.12544	Q9CY64	Q9CY64	Biliverdin reductase A	Blvra
NaN	23.4344	23.3512	23.5747	23.4707	23.904	23.2633	23.4335	23.1472	23.4068	22.9367	24.0343	+	4	4	4	28.9	28.9	28.9	17.319	0	5.7566	131340000	26	0.04454	0.365278	2.33283	Q9CYR0	Q9CYR0	Single-stranded DNA-binding protein, mitochondrial	Ssbp1
24.9192	24.3693	23.9819	23.8268	24.4743	24.5124	24.2641	25.0125	24.0628	23.8981	24.4446	24.263		3	3	3	22.3	22.3	22.3	24.043	0	10.132	297820000	32	0.0991751	0.354985	1.81754	Q9CYZ2	Q9CYZ2	Tumor protein D54	Tpd52l2
28.7461	29.5836	29.7536	29.9314	28.7665	29.4975	29.8511	29.4936	29.7351	28.73	29.3404	29.4378	+	17	17	17	50.8	50.8	50.8	52.851	0	323.31	10039000000	279	0.00980926	-0.587305	-3.18061	Q9CZ13	Q9CZ13	Cytochrome b-c1 complex subunit 1, mitochondrial	Uqcrc1
28.6017	28.8329	28.7978	28.8028	28.5204	28.6365	28.379	28.3491	28.68	28.9273	28.6289	28.5578		17	17	17	53	53	53	44.729	0	129.82	5631800000	237	0.416909	-0.0881023	-0.846805	Q9CZ30	Q9CZ30	Obg-like ATPase 1	Ola1
27.182	27.2386	27.3372	27.0255	27.3555	27.6317	27.4207	27.4966	27.552	27.3374	27.343	27.4889		7	7	7	33.2	33.2	33.2	36.717	0	68.989	2405000000	66	0.345466	0.0958462	0.990122	Q9CZ42	Q9CZ42	ATP-dependent (S)-NAD(P)H-hydrate dehydratase	Carkd
27.842	27.8984	27.3081	27.9769	28.3155	28.5305	27.8094	28.0047	27.5709	27.7504	27.6178	28.1636	+	15	15	15	57.8	57.8	57.8	40.709	0	238.03	3361900000	169	0.0276089	0.404189	2.57592	Q9CZ44	Q9CZ44	NSFL1 cofactor p47	Nsfl1c
29.1266	29.0712	29.1403	29.1739	29.2201	29.0954	29.107	29.0413	29.3056	29.2774	29.3252	29.172		27	27	27	48.3	48.3	48.3	81.877	0	265.44	8129400000	360	0.579622	-0.0317243	-0.572507	Q9CZD3	Q9CZD3	Glycine--tRNA ligase	Gars
31.7835	32.0554	31.7919	31.7474	31.7378	31.6603	31.736	31.7203	31.808	31.799	31.9559	31.9886		20	20	20	47.8	47.8	47.8	51.736	0	323.31	51391000000	562	0.355467	-0.0674976	-0.968853	Q9CZU6	Q9CZU6	Citrate synthase, mitochondrial	Cs
27.0017	26.9499	25.9628	26.382	27.6552	26.9113	26.9336	26.5115	26.6029	26.6396	26.4551	26.6967		6	6	2	40.1	40.1	21.1	16.355	0	41.405	1495000000	131	0.147393	0.354965	1.57041	Q9CZY3	Q9CZY3	Ubiquitin-conjugating enzyme E2 variant 1	Ube2v1
29.8159	29.6188	29.6878	29.5523	29.9923	29.5708	29.5234	29.803	29.5195	29.7745	29.79	29.6733		20	20	20	61.9	61.9	61.9	37.252	0	233.5	12050000000	303	0.0573394	0.156312	2.14715	Q9D020	Q9D020	Cytosolic 5-nucleotidase 3A	Nt5c3a
32.3579	32.257	31.9189	32.1644	32.2256	32.115	32.5309	32.4831	32.2892	32.2383	32.1586	32.1158		19	19	19	66.3	66.3	66.3	38.937	0	323.31	69137000000	702	0.726958	0.0361004	0.359139	Q9D051	Q9D051	Pyruvate dehydrogenase E1 component subunit beta, mitochondrial	Pdhb
35.5431	35.3862	35.4629	35.6368	35.6748	35.4694	35.4979	35.5766	35.6271	35.7507	35.5018	35.5067		52	52	52	92	92	92	61.417	0	323.31	681050000000	3672	0.27403	0.068114	1.15734	Q9D0F9	Q9D0F9	Phosphoglucomutase-1	Pgm1
28.4446	28.7095	28.503	28.6405	28.4421	28.1412	28.349	28.276	28.4199	28.322	28.6974	28.0427	+	20	20	20	40.9	40.9	40.9	75.673	0	167.66	4911700000	158	0.0124452	-0.275146	-3.04082	Q9D0I9	Q9D0I9	Arginine--tRNA ligase, cytoplasmic	Rars
31.0629	30.9239	31.1839	30.9553	30.8709	30.6083	30.9165	30.8215	30.8627	30.9002	30.9207	30.7804		23	23	23	58.5	58.5	58.5	55.988	0	323.31	28237000000	469	0.148971	-0.119822	-1.56362	Q9D0K2	Q9D0K2	Succinyl-CoA:3-ketoacid coenzyme A transferase 1, mitochondrial	Oxct1
26.7003	27.9766	27.882	28.2562	27.3118	27.8247	27.8157	27.6103	28.2025	26.9783	27.7475	27.4767	+	7	7	7	40	40	40	35.327	0	191.14	2922000000	128	0.00578992	-0.663071	-3.49341	Q9D0M3	Q9D0M3	Cytochrome c1, heme protein, mitochondrial	Cyc1
27.1612	27.0661	27.1382	27.3129	26.8768	26.7301	26.8103	26.953	26.7108	27.0483	26.8896	27.124		3	3	2	50.6	50.6	38.2	10.35	0	82.603	1683000000	53	0.960436	-0.00575701	-0.050864	Q9D0M5	Q9D0M5	Dynein light chain 2, cytoplasmic	Dynll2
24.9015	25.1575	25.0376	24.8169	25.0244	24.9187	25.6016	24.6727	25.2932	24.9505	24.6121	24.7648		6	6	6	9.3	9.3	9.3	83.355	0	14.229	438480000	36	0.189811	-0.214395	-1.40675	Q9D0R2	Q9D0R2	Threonine--tRNA ligase, cytoplasmic	Tars
27.559	27.2842	27.3241	27.5782	27.4243	26.941	27.2587	27.4536	27.415	27.4601	27.3063	26.7032		4	4	4	32.5	32.5	32.5	17.32	0	21.45	2309100000	26	0.50342	-0.104229	-0.694108	Q9D0S9	Q9D0S9	Histidine triad nucleotide-binding protein 2, mitochondrial	Hint2
25.321	24.686	25.1842	25.3478	24.961	25.4655	24.6735	25.6661	24.4268	24.5002	23.2772	24.323		3	3	3	25.3	25.3	25.3	18.237	0	8.6209	390500000	19	0.2643	0.440224	1.18266	Q9D0W5	Q9D0W5	Peptidyl-prolyl cis-trans isomerase-like 1	Ppil1
27.0568	27.7241	26.6458	27.5001	27.9449	27.3696	27.3075	27.7127	26.7965	27.5026	27.0714	27.0523		9	9	9	28.8	28.8	28.8	42.574	0	65.003	2245100000	53	0.261469	0.265605	1.19016	Q9D154;Q8VHP7;Q5SV42;Q9JK88	Q9D154	Leukocyte elastase inhibitor A	Serpinb1a
30.5808	30.5939	30.8172	30.6244	30.4813	30.1363	30.5835	30.5549	30.3997	30.4743	30.6374	30.5011		9	9	9	64.7	64.7	64.7	28.09	0	255.34	21564000000	213	0.101039	-0.154552	-1.80613	Q9D172	Q9D172	ES1 protein homolog, mitochondrial	D10Jhu81e
27.5906	27.2178	27.2852	26.7214	27.7371	27.7326	27.1042	27.6729	27.3634	27.6703	27.3294	27.7045	+	14	14	14	43.4	43.4	43.4	52.767	0	38.468	2540400000	80	0.00042716	0.514427	5.15688	Q9D1A2	Q9D1A2	Cytosolic non-specific dipeptidase	Cndp2
24.8965	25.4619	25.1305	25.0474	25.4365	25.5229	25.3124	25.3781	25.5898	24.9956	25.4374	25.3696		8	8	8	31.1	31.1	31.1	27.385	0	18.654	487870000	64	0.648166	-0.0633682	-0.470394	Q9D1E6	Q9D1E6	Tubulin-folding cofactor B	Tbcb
26.1935	26.7714	26.3041	26.7749	26.1118	26.2114	26.4609	26.3047	26.9168	26.1732	26.9728	26.0483	+	6	6	3	33.3	33.3	15.9	22.187	0	12.505	1265300000	27	0.000909883	-0.526352	-4.64867	Q9D1G1	Q9D1G1	Ras-related protein Rab-1B	Rab1b
26.2126	26.768	26.4987	26.7394	26.8491	26.6147	26.4183	27.037	26.752	27.0074	27.3158	26.7077		9	9	9	22.9	22.9	22.9	56.43	0	45.174	1576900000	115	0.953851	-0.010616	-0.0593387	Q9D1G3	Q9D1G3	Protein-cysteine N-palmitoyltransferase HHAT-like protein	Hhatl
24.9631	24.8438	24.4979	24.7546	24.4979	24.2289	24.2741	24.7109	24.363	24.4572	24.7747	24.6832		2	2	2	17.4	17.4	17.4	19.017	0	15.212	348550000	24	0.969669	0.00553322	0.038986	Q9D1I5	Q9D1I5	Methylmalonyl-CoA epimerase, mitochondrial	Mcee
27.3693	27.2589	27.5003	27.2601	27.0214	26.7184	26.5374	27.3429	26.9259	27.6427	26.3425	27.2612		3	3	3	30.7	30.7	30.7	15.661	0	138.77	1962300000	79	0.286457	0.255132	1.12601	Q9D1L0	Q9D1L0	Coiled-coil-helix-coiled-coil-helix domain-containing protein 2	Chchd2
26.68	26.8519	26.8882	26.8748	26.0921	26.1065	26.6728	26.6034	26.8952	26.7892	26.7965	26.37	+	9	9	9	36.9	36.9	36.9	46.852	0	110.1	1383800000	86	0.0115881	-0.389675	-3.08266	Q9D1Q6	Q9D1Q6	Endoplasmic reticulum resident protein 44	Erp44
26.2705	27.2493	26.4897	26.6875	26.6664	26.5776	26.0321	25.8206	26.4724	26.7827	26.1654	26.6081		7	7	7	53.6	53.6	53.6	24.567	0	52.968	1244800000	91	0.791635	-0.0617571	-0.271359	Q9D1X0	Q9D1X0	Nucleolar protein 3	Nol3
30.5787	30.6757	30.7402	30.7957	30.1554	30.2782	30.4185	30.3723	30.4864	30.6972	30.3883	30.506		12	12	12	32.2	32.2	32.2	48.994	0	323.31	20585000000	344	0.189604	-0.15285	-1.40747	Q9D2G2	Q9D2G2	Dihydrolipoyllysine-residue succinyltransferase component of 2-oxoglutarate dehydrogenase complex, mitochondrial	Dlst
28.9409	28.7097	28.708	28.8989	28.6006	28.818	28.6883	28.7066	28.8644	28.8539	28.621	28.6844		7	7	7	62	62	62	18.192	0	162.05	6141700000	176	0.784465	0.0190325	0.280965	Q9D358	Q9D358	Low molecular weight phosphotyrosine protein phosphatase	Acp1
28.1852	28.1548	28.8149	28.9265	27.4654	28.1721	29.1153	28.3901	28.9548	28.0605	28.5018	28.6173	+	3	3	3	17.3	17.3	17.3	17.6	0	107.97	4653400000	116	0.0194744	-0.596271	-2.77929	Q9D3D9	Q9D3D9	ATP synthase subunit delta, mitochondrial	Atp5d
25.5356	25.1927	24.3456	24.9809	26.0855	25.4862	25.1664	25.2986	24.9489	25.044	24.8596	24.8967	+	10	10	10	15.5	15.5	15.5	90.973	0	19.027	513420000	49	0.0495143	0.475421	2.2339	Q9D5V5	Q9D5V5	Cullin-5	Cul5
NaN	26.132	25.8178	27.1132	24.9052	25.638	25.8421	25.2345	25.4096	24.8049	26.1432	25.4444	+	3	3	3	23.7	23.7	23.7	21.876	0	8.1121	678720000	27	0.016312	-0.870935	-2.94656	Q9D6J5	Q9D6J5	NADH dehydrogenase [ubiquinone] 1 beta subcomplex subunit 8, mitochondrial	Ndufb8
27.0936	27.6818	28.4405	28.1392	27.3043	27.3428	27.9961	27.8528	28.3256	27.3148	27.7908	27.7087	+	9	9	9	55.6	55.6	55.6	27.285	0	62.478	3407000000	157	0.00393518	-0.626167	-3.72616	Q9D6J6	Q9D6J6	NADH dehydrogenase [ubiquinone] flavoprotein 2, mitochondrial	Ndufv2
31.9874	32.0296	32.0677	32.0358	31.9034	31.8008	31.9687	32.2061	32.113	31.987	32.433	32.0343		21	21	21	47.8	47.8	47.8	39.638	0	323.31	60686000000	806	0.195408	-0.121482	-1.38757	Q9D6R2	Q9D6R2	Isocitrate dehydrogenase [NAD] subunit alpha, mitochondrial	Idh3a
26.6132	26.3306	26.7474	26.231	26.167	26.3997	26.4429	26.3472	26.3889	26.3499	26.345	26.3344		7	7	7	40.8	40.8	40.8	25.988	0	24.572	1165900000	45	0.634503	-0.0457516	-0.490297	Q9D6Y7	Q9D6Y7	Mitochondrial peptide methionine sulfoxide reductase	Msra
29.5997	29.7258	29.4925	29.5033	29.6172	29.4578	29.5273	29.3799	29.3636	29.5241	29.3766	29.2513		20	20	20	41.7	41.7	41.7	80.363	0	233.5	10078000000	277	0.741456	-0.0265004	-0.339225	Q9D6Y9	Q9D6Y9	1,4-alpha-glucan-branching enzyme	Gbe1
26.2214	26.5251	26.2566	26.6003	26.669	26.1758	26.6551	26.1761	27.0366	26.798	26.6413	26.425		9	9	9	33.6	33.6	33.6	34.834	0	37.856	1242100000	105	0.196552	-0.208275	-1.38371	Q9D7G0;Q9CS42	Q9D7G0	Ribose-phosphate pyrophosphokinase 1	Prps1
26.9203	26.6771	26.5096	26.3843	26.668	26.5795	26.47	26.3866	26.7045	27.0054	26.5604	26.4503		5	5	5	45.6	45.6	45.6	29.144	0	69.033	1440600000	67	0.326125	0.117361	1.03258	Q9D7I5	Q9D7I5	Phospholysine phosphohistidine inorganic pyrophosphate phosphatase	Lhpp
26.5403	27.597	26.7771	27.2526	27.9576	27.484	27.1844	27.098	27.0728	27.4976	27.631	27.5398		6	6	6	53	53	53	20.472	0	96.882	2319600000	54	0.6811	0.100418	0.423209	Q9D7X3	Q9D7X3	Dual specificity protein phosphatase 3	Dusp3
24.8464	24.8021	24.3951	24.6239	24.8624	24.546	24.8369	24.562	24.6295	24.823	24.9695	25.1933		3	3	3	16.5	16.5	16.5	21.166	0	13.879	341180000	27	0.468558	0.096021	0.753432	Q9D7X8	Q9D7X8	Gamma-glutamylcyclotransferase	Ggct
29.7397	29.4602	29.8563	29.6136	29.7692	29.6391	29.5327	29.5597	29.5599	29.6738	29.8003	29.56		16	16	16	76.8	76.8	76.8	32.667	0	249.22	11387000000	210	0.793796	0.0197474	0.268468	Q9D819	Q9D819	Inorganic pyrophosphatase	Ppa1
25.7227	26.0856	25.2898	25.5709	25.7209	25.6715	25.2348	26.0901	25.9298	25.6002	25.9634	26.442		6	6	6	48.5	48.5	48.5	18.862	0	13.137	794560000	29	0.351575	0.195512	0.977078	Q9D820	Q9D820	Prolyl-tRNA synthetase associated domain-containing protein 1	Prorsd1
26.1651	27.0536	27.1928	27.5483	26.6143	26.7787	27.3682	26.9589	27.1554	25.8817	26.7792	26.6637	+	8	8	8	51.4	51.4	51.4	13.527	0	31.335	1649300000	115	0.00671481	-0.672507	-3.40497	Q9D855	Q9D855	Cytochrome b-c1 complex subunit 7	Uqcrb
25.4841	25.6793	24.5463	24.6865	26.2832	25.2907	24.5301	24.5513	23.3044	25.9893	24.8392	25.3678	+	4	4	4	33.8	33.8	33.8	21.897	0	12.136	562820000	36	0.0474949	0.896778	2.25843	Q9D892	Q9D892	Inosine triphosphate pyrophosphatase	Itpa
25.0786	NaN	25.1436	NaN	24.9911	25.0214	25.0621	25.4157	25.1464	24.926	24.8675	24.9601		5	5	5	20.1	20.1	20.1	24.936	0	96.866	358850000	42	0.922562	0.010548	0.100315	Q9D8B3	Q9D8B3	Charged multivesicular body protein 4b	Chmp4b
NaN	24.3779	24.8269	24.9833	24.1501	24.6252	24.6687	24.2401	24.4461	24.2608	24.6761	NaN	+	3	3	3	36.2	36.2	36.2	14.982	0	9.9073	290790000	19	0.042188	-0.344129	-2.41485	Q9D8B4	Q9D8B4	NADH dehydrogenase [ubiquinone] 1 alpha subcomplex subunit 11	Ndufa11
29.462	29.6093	28.8311	29.4088	29.6403	29.3116	29.2193	29.0727	29.1325	29.1899	29.5803	29.0036		19	19	19	61.3	61.3	61.3	50.06	0	273.57	8915100000	360	0.916065	-0.0168813	-0.108087	Q9D8N0	Q9D8N0	Elongation factor 1-gamma	Eef1g
25.816	26.1703	26.0038	25.9987	25.8885	26.2794	26.1507	26.1461	26.3483	25.8541	26.3365	25.9752		5	5	5	27.4	27.4	27.4	26.738	0	31.64	973720000	77	0.102623	-0.17483	-1.79658	Q9D8S4	Q9D8S4	Oligoribonuclease, mitochondrial	Rexo2
26.9295	27.2716	26.3939	26.8385	27.2669	27.1496	26.8921	26.7251	26.899	26.7282	26.8888	26.869		16	16	16	45.8	45.8	45.8	52.895	0	62.342	1659300000	119	0.591792	0.0807314	0.553937	Q9D8W5	Q9D8W5	26S proteasome non-ATPase regulatory subunit 12	Psmd12
22.8814	22.1119	21.8582	22.6268	22.4944	22.116	22.0595	22.5337	21.8997	22.06	22.1732	22.1233		2	2	2	10.4	10.4	10.4	26.791	0.0016051	3.667	60199000	15	0.186232	0.246596	1.41926	Q9D8Y0	Q9D8Y0	EF-hand domain-containing protein D2	Efhd2
29.4353	29.0548	29.5856	29.0594	29.1671	29.3166	29.1474	29.5752	29.7267	29.4635	29.2211	29.4101		8	8	8	55.6	55.6	55.6	13.996	0	178.11	9285000000	395	0.480159	0.0954625	0.733393	Q9DAK9	Q9DAK9	14 kDa phosphohistidine phosphatase	Phpt1
27.5956	27.8751	27.8347	28.1165	27.389	27.9646	28.3596	27.8188	28.2288	27.3624	27.9025	27.6267	+	8	8	8	49.3	49.3	49.3	23.363	0	73.763	3306000000	99	0.00836019	-0.42668	-3.27494	Q9DB20	Q9DB20	ATP synthase subunit O, mitochondrial	Atp5o
28.2123	29.2693	29.5091	29.7637	28.6751	29.0768	29.2926	29.0436	29.3093	28.5144	28.982	28.8179	+	13	13	13	46.4	46.4	46.4	48.234	0	312.8	7556300000	206	0.00431669	-0.630979	-3.67006	Q9DB77	Q9DB77	Cytochrome b-c1 complex subunit 2, mitochondrial	Uqcrc2
28.9686	28.5187	28.9024	28.7828	28.8999	28.6643	28.7591	28.4716	28.8925	29.0141	28.683	29.1109		11	11	11	55.6	55.6	55.6	36.3	0	182.86	6356900000	160	0.408745	0.0985041	0.862262	Q9DBB8	Q9DBB8	Trans-1,2-dihydrobenzene-1,2-diol dehydrogenase	Dhdh
26.8235	26.8687	26.2536	26.5983	27.1762	26.9963	26.9261	26.9214	26.8013	26.5136	26.8195	26.8935		9	9	9	27.8	27.8	27.8	43.185	0	71.717	1535300000	92	0.223725	0.176153	1.2971	Q9DBC7	Q9DBC7	cAMP-dependent protein kinase type I-alpha regulatory subunit;cAMP-dependent protein kinase type I-alpha regulatory subunit, N-terminally processed	Prkar1a
26.3223	26.5141	26.4147	26.435	25.1468	25.8611	26.1494	26.2693	26.6617	26.0652	26.7789	26.065	+	13	12	12	28.7	27.6	27.6	76.765	0	38.337	1105800000	56	0.0210184	-0.53735	-2.73483	Q9DBD0	Q9DBD0	Inhibitor of carbonic anhydrase	Ica
27.2463	26.7492	27.2977	26.9499	27.0732	27.1865	27.1726	27.1326	27.2029	27.1656	26.9892	27.1029		9	9	9	26.9	26.9	26.9	58.861	0	45.092	1934600000	121	0.316082	0.0909077	1.05538	Q9DBF1	Q9DBF1	Alpha-aminoadipic semialdehyde dehydrogenase	Aldh7a1
29.1882	28.94	29.0143	28.9462	28.9994	28.8101	28.7801	29.0391	28.7043	28.8911	28.8183	28.6973		12	9	9	64.2	52	52	28.832	0	233.98	6794500000	191	0.433351	0.0703357	0.816286	Q9DBJ1	Q9DBJ1	Phosphoglycerate mutase 1	Pgam1
28.1448	27.6548	27.6544	27.996	28.2598	27.9052	28.0034	27.9999	27.8171	27.9443	27.7651	28.0818	+	7	7	7	46.4	46.4	46.4	22.165	0	44.715	3576100000	120	0.01656	0.24084	2.87382	Q9DBP5	Q9DBP5	UMP-CMP kinase	Cmpk1
23.768	23.6024	22.7639	23.4765	23.6474	23.6942	23.4685	23.4279	23.4356	23.0777	23.6853	23.5612		4	4	4	6.7	6.7	6.7	97.587	0	11.194	144220000	41	0.47863	0.124035	0.736016	Q9DC22	Q9DC22	DDB1- and CUL4-associated factor 6	Dcaf6
26.7786	26.6299	26.8616	27.012	26.2901	26.621	26.6129	26.5836	26.8088	26.8508	26.8956	26.5414		10	10	10	23.9	23.9	23.9	70.264	0	29.715	1483200000	83	0.0901092	-0.192569	-1.87604	Q9DC50	Q9DC50	Peroxisomal carnitine O-octanoyltransferase	Crot
26.6306	26.7009	26.5101	26.5214	26.1569	26.5264	26.8123	26.5815	26.6698	26.6429	26.0061	26.2399		11	11	11	27.9	27.9	27.9	58.278	0	33.729	1267000000	70	0.620553	-0.0737384	-0.510836	Q9DC61	Q9DC61	Mitochondrial-processing peptidase subunit alpha	Pmpca
24.6217	25.8685	26.5507	25.8955	NaN	25.5257	25.8975	25.7926	26.5564	25.1755	26.042	25.62	+	6	6	6	24.9	24.9	24.9	42.525	0	101.88	746960000	30	0.00931192	-0.788002	-3.29445	Q9DC69	Q9DC69	NADH dehydrogenase [ubiquinone] 1 alpha subcomplex subunit 9, mitochondrial	Ndufa9
23.2501	24.5465	25.0381	24.8739	24.1838	24.6149	25.0727	24.831	25.2759	23.6209	24.5485	24.431	+	2	2	2	8	8	8	24.683	0	5.2512	343780000	28	0.0235224	-0.737282	-2.66926	Q9DC70	Q9DC70	NADH dehydrogenase [ubiquinone] iron-sulfur protein 7, mitochondrial	Ndufs7
28.5386	28.0079	28.3981	28.3307	28.3306	28.1956	27.9753	28.267	28.3729	28.4337	28.4045	28.253		18	18	18	55.7	55.7	55.7	53.247	0	90.266	4282200000	143	0.385732	0.0881678	0.907018	Q9DCD0	Q9DCD0	6-phosphogluconate dehydrogenase, decarboxylating	Pgd
25.9509	26.7695	27.1839	27.4756	26.5038	27.1131	27.3972	27.2245	27.3405	26.0608	27.316	26.6256	+	7	7	7	57	57	57	19.992	0	46.482	1691700000	112	0.0185051	-0.667342	-2.80905	Q9DCJ5	Q9DCJ5	NADH dehydrogenase [ubiquinone] 1 alpha subcomplex subunit 8	Ndufa8
27.7451	27.658	28.1088	28.0443	27.8096	27.7649	27.8802	28.1648	28.112	28.0505	27.8008	27.7225		8	8	8	54.3	54.3	54.3	27.738	0	58.345	3469400000	94	0.600489	-0.0577876	-0.540792	Q9DCM0	Q9DCM0	Persulfide dioxygenase ETHE1, mitochondrial	Ethe1
25.1415	25.5564	25.7235	25.2729	25.5689	23.508	24.9307	25.7188	25.2494	25.8767	25.5381	NaN		9	9	9	43.2	43.2	43.2	40.342	0	12.319	544450000	41	0.611498	-0.215752	-0.526156	Q9DCS3	Q9DCS3	Trans-2-enoyl-CoA reductase, mitochondrial	Mecr
NaN	26.6016	26.4945	26.2718	25.582	25.2545	26.2841	26.2358	26.702	25.236	26.3646	25.8418	+	6	6	6	43.2	43.2	43.2	21.024	0	37.303	915210000	22	0.00176262	-0.82305	-4.38331	Q9DCS9	Q9DCS9	NADH dehydrogenase [ubiquinone] 1 beta subcomplex subunit 10	Ndufb10
26.5465	26.6476	26.8137	26.4706	26.56	26.54	26.7312	26.2208	26.7461	26.7065	26.7111	26.7992		7	7	7	41.5	41.5	41.5	34.46	0	38.177	1448200000	63	0.214399	-0.124543	-1.32578	Q9DCT1	Q9DCT1	1,5-anhydro-D-fructose reductase	Akr1e2
26.0621	26.7434	27.2821	27.3524	26.2677	27.2875	26.991	26.8625	26.8941	26.3711	27.0827	26.9437		9	9	9	44.5	44.5	44.5	30.149	0	37.659	1653200000	63	0.0749777	-0.425165	-1.98713	Q9DCT2	Q9DCT2	NADH dehydrogenase [ubiquinone] iron-sulfur protein 3, mitochondrial	Ndufs3
26.2138	26.413	26.1802	26.4177	26.2329	25.9846	26.3321	26.1667	25.9001	25.6955	25.8585	26.1574		5	5	5	18.4	18.4	18.4	35	0	21.506	960260000	48	0.432482	-0.108417	-0.817879	Q9DCV4	Q9DCV4	Regulator of microtubule dynamics protein 1	Rmdn1
31.1477	31.2675	31.3455	31.2035	30.9782	30.8158	31.2467	31.3394	31.407	31.0318	31.4699	31.4171		14	14	14	68.2	68.2	68.2	27.623	0	323.31	33440000000	693	0.0753396	-0.20167	-1.98424	Q9DCW4	Q9DCW4	Electron transfer flavoprotein subunit beta	Etfb
28.3677	29.2777	29.3506	29.5012	28.4105	29.1268	29.3812	28.9145	29.416	28.4245	29.1497	28.8732	+	9	9	9	73.9	73.9	73.9	18.749	0	135.79	7351300000	207	0.000889263	-0.6599	-4.66372	Q9DCX2	Q9DCX2	ATP synthase subunit d, mitochondrial	Atp5h
30.1581	29.764	30.1825	29.9314	29.724	29.8563	29.8513	29.9295	30.3953	29.9933	30.2946	29.8832		14	14	14	59.7	59.7	59.7	37.482	0	323.31	14601000000	460	0.254134	-0.145774	-1.20992	Q9DCZ1;Q99L27	Q9DCZ1	GMP reductase 1	Gmpr
24.4769	24.8512	24.401	24.9469	24.6366	24.3726	24.3169	24.611	24.1914	24.3513	24.3929	24.6618		9	9	9	27.7	27.7	27.7	53.629	0	12.33	287050000	41	0.99068	0.00164413	0.0119765	Q9EPM5	Q9EPM5	Syncoilin	Sync
30.6708	30.1214	30.7409	30.5584	30.6368	30.4168	30.6534	30.6012	30.4625	30.5189	30.5238	30.6608		29	29	29	73.3	73.3	73.3	57.915	0	323.31	21148000000	490	0.459227	0.0741568	0.769782	Q9EQ20	Q9EQ20	Methylmalonate-semialdehyde dehydrogenase [acylating], mitochondrial	Aldh6a1
25.7056	25.2001	25.5026	25.4591	25.3553	25.0935	25.2271	25.5512	24.3667	25.6734	25.1817	24.9358		5	5	5	18.4	18.4	18.4	41.745	0	14.624	558080000	25	0.303492	0.229594	1.08475	Q9EQ80	Q9EQ80	NIF3-like protein 1	Nif3l1
24.745	25.0249	24.9181	24.8572	24.0603	23.8398	25.1182	24.2781	25.1231	24.9237	24.6232	24.2122	+	8	8	8	9.8	9.8	9.8	106.6	0	13.839	353010000	31	0.00890069	-0.600946	-3.23792	Q9EQH2	Q9EQH2	Endoplasmic reticulum aminopeptidase 1	Erap1
NaN	23.4104	22.996	23.1393	23.6799	24.2372	23.1294	23.6838	23.7308	23.7587	23.694	23.54	+	2	2	2	8	8	8	33.377	0	10.156	148200000	25	0.0383113	0.429957	2.42475	Q9EQU5	Q9EQU5	Protein SET	Set
27.2816	27.6216	27.3683	27.64	27.2529	27.3057	27.6617	27.4605	27.2965	27.2247	27.4973	27.5311		13	13	13	23.2	23.2	23.2	94.859	0	27.773	2334800000	81	0.0590631	-0.171489	-2.12958	Q9ER72	Q9ER72	Cysteine--tRNA ligase, cytoplasmic	Cars
25.0814	24.9481	24.7236	25.0515	24.9912	24.5406	24.9479	24.7978	24.7215	25.109	25.0187	24.3861		3	3	3	17.9	17.9	17.9	25.206	0.0016625	4.2639	365850000	31	0.548845	-0.084205	-0.620442	Q9ERE7	Q9ERE7	LDLR chaperone MESD	Mesdc2
25.2703	25.4914	24.693	25.2132	25.3731	25.3613	25.2162	25.4304	24.8926	25.3266	25.2151	25.4743		15	15	15	10.1	10.1	10.1	237.91	0	32.572	514940000	80	0.0600367	0.252419	2.11987	Q9ESD7	Q9ESD7	Dysferlin	Dysf
24.439	NaN	NaN	23.8273	24.9631	24.255	24.0063	24.2376	NaN	24.2533	23.7797	23.7573		3	3	3	17.5	17.5	17.5	25.745	0	8.1752	203490000	20	0.101963	0.446465	1.88135	Q9ET26	Q9ET26	E3 ubiquitin-protein ligase RNF114	Rnf114
25.9531	26.5978	25.7234	26.3419	26.3642	26.159	26.0071	26.411	26.1465	25.9422	26.3889	26.6569		6	6	6	15.5	15.5	15.5	74.691	0	35.54	998960000	74	0.789846	0.046806	0.273752	Q9ET78	Q9ET78	Junctophilin-2	Jph2
25.9236	25.7543	25.4384	25.7669	26.3626	25.9996	25.8074	26.5296	25.5085	26.5078	26.0598	26.4833	+	5	5	5	11.8	11.8	11.8	71.904	0	50.363	929640000	31	0.00236889	0.57853	4.03798	Q9ET80	Q9ET80	Junctophilin-1	Jph1
29.4119	29.033	29.756	29.4283	29.353	29.3919	29.7604	29.674	29.3121	29.2904	29.5212	29.4091		14	14	14	48.8	48.8	48.8	46.325	0	203.29	9712100000	232	0.717224	-0.0467949	-0.372597	Q9JHI5	Q9JHI5	Isovaleryl-CoA dehydrogenase, mitochondrial	Ivd
26.4989	26.3619	26.3288	26.5392	26.757	26.7371	26.1253	26.4279	26.5418	26.9006	26.3987	26.859	+	18	18	18	44.8	44.8	44.8	64.989	0	52.022	1291700000	94	0.010888	0.314121	3.11924	Q9JHK4	Q9JHK4	Geranylgeranyl transferase type-2 subunit alpha	Rabggta
28.1905	27.755	27.8423	27.8212	27.8048	27.646	27.8887	27.7701	27.8386	27.9263	27.9637	27.5137		19	19	19	25.4	25.4	25.4	117.77	0	87.331	3181800000	160	0.675771	-0.0430085	-0.430773	Q9JHR7	Q9JHR7	Insulin-degrading enzyme	Ide
29.4187	29.0281	29.3686	29.2512	29.4366	29.1469	29.2546	29.3767	29.2174	29.3294	29.5259	29.327		17	17	17	84.1	84.1	84.1	30.501	0	240.16	8956300000	259	0.43523	0.0649249	0.812848	Q9JHW2	Q9JHW2	Omega-amidase NIT2	Nit2
26.1837	26.254	25.5446	25.8125	25.9391	26.3324	26.2104	26.3626	26.0179	25.9	26.0905	26.0746		3	3	3	24.4	24.4	24.4	19.029	0	116.73	940580000	52	0.313226	0.143704	1.06196	Q9JI46	Q9JI46	Diphosphoinositol polyphosphate phosphohydrolase 1	Nudt3
27.2819	27.2563	27.2148	27.1123	27.006	26.8018	26.7701	27.0205	27.0031	27.0395	26.8261	27.1439		10	10	10	44.6	44.6	44.6	26.248	0	55.934	1809400000	89	0.863406	0.0184863	0.176524	Q9JI75	Q9JI75	Ribosyldihydronicotinamide dehydrogenase [quinone]	Nqo2
23.6652	24.6124	25.7477	24.3564	23.5558	24.6956	24.7918	24.4291	25.9879	25.3427	25.8613	25.0381		21	13	12	28.5	17.7	16.6	103.83	0	52.384	442720000	67	0.0933598	-0.771798	-1.85446	Q9JI91	Q9JI91	Alpha-actinin-2	Actn2
26.9333	27.0258	26.9828	26.7594	26.9479	27.2452	27.0658	26.99	27.1098	26.8764	27.3583	26.8961		10	10	10	36.9	36.9	36.9	42.435	0	51.784	1827500000	109	0.492254	-0.0688448	-0.712821	Q9JIF0;Q6PAK3	Q9JIF0	Protein arginine N-methyltransferase 1	Prmt1
24.0119	NaN	24.034	23.6771	24.7417	23.7123	24.058	24.1052	24.1432	24.1508	24.3654	24.0615		3	3	3	5.2	5.2	5.2	55.316	0	6.4371	220000000	29	0.690337	0.0750144	0.411493	Q9JIF9	Q9JIF9	Myotilin	Myot
27.7789	27.4205	27.561	27.362	27.4118	27.2017	27.3296	27.1273	27.2771	27.558	27.5274	27.1753		8	8	8	44.9	44.9	44.9	36.586	0	46.696	2414300000	66	0.750302	-0.0374114	-0.327147	Q9JII6	Q9JII6	Alcohol dehydrogenase [NADP(+)]	Akr1a1
25.9416	24.3166	24.4178	24.5268	26.6536	26.4232	24.6493	26.3325	24.093	25.4479	24.6025	26.7517	+	15	15	15	20.8	20.8	20.8	124.13	0	49.267	677630000	67	7.38969e-06	1.82411	8.43422	Q9JJG0;Q6Y685	Q9JJG0	Transforming acidic coiled-coil-containing protein 2	Tacc2
29.3493	29.0442	28.9642	29.2389	28.9533	28.9137	29.1352	29.1501	28.9887	28.9971	29.1882	29.4908		8	8	8	57.9	57.9	57.9	15.032	0	167.96	7350000000	186	0.652087	0.0491393	0.464718	Q9JJV2	Q9JJV2	Profilin-2	Pfn2
27.4642	27.4905	26.6705	26.8547	27.2179	27.0003	26.5776	27.2232	26.9961	27.1379	27.3169	27.3883		14	6	4	38.3	16.3	11.1	50.051	0	73.995	1983200000	65	0.147932	0.254237	1.56809	Q9JJZ2	Q9JJZ2	Tubulin alpha-8 chain	Tuba8
26.3996	26.6058	26.0947	NaN	27.1144	26.5652	26.7603	26.6619	26.6656	26.1283	26.236	26.8466		9	9	9	33.4	33.4	33.4	46.04	0	21.947	1359700000	23	0.469285	0.146842	0.755454	Q9JK42	Q9JK42	[Pyruvate dehydrogenase (acetyl-transferring)] kinase isozyme 2, mitochondrial	Pdk2
26.3314	26.2373	25.3307	26.5836	26.7778	26.9726	26.9434	26.7558	26.1501	26.5976	26.0276	27.005		8	8	8	26.2	26.2	26.2	43.292	0	55.449	1288400000	87	0.0566394	0.527924	2.15443	Q9JK53	Q9JK53	Prolargin	Prelp
24.767	24.4733	24.8962	24.6091	24.6482	24.8809	24.6347	24.7947	24.595	24.158	25.0191	NaN		6	6	6	20.5	20.5	20.5	42.722	0	18.394	336040000	27	0.721507	-0.054817	-0.367823	Q9JK81	Q9JK81	UPF0160 protein MYG1, mitochondrial	Myg1
28.8588	28.5615	28.4019	28.5987	28.8322	28.6105	28.6764	28.8349	28.6912	28.5596	28.525	28.8062	+	13	13	13	53.5	53.5	53.5	26.151	0	323.31	5624400000	199	0.0293045	0.174582	2.54117	Q9JKB1;P58321	Q9JKB1;P58321	Ubiquitin carboxyl-terminal hydrolase isozyme L3;Ubiquitin carboxyl-terminal hydrolase isozyme L4	Uchl3;Uchl4
27.156	27.0495	26.7766	26.925	27.3289	27.9189	27.2313	27.3177	27.0815	27.0114	27.0946	27.1799		11	11	8	44	44	39.9	38.813	0	251.46	1849500000	142	0.070034	0.292375	2.02804	Q9JKB3;Q9Z2C8	Q9JKB3	Y-box-binding protein 3	Ybx3
25.9748	25.9392	26.1774	25.9458	25.2614	25.5711	26.1975	25.8027	25.8385	25.5797	26.0643	25.3998	+	9	9	9	15.5	15.5	15.5	111.18	0	18.786	776170000	35	0.0053581	-0.428891	-3.53985	Q9JKR6	Q9JKR6	Hypoxia up-regulated protein 1	Hyou1
29.9584	30.0164	29.6627	29.823	30.5909	30.0742	30.0902	30.1867	30.1642	30.1358	29.8947	30.3548	+	18	18	18	36.4	36.4	36.4	76.431	0	323.31	15576000000	283	0.043489	0.274913	2.31025	Q9JKS4	Q9JKS4	LIM domain-binding protein 3	Ldb3
23.552	24.3199	22.7813	23.6921	24.1265	23.7051	23.8654	23.8183	23.863	22.9416	24.1572	23.6612		3	3	3	7.1	7.1	7.1	42.06	0	18.103	174150000	26	0.60416	-0.145662	-0.535273	Q9JKV1	Q9JKV1	Proteasomal ubiquitin receptor ADRM1	Adrm1
25.4643	26.5668	25.9601	NaN	26.2197	25.9292	25.9932	25.9316	25.9886	25.4787	26.056	26.0337		10	10	10	28.2	28.2	28.2	61.859	0	21.46	825740000	74	0.152302	-0.270074	-1.5638	Q9JLV1	Q9JLV1	BAG family molecular chaperone regulator 3	Bag3
28.3296	28.3806	27.3148	27.778	28.5664	28.3345	28.1461	28.0736	28.0028	27.9328	28.1516	28.3048		14	14	14	42.4	42.4	42.4	56.001	0	150.28	4094000000	142	0.128305	0.294658	1.65802	Q9JMA1	Q9JMA1	Ubiquitin carboxyl-terminal hydrolase 14	Usp14
29.1077	29.0479	29.2453	29.2093	29.4297	29.1284	29.2542	29.1255	29.2346	29.4457	29.1909	29.2123		17	17	16	43.9	43.9	41.4	67.083	0	207.23	8532700000	257	0.545182	0.0445042	0.626246	Q9JMH6	Q9JMH6	Thioredoxin reductase 1, cytoplasmic	Txnrd1
27.9568	27.6845	27.6542	27.7347	28.164	28.1248	27.9815	28.3642	28.2678	28.1551	27.1622	27.9516	+	5	5	5	74.8	74.8	74.8	11.871	0	87.321	3554700000	74	0.0458111	0.371949	2.27967	Q9QUH0	Q9QUH0	Glutaredoxin-1	Glrx
26.2488	26.4569	26.8204	26.1901	26.4562	NaN	26.198	26.2357	26.037	26.366	26.3454	26.439		6	6	2	46.1	46.1	18.7	21.782	0	16.304	1134200000	37	0.953758	0.00781536	0.059624	Q9QUI0	Q9QUI0	Transforming protein RhoA	Rhoa
27.7933	27.9063	28.0319	27.9095	28.4929	28.4498	28.1424	28.1674	28.1578	28.0535	28.0924	27.9604		9	9	9	46.3	46.3	46.3	27.372	0	53.91	3741100000	114	0.374703	0.112824	0.929136	Q9QUM9	Q9QUM9	Proteasome subunit alpha type-6	Psma6
30.2026	29.812	30.0025	29.8168	29.8151	29.7557	30.0182	29.8758	29.8009	29.8211	29.8652	29.9217		34	34	34	66.3	66.3	66.3	80.751	0	323.31	13571000000	380	0.871383	0.0127166	0.166107	Q9QUR6	Q9QUR6	Prolyl endopeptidase	Prep
23.2918	23.6866	23.2831	23.3226	23.7916	21.7608	22.856	23.9064	22.0532	23.014	22.29	22.4824		3	3	3	9.3	9.3	9.3	46.273	0.00085034	4.793	111880000	30	0.771882	0.125922	0.297893	Q9QX11	Q9QX11	Cytohesin-1	Cyth1
26.4832	25.5395	25.4999	25.6028	26.4657	26.5467	26.1702	26.4358	26.0113	26.295	25.8215	26.7745	+	7	7	7	34.5	34.5	34.5	42.712	0	33.965	1021000000	73	0.00022077	0.725951	5.62225	Q9QXC1	Q9QXC1	Fetuin-B	Fetub
28.1248	28.1683	27.4862	27.4696	28.1042	28.207	27.824	28.04	28.0843	27.879	28.0279	28.3158		57	57	56	14.5	14.5	14.3	534.18	0	106.62	3375600000	319	0.0813622	0.268431	1.93791	Q9QXS1	Q9QXS1	Plectin	Plec
26.1774	25.9819	26.5609	26.2249	26.021	26.027	25.8376	25.7628	24.9158	26.731	25.055	26.1334		5	5	5	40.7	40.7	40.7	20.767	0	47.194	921280000	40	0.229986	0.37941	1.27839	Q9QXT0	Q9QXT0	Protein canopy homolog 2	Cnpy2
27.0204	26.7862	26.3572	26.7599	27.2833	27.2331	26.7734	27.3136	26.7217	27.3494	26.8288	27.3275	+	7	7	6	29.2	29.2	29.2	26.946	0	30.554	1799400000	71	8.30403e-05	0.550015	6.35446	Q9QY76	Q9QY76	Vesicle-associated membrane protein-associated protein B	Vapb
24.8334	24.6635	24.3427	24.4497	24.7117	24.4103	24.1706	24.5037	24.2977	24.5547	24.7282	24.7402		4	4	4	28.5	28.5	28.5	28.729	0	15.063	313540000	37	0.127068	0.183637	1.6641	Q9QYB1	Q9QYB1	Chloride intracellular channel protein 4	Clic4
31.8213	31.6096	31.511	31.5632	31.6227	31.3695	31.5425	31.6202	31.5212	31.384	31.6032	31.3325		19	19	19	72.5	72.5	72.5	40.789	0	323.31	43026000000	522	0.688079	-0.0334133	-0.413344	Q9QYG0	Q9QYG0	Protein NDRG2	Ndrg2
29.0885	28.7803	29.207	28.9534	29.2966	29.3945	28.7545	29.1457	28.5335	28.9973	29.0306	29.0428	+	16	16	16	50.6	50.6	50.6	49.656	0	304.45	7579400000	246	0.0335017	0.284362	2.46304	Q9QYR9;O55137;Q32Q92;Q8BWN8;Q6Q2Z6;Q9QYR7	Q9QYR9;O55137	Acyl-coenzyme A thioesterase 2, mitochondrial;Acyl-coenzyme A thioesterase 1	Acot2;Acot1
30.8887	30.8642	30.9415	30.9463	30.2683	31.0124	30.8193	30.4409	30.8001	30.781	30.8536	30.7922		17	17	17	38.2	38.2	38.2	32.24	0	323.31	24223000000	537	0.173215	-0.173603	-1.46659	Q9QZ47;O88346	Q9QZ47	Troponin T, fast skeletal muscle	Tnnt3
26.3441	26.2546	26.4146	25.9754	26.1364	26.1308	25.9252	25.7896	26.3967	26.1291	26.0037	25.4502		6	6	6	46.1	46.1	46.1	17.229	0	17.467	910110000	83	0.324461	-0.165015	-1.03632	Q9QZ57	Q9QZ57	Heat shock protein beta-3	Hspb3
28.6311	28.3035	28.8765	28.7709	28.41	28.2516	28.8381	28.4287	28.1013	28.6335	28.5081	28.2705		12	12	12	65.7	65.7	65.7	31.794	0	190.52	5058800000	245	0.398372	-0.128832	-0.882214	Q9R059	Q9R059	Four and a half LIM domains protein 3	Fhl3
29.7955	30.0597	30.0522	30.1234	29.9828	29.8612	30.0464	29.621	29.883	29.9786	29.9429	29.8369	+	18	18	18	65.2	65.2	65.2	37.402	0	323.31	14079000000	326	0.0252616	-0.171923	-2.6277	Q9R062	Q9R062	Glycogenin-1	Gyg1
29.6096	29.3214	29.4615	29.3126	29.3809	29.1286	29.0463	29.2549	29.3854	29.4478	29.1451	29.3388		10	10	10	71.6	71.6	71.6	31.319	0	239.7	9382600000	288	0.398455	0.0813395	0.882051	Q9R0P3	Q9R0P3	S-formylglutathione hydrolase	Esd
26.5474	26.6772	26.6756	26.3344	26.6047	26.2205	26.4272	26.414	26.3398	26.6589	26.4544	26.7146		6	6	6	44.8	44.8	44.8	18.521	0	63.873	1292000000	56	0.677336	0.0419197	0.428549	Q9R0P5	Q9R0P5	Destrin	Dstn
27.2413	26.6232	27.2062	27.0942	27.2147	27.5813	26.9117	27.6067	27.1219	27.5452	27.3619	27.5147	+	8	8	8	60.1	60.1	60.1	24.838	0	203.51	2134600000	86	0.0107069	0.397461	3.1291	Q9R0P9	Q9R0P9	Ubiquitin carboxyl-terminal hydrolase isozyme L1	Uchl1
35.4083	35.2531	35.3425	35.3928	35.3742	35.1449	35.2419	35.1746	35.3383	35.4344	35.2635	35.3098		19	19	19	86.1	86.1	86.1	21.539	0	323.31	598260000000	1714	0.967226	0.00235113	0.0421283	Q9R0Y5	Q9R0Y5	Adenylate kinase isoenzyme 1	Ak1
26.3389	25.097	25.077	25.382	26.1776	26.8342	25.47	26.2675	25.2564	25.7112	25.3865	26.3093	+	11	11	11	51.8	51.8	51.8	51.012	0	25.983	806320000	61	0.000104637	0.994939	6.17639	Q9R111	Q9R111	Guanine deaminase	Gda
28.5649	28.5142	28.453	28.3341	28.6408	29.07	28.803	28.5349	28.5259	28.47	28.5526	28.44		11	11	11	58.6	58.6	58.6	29.47	0	220.85	5476000000	124	0.44866	0.0896502	0.78856	Q9R1P0	Q9R1P0	Proteasome subunit alpha type-4	Psma4
27.1218	27.5001	27.2384	27.1089	27.833	27.7044	27.2734	27.6058	27.5986	27.4386	27.6056	27.6123		5	5	5	31.7	31.7	31.7	22.965	0	75.105	2609900000	54	0.240052	0.165147	1.24917	Q9R1P1	Q9R1P1	Proteasome subunit beta type-3	Psmb3
25.5604	25.6921	25.505	24.9911	25.2403	25.6934	25.301	25.2743	25.379	NaN	25.4059	NaN		6	6	6	46.3	46.3	46.3	22.906	0	16.027	553560000	22	0.680001	0.0630782	0.427913	Q9R1P3	Q9R1P3	Proteasome subunit beta type-2	Psmb2
28.235	28.4457	28.0506	28.4034	28.3401	28.2059	28.1997	28.0231	28.159	28.0122	28.3164	28.2707		8	8	8	45.6	45.6	45.6	29.546	0	172.49	4212600000	142	0.349939	-0.0812991	-0.980555	Q9R1P4	Q9R1P4	Proteasome subunit alpha type-1	Psma1
24.7233	24.8489	24.8889	24.6803	24.4213	25.075	NaN	25.0537	25.0342	24.7935	25.1157	25.1139		5	5	5	29.7	29.7	29.7	26.468	0	13.147	394940000	27	0.727761	-0.050137	-0.359155	Q9WTP6	Q9WTP6	Adenylate kinase 2, mitochondrial;Adenylate kinase 2, mitochondrial, N-terminally processed	Ak2
23.35	23.543	23.8242	23.3079	22.7364	23.4214	NaN	23.4566	23.6594	23.265	23.7823	23.4644		6	6	6	4.7	4.7	4.7	180.69	0.00084818	4.7716	135670000	11	0.0501316	-0.341018	-2.26055	Q9WTQ5	Q9WTQ5	A-kinase anchor protein 12	Akap12
27.3135	26.9927	27.0062	27.2152	27.0255	27.1161	27.104	27.3669	27.1149	27.4806	27.1356	27.6512	+	7	7	7	17.8	17.8	17.8	78.185	0	153.51	2072300000	86	0.043816	0.230863	2.30585	Q9WTR5	Q9WTR5	Cadherin-13	Cdh13
26.9506	26.9539	26.8044	26.6255	26.9973	27.1447	26.9644	27.0429	27.1666	26.9593	27.0593	27.1125		5	5	5	46	46	46	18.672	0	73.419	1727300000	77	0.24137	0.10552	1.24542	Q9WTX5	Q9WTX5	S-phase kinase-associated protein 1	Skp1
23.5875	NaN	NaN	22.87	23.135	23.6484	22.8907	23.0954	23.0141	23.2128	NaN	24.0547		5	5	5	8.5	8.5	8.5	89.69	0	7.6412	105070000	18	0.051491	0.530655	2.34465	Q9WTX6	Q9WTX6	Cullin-1	Cul1
37.8498	37.7279	37.8926	38.0128	37.9092	37.7035	37.6198	37.726	37.5932	37.9668	37.6315	37.8002		100	100	28	82.1	82.1	22.7	97.285	0	323.31	3263600000000	11335	0.350536	0.0796293	0.979285	Q9WUB3	Q9WUB3	Glycogen phosphorylase, muscle form	Pygm
26.2388	26.1389	25.9672	25.5836	26.1586	26.1024	26.1671	25.9254	26.901	25.9548	26.0963	25.9416		5	5	5	39.5	39.5	39.5	27.341	0	30.322	956500000	53	0.638652	-0.0887483	-0.484231	Q9WUK2	Q9WUK2	Eukaryotic translation initiation factor 4H	Eif4h
26.7882	26.4156	25.9092	26.7664	26.8711	27.1053	26.7797	26.7544	27.0421	26.3422	27.0512	26.6356		5	5	5	50	50	50	20.486	0	76.931	1468300000	58	0.675192	0.0887982	0.431595	Q9WUL7	Q9WUL7	ADP-ribosylation factor-like protein 3	Arl3
29.2744	29.3753	29.0481	29.3589	29.744	29.1092	29.4708	29.4589	29.4014	29.166	29.3737	28.8831		6	6	6	27.7	27.7	27.7	36.154	0	212.49	9169200000	164	0.640995	-0.0654243	-0.480814	Q9WUM5	Q9WUM5	Succinyl-CoA ligase [ADP/GDP-forming] subunit alpha, mitochondrial	Suclg1
29.4207	29.5995	29.9057	29.5179	29.0907	29.5643	29.5526	29.3271	29.6348	29.4948	29.5594	29.4096	+	12	12	12	65.9	65.9	65.9	23.102	0	280.56	10286000000	270	0.0206339	-0.24381	-2.74559	Q9WUZ7	Q9WUZ7	SH3 domain-binding glutamic acid-rich protein	Sh3bgr
27.6961	27.7037	27.7815	28.1757	27.882	27.7233	28.0617	27.3207	27.4265	27.3484	27.8009	27.1886		12	12	12	43.9	43.9	43.9	36.706	0	79.262	2795300000	117	0.0860266	-0.298487	-1.90418	Q9WV06	Q9WV06	Ankyrin repeat domain-containing protein 2	Ankrd2
23.845	24.5108	24.1842	24.5469	23.4408	24.4282	24.5194	24.7252	24.8832	24.2628	24.8019	NaN		2	2	2	22.7	22.7	22.7	11.042	0	7.1854	258010000	32	0.0944446	-0.434031	-1.86903	Q9WVA2	Q9WVA2	Mitochondrial import inner membrane translocase subunit Tim8 A	Timm8a1
26.908	26.0022	25.8385	25.822	26.5979	26.9154	26.3338	26.5931	25.9764	26.4692	26.4228	26.236	+	9	9	9	63.3	63.3	63.3	22.395	0	38.691	1169600000	58	0.00395247	0.553979	3.72349	Q9WVA4;Q9R1Q8	Q9WVA4	Transgelin-2	Tagln2
23.0995	NaN	NaN	NaN	23.7714	24.1949	NaN	24.0864	23.5135	23.3736	23.5464	23.8358		4	4	4	9.4	9.4	9.4	50.193	0	23.734	138350000	14	0.552185	0.196981	0.62956	Q9WVH9	Q9WVH9	Fibulin-5	Fbln5
27.3843	27.5339	26.3408	27.1868	27.8419	27.8222	27.2353	27.1241	27.6167	27.1037	26.8881	27.5376		14	14	14	48.9	48.9	48.9	42.809	0	37.611	2308500000	66	0.180032	0.335357	1.44144	Q9WVJ2	Q9WVJ2	26S proteasome non-ATPase regulatory subunit 13	Psmd13
27.5086	27.4776	27.649	27.2704	27.2506	27.306	27.7909	27.3188	27.7029	27.4565	27.4939	27.3063	+	7	7	7	51.9	51.9	51.9	24.275	0	53.595	2540600000	55	0.039286	-0.206329	-2.36987	Q9WVL0	Q9WVL0	Maleylacetoacetate isomerase	Gstz1
27.1023	27.13	26.8593	26.8742	27.0046	27.1899	27.2861	27.2593	27.0848	27.0412	26.4383	26.6736		7	7	7	39.4	39.4	39.4	26.949	0	39.98	1821100000	43	0.513186	0.0997178	0.677947	Q9WVQ5	Q9WVQ5	Methylthioribulose-1-phosphate dehydratase	Apip
24.5916	24.4692	24.3341	23.9755	24.5144	24.2066	24.2179	24.0503	23.953	24.6495	24.8562	24.3198		7	7	3	18.9	18.9	9.1	51.065	0	9.3819	266060000	33	0.613323	0.0877434	0.521573	Q9Z0N1	Q9Z0N1	Eukaryotic translation initiation factor 2 subunit 3, X-linked	Eif2s3x
26.4032	26.1899	26.2893	26.3721	26.7959	26.6381	26.6143	26.8137	26.5786	26.5572	26.5732	26.5363		5	5	5	24.7	24.7	24.7	33.196	0	30.114	1343000000	43	0.0822265	0.187848	1.93153	Q9Z0S1	Q9Z0S1	3(2),5-bisphosphate nucleotidase 1	Bpnt1
31.6485	31.6789	31.7272	31.7915	31.6918	31.7779	31.829	31.4014	31.4981	31.7567	31.8448	31.7765		28	28	28	56.8	56.8	56.8	83.926	0	323.31	48483000000	722	0.518587	-0.0527668	-0.669089	Q9Z1E4;Q8VCB3	Q9Z1E4	Glycogen [starch] synthase, muscle	Gys1
26.9458	26.3726	26.6396	26.4873	27.0375	26.9892	26.7049	27.2227	26.714	26.6217	27.0507	26.8836	+	7	7	7	49	49	49	27.013	0	59.577	1612200000	72	0.0431494	0.288568	2.31485	Q9Z1Q5	Q9Z1Q5	Chloride intracellular channel protein 1	Clic1
26.7935	27.0156	25.595	26.2031	27.2428	27.2401	27.051	26.641	26.94	26.2801	26.9041	26.5139		19	19	19	20.4	20.4	20.4	140.21	0	74.04	1520500000	92	0.576732	0.167073	0.576947	Q9Z1Q9	Q9Z1Q9	Valine--tRNA ligase	Vars
24.5737	26.1225	24.0164	25.2367	26.3287	25.9793	24.9972	25.2872	24.7142	25.2658	25.3213	25.2684		10	10	9	14.7	14.7	13.7	106.37	0	44.121	576720000	42	0.339095	0.382466	1.00391	Q9Z1T2	Q9Z1T2	Thrombospondin-4	Thbs4
28.1224	27.6448	27.5463	27.8559	27.88	28.0049	27.9008	27.9442	27.9855	27.9622	28.2109	28.3151		13	13	13	60.3	60.3	60.3	38.442	0	160.98	3469000000	150	0.152897	0.1808	1.54702	Q9Z1Z2	Q9Z1Z2	Serine-threonine kinase receptor-associated protein	Strap
27.0675	26.7415	27.1099	26.8834	26.8452	26.4381	26.9507	26.8102	26.9413	27.1824	27.0676	26.7813		10	10	10	31.2	31.2	31.2	46.839	0	100.11	1635800000	69	0.441445	-0.0949663	-0.801548	Q9Z2I8	Q9Z2I8	Succinyl-CoA ligase [GDP-forming] subunit beta, mitochondrial	Suclg2
31.202	31.2317	30.6672	30.9597	31.0877	30.9852	30.893	31.0307	30.9705	30.9061	31.5292	30.9769		23	23	23	53.6	53.6	53.6	50.113	0	323.31	29535000000	472	0.937271	-0.0104284	-0.0807019	Q9Z2I9	Q9Z2I9	Succinyl-CoA ligase [ADP-forming] subunit beta, mitochondrial	Sucla2
26.9074	26.3421	26.7608	26.7265	27.2215	26.741	26.9478	26.4734	26.3701	26.7203	26.6784	26.8165		12	12	12	45	45	45	27.656	0	92.168	1381500000	107	0.236783	0.175717	1.25854	Q9Z2M7	Q9Z2M7	Phosphomannomutase 2	Pmm2
27.8929	28.3571	27.8536	28.0907	28.293	28.3567	28.0846	28.1979	28.4013	27.8002	28.371	28.2741		8	8	8	42.7	42.7	42.7	27.855	0	185.6	4019300000	147	0.669133	-0.0572608	-0.44023	Q9Z2U0;Q9CWH6	Q9Z2U0;Q9CWH6	Proteasome subunit alpha type-7;Proteasome subunit alpha type-7-like	Psma7;Psma8
28.6321	28.5134	28.794	28.6752	28.675	29.1267	28.8306	28.8437	28.6213	28.2316	28.8973	28.861		9	9	9	46.5	46.5	46.5	26.411	0	206.93	6149300000	185	0.963316	0.00639629	0.0471574	Q9Z2U1	Q9Z2U1	Proteasome subunit alpha type-5	Psma5
28.7749	28.5672	28.6745	28.5229	28.5159	28.7083	28.6353	28.6141	28.7768	28.6776	28.6264	28.7755		16	16	16	50.7	50.7	50.7	52.206	0	140.43	5711600000	205	0.439762	0.043843	0.804596	Q9Z2W0	Q9Z2W0	Aspartyl aminopeptidase	Dnpep
24.9864	24.3357	24.2767	24.0478	24.9219	25.6052	24.0536	25.1097	23.8376	24.4654	24.0714	24.6972	+	6	6	5	21.9	21.9	19.5	45.729	0	19.837	336710000	26	0.00060001	0.860517	4.92542	Q9Z2X1	Q9Z2X1	Heterogeneous nuclear ribonucleoprotein F;Heterogeneous nuclear ribonucleoprotein F, N-terminally processed	Hnrnpf
23.6567	24.2894	23.5333	23.6642	23.4002	23.4621	24.097	24.0491	24.5532	24.0704	24.1327	21.8859		6	6	6	18	18	18	41.412	0	10.009	184530000	21	0.116756	-0.624232	-1.71689	Q9Z2Y3	Q9Z2Y3	Homer protein homolog 1	Homer1
26.6241	26.811	27.1102	26.7745	27.1607	26.8501	26.6773	26.804	26.8289	27.1645	27.0243	27.3702		6	6	6	37.2	37.2	37.2	30.048	0	31.965	1745300000	44	0.368645	0.124534	0.941482	Q9Z2Y8	Q9Z2Y8	Proline synthase co-transcribed bacterial homolog protein	Prosc

## Sheet: proteins identified in MF
LFQ intensity I1 s10B cach	LFQ intensity I1 s11B CT	LFQ intensity I1 s13B CT	LFQ intensity I1 s15B CT	LFQ intensity I1 s16B cach	LFQ intensity I1 s2B cach	LFQ intensity I1 s3B CT	LFQ intensity I1 s4B cach	LFQ intensity I1 s6B cach	LFQ intensity I1 s7B CT	LFQ intensity I1 s8B cach	LFQ intensity I1 s9B CT	C: Student's T-test Significant cach_CT	N: Peptides	N: Razor + unique peptides	N: Unique peptides	N: Sequence coverage [%]	N: Unique + razor sequence coverage [%]	N: Unique sequence coverage [%]	N: Mol. weight [kDa]	N: Q-value	N: Score	N: Intensity	N: MS/MS count	N: Student's T-test p-value cach_CT	N: Student's T-test Difference cach_CT	N: Student's T-test Test statistic cach_CT	T: Protein IDs	T: Majority protein IDs	T: Protein names	T: Gene names
34.3768	34.3595	34.2877	34.2503	34.3595	34.381	34.3493	34.2785	34.3988	34.2641	34.2107	34.3696		200	200	200	38.6	38.6	38.6	966.36	0	323.31	89845000000	2663	0.585307	0.0208022	0.563806	A2AAJ9	A2AAJ9	Obscurin	Obscn
31.6519	31.7678	31.6481	31.5166	31.835	31.6558	31.839	31.7172	31.7224	31.6085	31.4136	31.5929		42	42	42	47.5	47.5	47.5	161.78	0	281.18	13356000000	456	0.960404	0.00383059	0.0509043	A2ABU4	A2ABU4	Myomesin-3	Myom3
28.2359	28.0093	28.1584	28.3393	28.684	28.4592	27.9895	28.4615	28.1784	28.5891	28.4754	28.1061		7	7	7	30.7	30.7	30.7	41.008	0	21.902	1383000000	68	0.0999251	0.217108	1.81292	A2AMM0	A2AMM0	Muscle-related coiled-coil protein	Murc
33.0922	33.3567	33.4083	33.7439	33.3803	33.6646	33.9964	33.399	33.7041	33.8417	33.5538	33.6502		18	4	4	6.7	3.2	3.2	221.49	0	6.4422	40372000000	66	0.17426	-0.200533	-1.46269	A2AQP0	A2AQP0	Myosin-7B	Myh7b
41.2709	41.3303	41.2029	41.254	41.2677	41.2318	41.2589	41.2486	41.129	41.1989	41.315	41.2301		2181	2181	2181	68.6	68.6	68.6	3906.4	0	323.31	10337000000000	87797	0.952056	-0.00199445	-0.0616503	A2ASS6;REV__Q8K1T1	A2ASS6	Titin	Ttn
33.3105	33.4933	33.1676	33.3568	33.2915	33.4315	33.4245	33.2265	33.1694	33.1264	33.2395	33.3564		31	31	30	54.3	54.3	54.3	68.189	0	323.31	42916000000	587	0.552999	-0.0426909	-0.613886	A2AUC9	A2AUC9	Kelch-like protein 41	Klhl41
26.5004	26.5438	26.5078	26.2222	26.6316	26.2817	25.438	26.4853	26.0368	26.8724	25.6984	26.3165		5	5	5	18.6	18.6	18.6	40.678	0	14.375	370400000	24	0.859339	-0.044411	-0.181843	A3KFX0	A3KFX0	Cytosolic 5-nucleotidase 1A	Nt5c1a
29.84	NaN	NaN	NaN	30.1855	29.9825	NaN	30.4516	29.8656	27.7413	29.842	NaN		15	15	15	24.6	24.6	24.6	104.66	0	50.46	2031300000	83	1	2.28656	0	A6X935	A6X935	Inter alpha-trypsin inhibitor, heavy chain 4	Itih4
25.0737	26.2884	26.2449	25.4525	24.597	24.4757	26.5188	24.6552	25.3236	24.6711	NaN	26.9518	+	5	5	5	8.5	8.5	8.5	63.691	0	9.3199	269470000	18	0.0148835	-1.1962	-3.00301	Q8BMK4	Q8BMK4	Cytoskeleton-associated protein 4	Ckap4
28.2853	28.8046	29.124	29.16	27.8445	26.7329	29.5574	27.7982	29.0909	28.9564	28.3483	29.4852	+	11	11	11	36.2	36.2	36.2	46.233	0	28.13	1674100000	56	0.00661753	-1.16459	-3.41366	P97298;CON__Q95121	P97298	Pigment epithelium-derived factor	Serpinf1
27.3659	27.3265	27.207	27.7104	27.114	27.4758	27.1557	27.1722	27.4024	27.1392	26.9378	27.3639		10	10	9	7.8	7.8	7.3	275.75	0	15.794	673110000	68	0.561475	-0.0724351	-0.600593	E9Q4Z2	E9Q4Z2	Acetyl-CoA carboxylase 2;Biotin carboxylase	Acacb
27.7468	27.9833	27.7907	28.0102	28.262	28.5656	28.1008	27.6621	27.4081	27.9095	28.8772	26.4862		7	7	7	13.6	13.6	13.6	77.843	0	19.839	1535500000	65	0.299967	0.373528	1.09314	E9Q9K5	E9Q9K5	Triadin	Trdn
29.7809	29.5332	29.6343	29.5417	29.8948	29.7102	29.8047	29.4074	29.6371	29.3877	29.501	29.6328		6	6	6	3.8	3.8	3.8	273.99	0.0024671	2.9939	4346000000	19	0.492004	0.0661599	0.713243	F6ZDS4	F6ZDS4	Nucleoprotein TPR	Tpr
27.1354	26.9509	26.9618	27.3247	27.12	27.1999	27.1515	26.9176	27.2704	26.7544	26.9175	27.107		11	11	7	13	13	8.9	134.75	0	14.385	573450000	39	0.616261	0.0517654	0.517203	G5E829;Q9R0K7	G5E829	Plasma membrane calcium-transporting ATPase 1	Atp2b1
27.3198	27.2193	27.2405	27.4959	27.1542	27.6285	27.2709	27.7529	27.4028	27.2423	27.3833	27.5949		9	9	8	7.3	7.3	6.8	214.06	0	27.333	719330000	46	0.401432	0.0962804	0.87629	G5E8K5	G5E8K5	Ankyrin-3	Ank3
29.1665	29.7599	29.5629	29.2688	29.7189	29.1595	29.3469	29.4539	29.2828	29.4497	29.4068	29.6072		18	18	18	24.6	24.6	24.6	102.53	0	57.818	3134600000	159	0.262913	-0.134512	-1.18633	O08528;Q3TRM8;P17710	O08528	Hexokinase-2	Hk2
26.6759	26.7141	26.6544	27.0325	26.5667	27.4474	26.892	27.155	26.8679	26.9669	27.6767	26.6252		8	8	8	20.6	20.6	20.6	79.871	0	69.052	759010000	45	0.222692	0.250724	1.30022	O08529	O08529	Calpain-2 catalytic subunit	Capn2
32.5582	32.4626	32.3622	32.3666	32.572	32.6759	32.5607	32.5864	32.3134	32.4089	32.4129	32.3062		34	34	34	38.9	38.9	38.9	124.63	0	323.31	24129000000	500	0.126627	0.108603	1.66627	O08532;Q6PHS9	O08532	Voltage-dependent calcium channel subunit alpha-2/delta-1;Voltage-dependent calcium channel subunit alpha-2-1;Voltage-dependent calcium channel subunit delta-1	Cacna2d1
32.839	32.7505	32.6656	32.841	32.7677	32.6618	32.8257	32.7231	32.8403	32.5856	32.8078	32.6891		24	24	24	45.4	45.4	45.4	64.469	0	323.31	36111000000	568	0.364352	0.0470308	0.950321	O08539;D3Z6Q9;Q7TQF7	O08539	Myc box-dependent-interacting protein 1	Bin1
27.7135	27.2733	27.9387	27.2536	27.4281	NaN	28.0503	27.798	27.4631	27.6736	27.5394	27.7445		6	6	6	15	15	15	62.277	0	12.895	679330000	33	0.690408	-0.0672187	-0.411393	O08553	O08553	Dihydropyrimidinase-related protein 2	Dpysl2
25.8749	25.7743	NaN	NaN	25.6623	25.2302	25.6676	25.6809	25.9983	26.0238	25.9867	25.9871		2	2	2	11.4	11.4	11.4	26.94	0	9.6473	177630000	20	0.464347	-0.124299	-0.768362	O08583;Q9JJW6	O08583;Q9JJW6	THO complex subunit 4;Aly/REF export factor 2	Alyref;Alyref2
29.5238	29.4777	29.8145	29.892	29.6158	30.0558	30.0994	30.0162	30.1732	29.8059	29.8307	29.7538		51	50	43	29.4	29	24.9	227.03	0	208.79	4843500000	375	0.653025	0.0620464	0.463363	O08638	O08638	Myosin-11	Myh11
28.352	29.2395	29.3435	29.2304	28.6199	28.1674	29.3913	27.6255	28.2467	29.128	27.6841	29.3128	+	5	5	5	19.8	19.8	19.8	31.231	0	14.218	1681200000	52	3.33944e-05	-1.1583	-7.08889	P25444	P25444	40S ribosomal protein S2	Rps2
28.0146	28.9918	29.1576	29.1319	27.992	28.2011	29.3601	28.0243	28.0838	29.0472	28.1185	28.7484	+	9	9	9	32.9	32.9	32.9	45.029	0	30.764	1440400000	48	5.28121e-07	-1.00045	-11.265	P06728	P06728	Apolipoprotein A-IV	Apoa4
31.8305	31.8062	31.7383	31.7198	31.7268	31.7771	31.8068	31.8622	31.7259	31.6186	31.9734	31.718		11	11	11	32	32	32	54.272	0	254.01	15891000000	356	0.120563	0.0813926	1.69693	O08749	O08749	Dihydrolipoyl dehydrogenase, mitochondrial	Dld
28.9659	28.7443	28.72	29.0626	28.7324	28.7204	28.6055	29.0989	28.9135	28.454	28.7977	28.8029		6	6	6	37.2	37.2	37.2	27.418	0	24.404	1934300000	94	0.203976	0.139902	1.3591	O08756	O08756	3-hydroxyacyl-CoA dehydrogenase type-2	Hsd17b10
28.2643	28.427	28.3684	28.3586	28.3847	28.4675	28.9889	28.0669	28.5306	28.2192	28.2364	28.3234		13	13	13	12.3	12.3	12.3	141.67	0	65.383	2005600000	60	0.373673	-0.122547	-0.931224	O08788	O08788	Dynactin subunit 1	Dctn1
25.0347	24.9602	24.9527	24.7918	24.5777	24.2394	NaN	24.8358	25.0206	NaN	25.1809	24.6327		3	3	3	3.7	3.7	3.7	139.34	0.003888	2.3341	111750000	8	0.92028	-0.0195049	-0.103284	O08808	O08808	Protein diaphanous homolog 1	Diaph1
26.9653	26.9237	27.216	27.2874	26.5118	26.964	27.18	27.0331	26.4672	27.0884	26.8503	26.7862		5	5	5	18.3	18.3	18.3	42.043	0	7.7936	416480000	18	0.0515554	-0.281652	-2.21006	O08911;Q9Z1B7	O08911	Mitogen-activated protein kinase 12	Mapk12
27.379	27.2592	27.7412	26.9982	27.4062	27.5054	26.8367	27.289	27.5342	27.5368	27.3794	27.4245		5	5	5	32.9	32.9	32.9	26.372	0	13.437	628120000	19	0.43603	0.11613	0.811387	O09061	O09061	Proteasome subunit beta type-1	Psmb1
27.8365	27.9114	27.7935	27.8107	27.3388	27.6309	27.7653	27.7302	27.7983	27.7815	27.7918	27.87		9	7	7	41.8	34.9	34.9	39.296	0	13.414	806820000	54	0.120681	-0.134318	-1.69631	O09110	O09110	Dual specificity mitogen-activated protein kinase kinase 3	Map2k3
28.9367	29.2273	29.1158	28.8412	29.2169	28.6307	29.3528	29.3018	29.0834	28.741	29.3303	29.0431		7	7	7	51.7	51.7	51.7	17.444	0	21	2569600000	74	0.840056	0.0297664	0.207142	O09111	O09111	NADH dehydrogenase [ubiquinone] 1 beta subcomplex subunit 11, mitochondrial	Ndufb11
27.8158	NaN	28.4307	29.1492	27.7849	27.312	28.2874	27.5351	27.8534	28.4198	28.136	28.7301	+	3	3	3	16.7	16.7	16.7	23.464	0	19.323	967510000	35	0.00136099	-0.863913	-4.56271	P19253	P19253	60S ribosomal protein L13a	Rpl13a
27.5247	28.1291	28.5553	28.863	27.9626	NaN	28.8677	NaN	NaN	28.737	NaN	28.3223	+	6	6	6	12.9	12.9	12.9	67.839	0	4.0877	1669300000	16	0.0150802	-0.835395	-3.36797	Q99MN1	Q99MN1	Lysine--tRNA ligase	Kars
30.8871	30.5574	30.6087	30.6256	30.5265	30.3742	30.4923	30.2738	30.432	30.4902	30.5202	30.706		10	10	10	44.8	44.8	44.8	33.296	0	79.293	6267500000	166	0.421206	-0.0777219	-0.838752	O35129	O35129	Prohibitin-2	Phb2
27.8688	28.853	28.2486	28.7329	27.6054	27.5262	28.8336	27.7319	27.9073	28.3847	28.0706	28.66	+	13	13	12	23.9	23.9	22.7	76.221	0	36.066	1449000000	112	8.08503e-05	-0.833775	-6.37525	Q61584;P35922	Q61584	Fragile X mental retardation syndrome-related protein 1	Fxr1
28.3154	28.1157	28.6661	28.4667	28.3029	28.3231	28.5556	28.4599	28.6878	28.6067	28.3609	28.4917		3	3	3	15.4	15.4	15.4	40.703	0	33.361	1404700000	23	0.467558	-0.0754391	-0.755175	O35226	O35226	26S proteasome non-ATPase regulatory subunit 4	Psmd4
27.5135	28.1791	28.1615	28.5411	27.2577	27.7427	28.3489	26.9438	27.4497	27.8713	27.8021	28.5468	+	4	4	4	44.4	44.4	44.4	15.524	0	9.1162	945000000	36	0.000610896	-0.823179	-4.91332	P63276	P63276	40S ribosomal protein S17	Rps17
27.7309	28.3805	28.5172	28.3812	27.3127	27.8781	28.4364	NaN	28.1261	28.687	27.8374	29.0474	+	8	8	8	25.1	25.1	25.1	70.18	0	24.068	1131800000	38	0.00101666	-0.797916	-4.76909	Q8BWA5	Q8BWA5	Kelch-like protein 31	Klhl31
29.7869	29.7544	29.8196	29.852	29.559	29.6573	29.9299	30.0186	29.7884	29.9873	30.1298	29.8201		18	18	18	38.1	38.1	38.1	82.105	0	90.52	3995800000	137	0.701796	-0.0372149	-0.394078	O35350	O35350	Calpain-1 catalytic subunit	Capn1
29.9146	29.9736	29.7358	29.9126	29.2203	29.0781	29.7552	29.7899	30.1067	29.6887	29.7494	29.5314		10	10	10	39.6	39.6	39.6	40.403	0	61.843	3342300000	145	0.504019	-0.123088	-0.693111	O35367	O35367	Keratocan	Kera
28.7266	29.0125	29.0807	29.0674	29.2387	29.1347	29.1181	28.9506	29.2883	28.8743	28.9302	28.9265		7	7	7	35.8	35.8	35.8	36.118	0	115.09	2400400000	109	0.747244	0.0316369	0.331316	O35459	O35459	Delta(3,5)-Delta(2,4)-dienoyl-CoA isomerase, mitochondrial	Ech1
27.1263	27.207	27.5083	27.3626	27.1969	27.4332	26.9826	27.2428	26.7863	27.002	27.2843	26.9875		5	5	5	33.2	33.2	33.2	34.577	0	7.4389	572180000	29	0.97983	0.00330098	0.025922	O35593	O35593	26S proteasome non-ATPase regulatory subunit 14	Psmd14
27.4543	27.4368	27.4997	27.4601	27.4386	27.5634	27.3009	27.3283	27.6149	27.4925	27.3219	27.2583		8	8	2	11.1	11.1	3.6	103.93	0	15.433	777410000	49	0.495826	0.0455058	0.706807	O35643	O35643	AP-1 complex subunit beta-1	Ap1b1
29.5953	29.5986	29.6839	29.616	29.3483	29.4252	29.3403	29.4921	29.2842	29.2008	29.6818	29.8635		6	6	6	39.9	39.9	39.9	31.013	0	45.078	2942300000	70	0.508053	-0.0793848	-0.686417	O35658	O35658	Complement component 1 Q subcomponent-binding protein, mitochondrial	C1qbp
25.1387	25.1214	25.6427	25.6768	24.5504	24.9631	25.441	25.0394	24.7985	25.2176	25.6387	25.1238		3	3	3	11.1	11.1	11.1	38.358	0	4.2752	151060000	31	0.083463	-0.349095	-1.9225	O35685	O35685	Nuclear migration protein nudC	Nudc
28.2576	28.1969	27.934	28.1191	28.285	28.0318	28.5837	27.901	28.1003	28.2621	28.0347	28.0499		6	6	5	21.2	21.2	17.4	49.199	0	44.942	1715800000	59	0.433071	-0.0892232	-0.816799	O35737;P70333	O35737;P70333	Heterogeneous nuclear ribonucleoprotein H;Heterogeneous nuclear ribonucleoprotein H, N-terminally processed;Heterogeneous nuclear ribonucleoprotein H2	Hnrnph1;Hnrnph2
27.5097	27.546	27.5093	27.7262	27.4854	27.4788	27.9043	27.5497	27.4357	27.5145	27.7004	27.7717		9	9	9	22.1	22.1	22.1	51.091	0	20.031	883270000	53	0.108162	-0.135385	-1.76422	O35857	O35857	Mitochondrial import inner membrane translocase subunit TIM44	Timm44
27.6804	27.4367	27.2245	27.2161	27.2611	27.3588	27.2712	26.9935	27.1042	27.2802	27.3515	27.3853		4	4	4	19.4	19.4	19.4	37.063	0	36.688	777420000	42	0.919547	-0.0107657	-0.103584	O35887	O35887	Calumenin	Calu
31.299	30.9838	31.1091	31.3085	31.1712	31.3241	31.4924	31.7488	31.3721	31.1893	31.3739	31.1341		12	12	12	32.1	32.1	32.1	43.953	0	323.31	10803000000	186	0.127143	0.178687	1.66372	O54724	O54724	Polymerase I and transcript release factor	Ptrf
27.9634	28.1705	27.9866	28.7431	28.0605	27.7682	28.2613	28.0135	28.154	27.8193	27.9109	28.1824		6	6	6	22.2	22.2	22.2	49.027	0	16.895	1039700000	38	0.151651	-0.215446	-1.55225	O54734	O54734	Dolichyl-diphosphooligosaccharide--protein glycosyltransferase 48 kDa subunit	Ddost
26.2227	25.9817	26.4866	26.0751	26.1798	26.3799	26.4438	26.3263	26.7087	26.019	26.1642	26.2188		3	3	3	9.4	9.4	9.4	37.52	0	7.0141	266780000	28	0.325107	0.126083	1.03487	O54950;Q91WG5	O54950	5-AMP-activated protein kinase subunit gamma-1	Prkag1
30.3584	30.3442	29.9184	30.2814	30.3511	30.1115	30.0979	30.0899	29.8674	30.1299	29.9596	30.2273		7	7	7	70.8	70.8	70.8	10.102	0	14.995	4395000000	66	0.680683	-0.0435508	-0.4238	O54962	O54962	Barrier-to-autointegration factor;Barrier-to-autointegration factor, N-terminally processed	Banf1
25.8483	25.9196	26.579	26.3329	25.7649	25.5377	26.2786	25.9033	25.6874	26.5231	25.0014	26.5605	+	3	3	3	4.7	4.7	4.7	100.29	0	16.597	402990000	40	0.0013921	-0.741806	-4.37321	Q921U8	Q921U8	Smoothelin	Smtn
31.5207	31.9932	31.9115	31.6172	32.1179	31.6651	31.867	31.7033	31.5467	31.5527	31.3724	31.7285		11	11	11	55.5	55.5	55.5	32.932	0	138.49	13317000000	273	0.348885	-0.123995	-0.982802	O55126	O55126	Protein NipSnap homolog 2	Gbas
27.6769	27.2175	27.8163	27.617	27.8016	27.3337	27.7665	27.7247	27.5827	27.7378	27.4949	27.6466		6	6	6	20.9	20.9	20.9	50.549	0	13.463	782680000	50	0.787244	-0.0311944	-0.277238	O55131;Q9DA97;Q8C650	O55131	Septin-7	Sept7
31.0353	31.1953	31.2769	30.8776	31.0396	30.8712	31.2126	30.755	31.314	30.9257	30.9714	31.2089		37	17	15	36.6	21.5	19.3	114.86	0	240.06	8886000000	231	0.279712	-0.118404	-1.14288	O55143	O55143	Sarcoplasmic/endoplasmic reticulum calcium ATPase 2	Atp2a2
25.7329	26.5515	26.1231	NaN	27.0027	26.7269	NaN	26.3848	26.6534	NaN	25.8536	NaN		2	2	2	15.4	15.4	15.4	13.648	0	8.1585	311090000	15	0.892312	0.0550922	0.141228	O55186	O55186	CD59A glycoprotein	Cd59a
27.2297	27.0419	NaN	27.1384	27.228	27.0518	27.445	27.0604	27.3299	27.0122	27.1269	27.2487		4	4	4	14.4	14.4	14.4	51.373	0	8.0489	535190000	22	0.945235	-0.00611852	-0.0706329	O55222	O55222	Integrin-linked protein kinase	Ilk
32.4167	31.9629	32.0426	32.1144	32.4886	32.5951	32.6017	32.261	32.225	32.1738	32.0393	32.1791		13	13	13	49.4	49.4	49.4	34.299	0	323.31	20347000000	293	0.225087	0.158538	1.29299	O70209	O70209	PDZ and LIM domain protein 3	Pdlim3
34.028	33.9661	34.2914	34.0756	33.7483	33.9146	34.1121	34.219	34.0198	33.9719	34.1179	34.1881		23	23	20	74.3	74.3	62.1	28.827	0	323.31	68392000000	802	0.29555	-0.0929572	-1.10376	O70250	O70250	Phosphoglycerate mutase 2	Pgam2
NaN	27.7846	27.7218	28.0653	27.2947	26.8536	27.3235	NaN	26.9196	27.5751	NaN	27.7499	+	3	3	3	28.6	28.6	28.6	15.423	0	9.442	587570000	35	0.00547347	-0.680742	-3.95831	P62849	P62849	40S ribosomal protein S24	Rps24
26.8321	26.9352	26.7494	26.035	26.7571	27.4066	26.8717	27.1987	27.2041	26.8887	26.5769	NaN		5	5	4	8.7	8.7	7.6	109.94	0	11.776	547900000	33	0.186135	0.299895	1.43131	O70318	O70318	Band 4.1-like protein 2	Epb41l2
28.1673	28.405	28.5771	28.8088	28.4538	28.4457	28.3581	28.1387	28.2615	28.0968	28.4559	28.3042		6	6	6	29.9	29.9	29.9	22.228	0	17.841	1225300000	44	0.391993	-0.104515	-0.89466	O70325;Q91XR9	O70325;Q91XR9	Phospholipid hydroperoxide glutathione peroxidase, mitochondrial;Phospholipid hydroperoxide glutathione peroxidase, nuclear	Gpx4
28.3762	28.6348	28.8098	28.8349	28.5796	29.1425	29.0119	28.3943	28.8338	28.6209	28.5712	29.0153		14	14	14	24.3	24.3	24.3	123.43	0	43.757	2346700000	74	0.244065	-0.171671	-1.2378	O70373	O70373	Xin actin-binding repeat-containing protein 1	Xirp1
30.2016	30.1473	30.3105	30.0424	30.0899	30.4756	30.3538	30.126	30.1069	29.7266	29.8818	30.3001		14	14	14	71.6	71.6	71.6	35.774	0	88.129	4421000000	100	0.999031	0.000155449	0.00124557	O70400	O70400	PDZ and LIM domain protein 1	Pdlim1
29.0496	29.4769	29.9406	29.8953	28.9353	29.2165	29.7509	28.9031	29.1979	29.6323	29.1366	29.7326	+	19	19	19	20.1	20.1	20.1	170.08	0	100.36	2803700000	126	1.99214e-05	-0.664929	-7.53039	Q8CGC7	Q8CGC7	Bifunctional glutamate/proline--tRNA ligase;Glutamate--tRNA ligase;Proline--tRNA ligase	Eprs
30.8416	31.394	31.3788	31.7255	30.7414	30.5875	31.64	30.6804	30.9962	31.4902	31.2238	31.2877	+	15	15	15	60.6	60.6	60.6	30.615	0	123.66	9402600000	174	0.000270621	-0.640874	-5.47637	Q00623;CON__P15497	Q00623	Apolipoprotein A-I;Proapolipoprotein A-I;Truncated apolipoprotein A-I	Apoa1
32.6661	32.8791	32.5659	32.8204	32.4388	32.1201	32.453	32.7849	32.6705	32.9605	32.4893	32.8448		5	5	5	16.1	16.1	16.1	51.346	0	256.61	25155000000	239	0.104136	-0.225669	-1.78758	O70622	O70622	Reticulon-2	Rtn2
26.5614	26.8141	26.6477	27.1523	26.4352	26.9865	26.7971	26.7876	26.8646	26.6705	26.9416	26.2904		6	6	6	6.1	6.1	6.1	153.91	0	26.045	372540000	41	0.819169	0.0341291	0.234711	O88322	O88322	Nidogen-2	Nid2
28.2405	28.0433	27.7127	27.6058	28.1084	27.9655	28.1626	28.0041	28.3437	28.2108	28.2864	28.3116		6	6	6	18.3	18.3	18.3	66.406	0	18.65	1042800000	23	0.283908	0.150275	1.13235	O88342	O88342	WD repeat-containing protein 1	Wdr1
32.0481	31.8488	32.1042	31.8273	32.3227	31.9589	32.1266	31.6263	31.973	31.6973	31.6638	31.8383		14	11	11	41.6	41.6	41.6	31.344	0	191.86	19499000000	188	0.8471	0.0250174	0.197884	O88346	O88346	Troponin T, slow skeletal muscle	Tnnt1
29.1453	28.858	29.1506	29.3536	28.7982	29.0403	28.9861	28.8357	29.1009	29.0045	28.7642	29.0293		7	7	7	43.9	43.9	43.9	28.463	0	69.386	1951400000	101	0.259981	-0.116251	-1.19414	O88456;Q9D7J7	O88456	Calpain small subunit 1	Capns1
29.5839	29.5332	29.4604	29.4126	29.8789	30.0233	29.848	29.9104	29.637	29.276	29.586	29.6751		20	20	20	37.1	37.1	37.1	139.41	0	100.11	4518200000	189	0.0647649	0.235691	2.07476	O88492	O88492	Perilipin-4	Plin4
27.1942	26.742	27.153	26.9243	26.3522	27.0019	28.0549	24.6202	26.5475	26.4905	26.6309	26.9854		4	4	4	12.5	12.5	12.5	47.832	0	10.239	516100000	14	0.156373	-0.6672	-1.53262	O88543	O88543	COP9 signalosome complex subunit 3	Cops3
28.6739	28.4947	28.5272	28.6476	28.3526	28.3646	28.3263	28.3572	28.5174	28.734	28.6949	28.3935		10	10	10	36	36	36	46.284	0	26.642	1411000000	95	0.770134	-0.027133	-0.300252	O88544	O88544	COP9 signalosome complex subunit 4	Cops4
30.3169	29.9875	30.2989	30.0259	30.1819	29.8637	30.0727	30.3971	30.1111	29.8942	30.0279	30.0052		12	12	12	42.2	42.2	42.2	37.402	0	78.52	4287400000	121	0.315466	0.102371	1.0568	O88569	O88569	Heterogeneous nuclear ribonucleoproteins A2/B1	Hnrnpa2b1
26.8209	26.8261	26.7184	25.9939	26.9206	26.8673	NaN	26.3163	26.9165	26.9578	26.8148	26.4607		3	3	3	20.8	20.8	20.8	29.486	0	4.353	375880000	22	0.345154	0.184679	0.996259	O88587	O88587	Catechol O-methyltransferase	Comt
28.335	28.0716	28.3608	28.0464	27.7184	28.1854	28.2882	28.0281	28.1988	28.1135	27.9987	28.2115		9	9	9	32.4	32.4	32.4	49.548	0	36.884	1419600000	74	0.327425	-0.104609	-1.02967	O88685	O88685	26S protease regulatory subunit 6A	Psmc3
28.4338	28.8887	28.7342	28.7768	27.7019	27.5745	28.0183	27.6808	27.7538	28.0987	28.0259	28.476	+	5	5	5	42.8	42.8	42.8	22.127	0	12.653	1133700000	71	0.00936179	-0.63702	-3.20812	P62082	P62082	40S ribosomal protein S7	Rps7
30.4671	30.74	30.6183	30.694	30.786	30.4	30.0585	30.5938	30.7647	30.7584	30.7042	29.9869		6	6	6	27.7	27.7	27.7	29.224	0	297.85	7525700000	200	0.388845	0.143273	0.900857	O89104	O89104	Synaptophysin-like protein 2	Sypl2
27.6893	28.2948	28.154	28.0109	27.694	27.4682	28.1874	27.3098	27.2133	27.7588	27.3168	27.9616	+	4	4	4	24.2	24.2	24.2	18.916	0	41.486	808190000	41	0.000323847	-0.612681	-5.34947	P63325	P63325	40S ribosomal protein S10	Rps10
26.7155	26.9763	27.0904	27.5005	26.2266	26.2632	27.114	26.4614	26.9238	27.0315	27.0232	27.5192	+	8	5	5	26.9	15.9	15.9	57.922	0	20.912	615230000	34	0.00515164	-0.603027	-3.56344	O35343	O35343	Importin subunit alpha-3	Kpna4
29.3305	29.6807	29.306	29.4536	29.0449	28.9702	29.4514	29.0615	30.0589	29.7485	29.1866	28.9763		2	2	2	6.4	6.4	6.4	56.909	0	35.337	2610600000	40	0.441099	-0.160649	-0.802173	P00397	P00397	Cytochrome c oxidase subunit 1	Mtco1
33.3008	33.7451	33.167	33.1525	33.2412	33.0118	33.1842	33.1402	33.3896	33.2728	33.3754	33.2718		7	7	7	44.9	44.9	44.9	25.976	0	160.87	39329000000	221	0.621299	-0.0557524	-0.509732	P00405	P00405	Cytochrome c oxidase subunit 2	Mtco2
28.5401	29.356	28.9699	29.1447	28.5184	28.4141	29.295	28.3015	28.8865	29.0511	28.8489	29.2851	+	11	11	11	18.6	18.6	18.6	72.107	0	21.893	2305500000	83	0.000386612	-0.598719	-5.22583	Q7TPW1	Q7TPW1	Nexilin	Nexn
27.5548	27.8399	28.5389	28.4408	28.0782	27.9201	28.5092	27.992	27.4954	28.6534	27.7327	28.3623	+	10	10	10	20.2	20.2	20.2	65.696	0	18.106	1042800000	37	0.00294618	-0.595208	-3.90309	Q9WUA2	Q9WUA2	Phenylalanine--tRNA ligase beta subunit	Farsb
26.0596	26.3095	26.8622	26.7934	25.4913	25.9486	NaN	26.2712	26.0115	26.5003	26.117	26.4147	+	5	5	5	39.7	39.7	39.7	20.809	0	13.524	460320000	38	0.0039193	-0.592821	-3.84783	Q8CI70	Q8CI70	Leucine-rich repeat-containing protein 20	Lrrc20
35.2288	34.8239	35.3162	34.9269	35.1758	35.3807	35.4888	35.1431	35.0804	35.307	35.39	35.0418		11	11	9	91.5	91.5	85.2	15.085	0	195.71	187910000000	643	0.500089	0.0823943	0.699664	P01942;P06467	P01942	Hemoglobin subunit alpha	Hba
35.1255	34.9025	35.3975	35.2022	35.3369	35.4656	35.6588	35.3441	35.2506	35.2718	35.2639	35.2051		14	14	7	93.9	93.9	59.2	15.84	0	323.31	171890000000	406	0.829261	0.0247873	0.221367	P02088;CON__Q3SX09;CON__P02070;P02104	P02088	Hemoglobin subunit beta-1	Hbb-b1
31.576	31.0194	30.9024	31.4792	31.4104	31.6482	31.756	31.7684	32.022	31.8829	31.9222	31.8157		12	5	5	89.1	45.6	45.6	15.878	0	204.87	16094000000	157	0.233479	0.248613	1.26813	P02089	P02089	Hemoglobin subunit beta-2	Hbb-b2
27.9934	28.0416	28.2391	27.4273	28.0174	27.8856	28.1036	27.6967	27.4785	27.6907	27.7749	27.8946		5	5	5	4.1	4.1	4.1	160.68	0	35.455	1036200000	90	0.547034	-0.0917549	-0.623309	P02463	P02463	Collagen alpha-1(IV) chain;Arresten	Col4a1
26.7863	26.6667	27.1911	27.2096	NaN	26.6072	27.0194	26.3568	26.4425	27.0382	26.0457	27.1036	+	3	3	3	31.3	31.3	31.3	13.015	0	13.656	388200000	31	0.00262065	-0.59039	-4.11417	P62855	P62855	40S ribosomal protein S26	Rps26
29.9178	29.9661	30.1114	30.0775	29.4587	29.2452	30.2442	28.8194	30.1151	29.6791	29.3298	30.307	+	11	11	11	38.8	38.8	38.8	46.533	0	142.4	3513300000	91	0.0209101	-0.583207	-2.73784	P19324	P19324	Serpin H1	Serpinh1
31.6044	31.693	31.9146	32.0374	31.9403	31.771	31.54	32.2156	31.8817	31.7017	32.547	31.5243		2	2	2	34.3	34.3	34.3	7.7662	0	31.039	14715000000	38	0.140642	0.258169	1.60018	P03930	P03930	ATP synthase protein 8	Mtatp8
29.4811	29.9738	30.3716	29.8836	29.4806	29.9622	29.2711	30.0811	30.0208	29.9185	29.86	29.9373		6	6	5	43.2	43.2	37.9	14.65	0	20.094	3274100000	75	0.674598	-0.0783688	-0.43244	P04117	P04117	Fatty acid-binding protein, adipocyte	Fabp4
32.3976	32.3721	32.5505	32.456	32.3499	32.6088	32.5189	32.2022	32.3379	32.7488	32.0208	32.1383		12	12	12	78.6	78.6	78.6	17.069	0	323.31	23251000000	678	0.239194	-0.14456	-1.25162	P04247	P04247	Myoglobin	Mb
28.0977	28.9769	28.6266	28.7048	28.052	28.0759	28.5811	28.0264	28.1999	28.4481	27.8814	28.4686	+	6	6	6	25.9	25.9	25.9	31.419	0	26.738	1373600000	29	7.35241e-05	-0.578774	-6.44951	P14148	P14148	60S ribosomal protein L7	Rpl7
37.3313	37.1753	37.0029	37.3986	37.1734	37.3209	36.8479	37.2609	37.3661	37.4307	37.4339	37.2853		35	35	35	87.9	87.9	87.9	39.355	0	323.31	678420000000	3055	0.244326	0.124276	1.23706	P05064;P05063;Q91Y97	P05064	Fructose-bisphosphate aldolase A	Aldoa
27.2332	26.995	27.3966	27.1059	NaN	26.9973	26.7899	26.8984	26.5105	27.0766	27.154	26.9096		4	4	4	19.4	19.4	19.4	40.57	0	8.2589	482170000	11	0.570093	-0.086917	-0.589397	P05132;P68181	P05132;P68181	cAMP-dependent protein kinase catalytic subunit alpha;cAMP-dependent protein kinase catalytic subunit beta	Prkaca;Prkacb
30.1791	30.658	30.3779	30.3171	30.059	30.3386	30.6361	30.4372	29.8096	30.2414	30.5683	30.4163		13	13	13	40.4	40.4	40.4	46.247	0	92.466	5035000000	156	0.144122	-0.209164	-1.58468	P05201	P05201	Aspartate aminotransferase, cytoplasmic	Got1
33.1245	33.3388	33.2372	33.02	33.2078	33.1087	32.9626	33.1541	33.0754	32.8373	33.1214	32.9283		18	18	18	56.7	56.7	56.7	47.411	0	323.31	33079000000	401	0.358917	0.0779483	0.961617	P05202	P05202	Aspartate aminotransferase, mitochondrial	Got2
28.162	NaN	NaN	NaN	28.0816	28.4323	NaN	27.9948	28.1635	NaN	28.3326	NaN		4	4	3	40.2	40.2	25.4	13.77	0	63.462	577800000	14	1	NaN	0	P05366	P05366	Serum amyloid A-1 protein	Saa1
39.2411	39.0786	38.9806	39.3848	39.1199	38.9752	38.9998	39.2895	39.2299	39.2458	39.4476	39.0056		36	36	32	95.2	95.2	95.2	20.594	0	323.31	2572900000000	7800	0.303351	0.101327	1.08508	P05977	P05977	Myosin light chain 1/3, skeletal muscle isoform	Myl1
34.0887	34.2075	34.1253	33.9957	33.4832	33.7261	34.0191	33.9776	33.8506	34.102	34.3009	33.9973		23	23	21	76.2	76.2	72.3	36.498	0	323.31	68006000000	836	0.192948	-0.169998	-1.39594	P06151;P00342	P06151	L-lactate dehydrogenase A chain	Ldha
26.0286	27.3988	26.3692	NaN	26.0161	27.0152	26.5518	26.086	26.1263	26.7837	26.2199	27.0035	+	6	6	6	5.1	5.1	5.1	157.45	0	7.0156	301690000	10	0.0387676	-0.572707	-2.41753	Q8BY87	Q8BY87	Ubiquitin carboxyl-terminal hydrolase 47	Usp47
32.8502	32.8606	33.0112	32.7597	32.4493	32.583	32.7124	32.7608	32.7107	32.7262	32.8842	32.8218		21	21	14	53.8	53.8	36.6	62.766	0	323.31	29168000000	553	0.210161	-0.108971	-1.33916	P06745	P06745	Glucose-6-phosphate isomerase	Gpi
28.2867	28.8177	28.9536	28.529	27.8552	27.1432	28.905	28.4451	28.1704	28.4341	28.7539	28.4361	+	14	5	4	39.4	14.3	11.1	50.051	0	12.829	1302400000	46	0.0445023	-0.570141	-2.29672	Q9JJZ2	Q9JJZ2	Tubulin alpha-8 chain	Tuba8
37.6847	37.7561	37.8437	37.8218	37.5938	37.4121	37.6091	37.7539	37.6354	37.8813	37.9331	37.7985		34	34	34	84	84	84	43.044	0	323.31	893850000000	2512	0.180958	-0.116238	-1.43809	P07310	P07310	Creatine kinase M-type	Ckm
30.9653	30.7467	30.8942	30.8467	30.6732	31.1564	30.9245	30.8935	31.1357	30.9315	31.0506	30.8944		18	18	18	56.6	56.6	56.6	38.676	0	167.45	8316600000	364	0.20725	0.106118	1.34848	P07356	P07356	Annexin A2	Anxa2
28.0453	27.9888	28.1141	28.2452	27.6908	27.0214	27.7713	NaN	27.164	27.6911	NaN	28.4283	+	3	3	3	19.1	19.1	19.1	17.718	0	16.051	1086400000	50	0.0451812	-0.559446	-2.37092	P62270	P62270	40S ribosomal protein S18	Rps18
30.4147	30.7715	30.5857	30.8909	30.2713	30.707	31.1123	30.6015	30.4701	30.4269	30.8483	30.7172		13	13	8	44.5	44.5	30.4	46.879	0	132.84	6595000000	122	0.156022	-0.198576	-1.53406	P07759;P29621;Q5I2A0;Q80X76	P07759	Serine protease inhibitor A3K	Serpina3k
26.0199	26.4002	26.4385	26.7469	25.7925	25.8746	26.527	26.0952	25.7696	26.136	25.675	26.3327	+	9	8	8	9.2	8.5	8.5	152.13	0	8.6031	260770000	27	0.000348383	-0.559065	-5.29831	Q9ET54	Q9ET54	Palladin	Palld
28.7709	28.8672	29.2637	29.0666	28.5487	28.7939	29.0287	29.0019	29.2992	29.2651	29.1966	29.3016		13	11	11	19.8	18.1	18.1	92.475	0	23.24	2070700000	58	0.176667	-0.196933	-1.45376	P08113	P08113	Endoplasmin	Hsp90b1
26.8071	26.6745	26.8965	26.7662	26.7086	26.7624	26.9685	26.6674	27.0062	27.014	27.1465	26.8067		4	4	4	3.5	3.5	3.5	167.32	0	7.1263	446250000	21	0.960329	-0.00472832	-0.0510013	P08122	P08122	Collagen alpha-2(IV) chain;Canstatin	Col4a2
28.4581	27.4451	28.3292	28.641	28.1521	28.4841	28.6278	27.9548	28.5781	28.1429	28.171	27.8312		2	2	2	35.1	35.1	35.1	11.186	0	15.347	1230900000	31	0.559068	0.130164	0.604357	P08207	P08207	Protein S100-A10	S100a10
32.2062	32.6958	32.593	32.7462	32.1938	32.1632	32.7839	32.1399	32.1601	32.6426	32.1107	32.7853	+	60	60	60	43.6	43.6	43.6	220.5	0	323.31	23291000000	828	2.47363e-08	-0.545489	-15.5492	P70670;Q60817	P70670	Nascent polypeptide-associated complex subunit alpha, muscle-specific form	Naca
29.6276	29.4611	29.5101	29.5815	29.5749	29.4259	29.5138	29.5114	29.2797	29.3749	29.7626	29.6302		6	6	6	45.5	45.5	45.5	15.942	0	27.25	2959400000	100	0.816777	0.0184097	0.23788	P08228	P08228	Superoxide dismutase [Cu-Zn]	Sod1
35.272	35.1225	35.0769	35.0034	35.0174	35.0341	34.8379	35.1198	35.0386	34.87	35.058	34.9652		19	19	19	63.9	63.9	63.9	35.611	0	323.31	133200000000	566	0.0960513	0.110658	1.83711	P08249	P08249	Malate dehydrogenase, mitochondrial	Mdh2
30.4372	30.1992	30.5726	30.4367	30.375	30.8619	30.3133	30.8619	30.6388	30.5867	30.7128	30.5722		21	20	19	42	40.3	38.9	61.508	0	163.29	7142900000	175	0.0901617	0.201164	1.87568	P08551	P08551	Neurofilament light polypeptide	Nefl
28.7685	29.2096	29.1967	28.975	28.8075	28.6267	29.5887	28.7628	28.6508	29.0031	28.7654	29.6261	+	4	4	4	25	25	25	21.644	0	50.552	1855800000	41	0.00110952	-0.536239	-4.51931	P35980	P35980	60S ribosomal protein L18	Rpl18
27.7682	27.5278	27.5165	27.4912	27.3264	27.8625	27.5866	26.7854	27.5445	27.7205	27.3693	27.055		6	5	4	22.8	19.7	16.3	40.489	0	18.309	665050000	36	0.829949	-0.0401913	-0.22046	P08752;B2RSH2;Q9DC51	P08752;B2RSH2	Guanine nucleotide-binding protein G(i) subunit alpha-2;Guanine nucleotide-binding protein G(i) subunit alpha-1	Gnai2;Gnai1
27.549	27.4624	27.4247	27.3101	27.2207	27.6291	27.0353	27.401	27.6483	27.6195	27.4205	27.4686		7	7	7	13.8	13.8	13.8	88.231	0	25.659	713940000	26	0.404123	0.0913293	0.871108	P09055	P09055	Integrin beta-1	Itgb1
30.653	30.7497	30.394	30.363	30.6554	30.4122	30.6403	30.4226	30.5624	30.5661	30.5111	30.5668		25	25	25	58	58	58	57.058	0	210.88	7334300000	249	0.889957	-0.0105346	-0.141926	P09103	P09103	Protein disulfide-isomerase	P4hb
29.0697	29.1956	28.9169	29.2969	29.303	29.2792	29.1482	29.2576	29.2621	29.0289	29.1821	29.0868		11	11	11	23.1	23.1	23.1	76.722	0	28.477	2285400000	107	0.110151	0.113387	1.75297	P09405	P09405	Nucleolin	Ncl
33.9124	34.0219	33.9746	34.0534	33.6708	33.9649	33.976	33.9308	33.7615	33.8573	34.2361	33.7844		21	21	21	65.9	65.9	65.9	44.55	0	323.31	61639000000	687	0.730192	-0.0318578	-0.354685	P09411;P09041	P09411	Phosphoglycerate kinase 1	Pgk1
33.9857	34.1489	33.9138	34.0455	34.3162	33.9659	34.1232	33.6968	34.0015	33.9665	33.8307	33.935		23	20	19	79.9	79.9	74.5	22.421	0	323.31	79942000000	689	0.564117	-0.0559915	-0.596473	P09542	P09542	Myosin light chain 3	Myl3
29.8507	29.9814	29.8589	29.8081	30.1126	29.7557	29.8098	30.0279	29.5624	29.8055	30.0619	30.0611		5	5	5	26.6	26.6	26.6	24.603	0	47.273	3497500000	109	0.938345	0.00771332	0.0793171	P09671	P09671	Superoxide dismutase [Mn], mitochondrial	Sod2
29.952	29.7051	30.0409	30.2628	30.058	29.4119	29.9439	29.7409	29.8629	29.5597	29.6298	29.7721		3	3	3	75.4	75.4	75.4	6.954	0	15.3	3098600000	64	0.473571	-0.104841	-0.744735	P0DN34	P0DN34	NADH dehydrogenase [ubiquinone] 1 beta subcomplex subunit 1	Ndufb1
25.8272	25.8479	26.5863	26.0711	25.3662	25.9367	26.0795	25.6998	25.917	26.2699	25.4814	26.5752	+	6	6	6	6.8	6.8	6.8	140.21	0	4.9601	276510000	24	0.0062768	-0.53361	-3.44517	Q9Z1Q9	Q9Z1Q9	Valine--tRNA ligase	Vars
29.2871	28.8474	29.4517	28.8607	28.9804	29.6148	29.361	29.1931	29.6164	29.343	29.1908	29.3837		14	7	7	50	31.8	31.8	50.113	0	35.46	2545900000	60	0.505982	0.105843	0.68985	P10126	P10126	Elongation factor 1-alpha 1	Eef1a1
30.1116	30.7538	30.4998	30.7137	30.2158	30.2341	30.9375	30.1273	30.1838	30.5395	30.1639	30.7115	+	7	7	7	42.4	42.4	42.4	32.838	0	132.82	5562800000	102	1.64448e-05	-0.519896	-7.69924	P14206	P14206	40S ribosomal protein SA	Rpsa
28.7063	28.3835	28.5929	29.3484	28.1927	28.7518	29.2958	28.3321	28.6584	29.1074	28.1416	29.1443	+	9	9	9	32.5	32.5	32.5	48.1	0	16.57	1880700000	43	0.0255914	-0.514913	-2.62014	Q922R8	Q922R8	Protein disulfide-isomerase A6	Pdia6
30.9422	31.1442	31.5309	31.2353	31.006	31.3785	31.5234	31.1204	31.1007	31.0575	30.9098	31.3311		14	14	8	45.2	45.2	27.3	46.402	0	83.241	9130400000	136	0.0570873	-0.227465	-2.14976	P10630	P10630	Eukaryotic initiation factor 4A-II;Eukaryotic initiation factor 4A-II, N-terminally processed	Eif4a2
25.78	26.2661	26.1174	25.7291	26.2309	26.3251	26.3764	26.0935	26.1601	26.5312	26.0701	26.0795		7	7	7	13.5	13.5	13.5	76.243	0	14.229	377960000	39	0.603372	-0.0733385	-0.536456	P10637	P10637	Microtubule-associated protein tau	Mapt
29.407	29.4562	29.7208	28.426	29.3497	29.8819	29.1628	29.4873	29.4129	29.2249	29.0624	29.4058		3	3	3	32.4	32.4	32.4	11.675	0	46.17	2268500000	30	0.361662	0.200787	0.955896	P10639	P10639	Thioredoxin	Txn
29.9939	29.9896	30.5602	30.2226	29.9107	29.8896	30.1181	30.3293	30.3753	30.025	30.3236	30.3068		12	12	10	58.3	58.3	46.8	25.97	0	60.678	4616800000	154	0.611533	-0.066638	-0.52424	P10649;P19639;Q80W21;O35660	P10649	Glutathione S-transferase Mu 1	Gstm1
33.2517	33.2706	32.7066	33.0135	32.8561	33.1508	32.6491	33.2973	33.3074	33.0052	33.031	32.9214		3	3	3	26.2	26.2	26.2	13.992	0	75.72	33098000000	133	0.0891717	0.221347	1.88239	Q8CGP2;Q8CGP1;Q6ZWY9;Q64525;Q64478;Q64475;P10854;P10853;Q9D2U9;Q8CGP0;Q64524;P70696	Q8CGP2;Q8CGP1;Q6ZWY9;Q64525;Q64478;Q64475;P10854;P10853;Q9D2U9;Q8CGP0;Q64524	Histone H2B type 1-P;Histone H2B type 1-K;Histone H2B type 1-C/E/G;Histone H2B type 2-B;Histone H2B type 1-H;Histone H2B type 1-B;Histone H2B type 1-M;Histone H2B type 1-F/J/L;Histone H2B type 3-A;Histone H2B type 3-B;Histone H2B type 2-E	Hist1h2bp;Hist1h2bk;Hist1h2bc;Hist2h2bb;Hist1h2bh;Hist1h2bb;Hist1h2bm;Hist1h2bf;Hist3h2ba;Hist3h2bb;Hist2h2be
32.777	32.9072	33.301	32.7011	32.8136	32.4043	33.4626	32.9794	33.0535	32.7637	32.5145	33.4816		16	16	16	14.4	14.4	14.4	138.03	0	96.564	27058000000	281	0.0807606	-0.34583	-1.94239	P11087;CON__Q862S4	P11087	Collagen alpha-1(I) chain	Col1a1
29.4264	30.0473	30.1925	29.7094	29.4617	29.615	30.2716	29.2276	29.5326	29.7236	29.5825	29.9811	+	6	6	6	34.5	34.5	34.5	31.293	0	136.65	3385300000	103	0.000961865	-0.513299	-4.61229	P57776	P57776	Elongation factor 1-delta	Eef1d
28.385	29.1305	29.0416	28.8888	29.0218	29.1039	29.0892	29.3401	29.3025	29.1447	28.487	28.8685		6	6	6	47.4	47.4	47.4	14.819	0	13.968	1740600000	75	0.627851	-0.0871477	-0.500063	P11404	P11404	Fatty acid-binding protein, heart	Fabp3
26.2153	26.4528	26.838	26.631	25.9499	26.2119	26.4117	26.1458	26.2629	26.798	26.2146	26.922	+	7	7	7	22.5	22.5	22.5	60.448	0	12.919	430310000	32	0.000398395	-0.508842	-5.20502	P11983	P11983	T-complex protein 1 subunit alpha	Tcp1
28.9816	29.3971	29.1997	29.5076	28.6412	28.5166	29.0706	28.6806	28.9385	29.1276	28.8523	29.3383	+	6	6	6	49.1	49.1	49.1	17.804	0	80.483	1928500000	65	0.000569506	-0.505006	-4.96062	P35979	P35979	60S ribosomal protein L12	Rpl12
31.295	31.1861	31.2225	31.2676	31.5581	31.1804	31.3014	31.3434	31.1419	31.0809	31.4762	31.11		8	5	5	28.2	15.5	15.5	54.114	0	140.31	9550200000	153	0.0973071	0.137775	1.82917	P11798	P11798	Calcium/calmodulin-dependent protein kinase type II subunit alpha	Camk2a
26.9745	27.5255	27.2557	27.2902	26.9438	26.3496	27.4233	27.4933	26.7924	27.4459	27.1499	27.7711	+	5	5	5	22.6	22.6	22.6	29.976	0	9.7287	565880000	36	0.0157103	-0.501371	-2.90456	P12970	P12970	60S ribosomal protein L7a	Rpl7a
28.3941	28.8144	28.8012	28.9768	28.0734	28.7144	28.9809	28.6474	28.6497	28.761	28.9132	28.6541		8	8	8	28.2	28.2	28.2	45.389	0	87.943	1936100000	85	0.0685216	-0.266012	-2.0411	P12367;P31324	P12367	cAMP-dependent protein kinase type II-alpha regulatory subunit	Prkar2a
33.2835	33.7373	33.146	33.5665	33.1901	33.2175	33.2148	33.6941	33.4055	33.3089	33.3576	33.4371		6	6	6	52.7	52.7	52.7	16.101	0	147.3	42388000000	286	0.718954	-0.0437323	-0.3702	P12787	P12787	Cytochrome c oxidase subunit 5A, mitochondrial	Cox5a
28.2684	28.8726	28.3923	29.3182	27.946	28.9764	29.0401	28.5822	28.7832	29.0779	28.5198	29.3791	+	2	2	2	51.8	51.8	51.8	11.475	0	10.773	1770800000	37	0.0376323	-0.500674	-2.39505	P47955	P47955	60S acidic ribosomal protein P1	Rplp1
29.1228	29.1187	29.5229	29.2064	28.9214	29.1949	29.6783	29.1401	29.4261	29.275	29.3183	29.2536		10	10	10	24.7	24.7	24.7	85.941	0	52.755	2390900000	105	0.196564	-0.155246	-1.38367	P13020;CON__Q3SX14	P13020	Gelsolin	Gsn
29.6391	29.7576	29.6582	29.978	29.5132	29.0652	29.9807	29.4259	29.3334	29.9156	29.381	30.0639	+	9	9	9	27.4	27.4	27.4	47.153	0	52.698	3175700000	60	0.0005786	-0.499379	-4.94992	Q9D8E6	Q9D8E6	60S ribosomal protein L4	Rpl4
35.7632	35.6623	35.7897	35.8396	35.981	35.9657	36.32	35.6949	35.747	35.8798	36.1935	35.6122		92	13	12	30.8	7.6	7.2	223.79	0	70.572	243390000000	273	0.760954	0.0402864	0.312671	P13541	P13541	Myosin-3	Myh3
36.6671	36.7482	36.5221	36.7372	37.1637	36.6477	37.0558	36.9186	36.832	36.932	36.6375	36.8191		194	28	23	56.8	12	10.2	222.7	0	323.31	870480000000	3835	0.939991	0.00869878	0.0771951	P13542	P13542	Myosin-8	Myh8
31.5025	31.6986	31.6756	31.4966	31.1616	31.7178	31.8651	31.5555	31.3554	31.6001	31.6422	31.5291		15	15	14	51	51	47.9	37.572	0	57.655	12024000000	225	0.149149	-0.155012	-1.56287	P13707	P13707	Glycerol-3-phosphate dehydrogenase [NAD(+)], cytoplasmic	Gpd1
27.1263	27.117	28.2711	27.9636	27.0299	26.7332	27.2734	27.4371	27.7674	28.0589	27.1408	26.8062		3	3	3	47.2	47.2	47.2	10.051	0	14.192	1090000000	21	0.212887	-0.375921	-1.33053	P14069	P14069	Protein S100-A6	S100a6
29.2553	29.4614	29.5189	29.3127	29.6817	29.7563	29.6517	29.9035	29.4885	29.3008	29.554	29.2604		7	7	7	22.7	22.7	22.7	35.194	0	36.606	3390200000	120	0.120892	0.188943	1.69523	P14094	P14094	Sodium/potassium-transporting ATPase subunit beta-1	Atp1b1
27.6215	27.9361	27.7965	27.7737	27.2471	27.4153	27.6495	27.0457	27.7082	28.3674	26.8863	27.3709	+	5	5	5	33.8	33.8	33.8	16.085	0	16.857	1122200000	38	0.0253337	-0.494959	-2.62604	Q9CZX8	Q9CZX8	40S ribosomal protein S19	Rps19
28.2962	28.594	28.7364	28.9927	28.4824	28.2115	28.6958	28.2787	28.3963	28.8263	28.1787	28.9083	+	5	5	5	16.5	16.5	16.5	28.68	0	17.125	1445000000	69	7.74847e-05	-0.484944	-6.40843	P62754	P62754	40S ribosomal protein S6	Rps6
28.8803	29.2976	28.9729	28.9364	28.3539	28.2448	28.7834	28.3373	28.3488	28.7277	28.6624	28.9521	+	22	22	22	23.4	23.4	23.4	156.61	0	47.127	2162500000	132	0.00432992	-0.473784	-3.66821	Q6PB66	Q6PB66	Leucine-rich PPR motif-containing protein, mitochondrial	Lrpprc
26.0212	26.6089	26.5008	27.6144	NaN	26.3622	26.7489	26.367	26.2805	26.6428	26.6741	26.7594	+	3	3	3	13.3	13.3	13.3	44.114	0	6.9341	317760000	29	0.0473026	-0.471537	-2.29607	Q3UZA1	Q3UZA1	CapZ-interacting protein	Rcsd1
28.5183	28.526	28.4408	28.2778	28.6199	28.4065	28.5493	28.3848	28.6176	28.3557	28.385	28.235		8	8	8	38.2	38.2	38.2	47.994	0	20.285	1599400000	41	0.221498	0.0912514	1.30385	P14211	P14211	Calreticulin	Calr
29.7578	29.3938	29.7663	29.6777	29.5666	29.3379	29.9532	29.6875	29.6336	29.6596	29.6324	29.8172		5	5	5	26.6	26.6	26.6	33.344	0	119.74	2813600000	65	0.28844	-0.108677	-1.12111	P14231	P14231	Sodium/potassium-transporting ATPase subunit beta-2	Atp1b2
29.758	29.5511	30.0339	29.6664	29.8714	30.1325	29.5226	29.2519	29.9103	29.281	29.9252	29.6406		7	7	7	63.6	63.6	63.6	23.014	0	46.611	3670300000	74	0.251315	0.192293	1.21763	P14602	P14602	Heat shock protein beta-1	Hspb1
27.216	26.8334	26.9062	27.084	26.3018	25.9872	26.3727	26.6752	26.6568	26.5336	26.7752	26.7781		4	4	4	11.1	11.1	11.1	60.718	0	9.2174	380690000	29	0.475453	-0.149296	-0.741484	P14685	P14685	26S proteasome non-ATPase regulatory subunit 3	Psmd3
28.0353	27.9697	28.1924	28.3113	27.3527	27.6138	28.0975	28.0467	27.798	28.5029	27.7271	28.2998	+	9	9	9	32.6	32.6	32.6	55.446	0	12.939	946580000	28	0.00533081	-0.466656	-3.54291	Q99KQ4	Q99KQ4	Nicotinamide phosphoribosyltransferase	Nampt
31.7635	31.6238	31.8598	31.72	31.715	32.0331	32.1209	31.7962	31.9382	32.0224	31.9535	31.7937		33	33	33	56.6	56.6	56.6	75.884	0	238.42	15690000000	405	0.917165	0.00979678	0.106664	P14824	P14824	Annexin A6	Anxa6
27.7016	28.2968	28.1104	27.8748	27.5898	27.2866	27.773	27.602	27.4664	NaN	27.8648	28.1923	+	3	3	3	17.1	17.1	17.1	24.916	0	6.7215	1007100000	43	0.00496083	-0.464262	-3.69474	P53026	P53026	60S ribosomal protein L10a	Rpl10a
29.3146	29.5657	29.511	29.4933	29.4045	29.3451	29.576	29.312	29.5386	29.2919	29.3874	29.5103		35	34	34	21.7	21.2	21.2	245.25	0	91.772	3056400000	228	0.0763819	-0.107656	-1.97598	P15508	P15508	Spectrin beta chain, erythrocytic	Sptb
27.3675	26.5322	27.3588	27.0728	26.6061	26.7842	27.0044	26.7013	26.5869	26.7812	26.8232	27.0721		4	2	2	24.3	12.8	12.8	25.716	0	4.6771	428220000	37	0.358467	-0.158702	-0.962558	P15626	P15626	Glutathione S-transferase Mu 2	Gstm2
33.4665	33.2436	33.4373	32.8853	33.1185	33.256	33.1445	33.0888	33.1205	32.8904	32.9346	33.4553		15	15	15	81.2	81.2	81.2	29.366	0	323.31	38018000000	515	0.926916	-0.0118993	-0.0940644	P16015	P16015	Carbonic anhydrase 3	Ca3
29.363	28.4439	29.4921	29.6453	29.6443	29.6907	29.8324	29.6338	29.3653	29.6325	28.3884	29.7191		6	6	6	48.1	48.1	48.1	14.866	0	36.329	2820700000	59	0.70357	-0.113308	-0.391598	P16045	P16045	Galectin-1	Lgals1
27.2857	27.6768	27.6448	27.7259	27.0568	27.1704	27.8468	27.2861	27.1911	27.7276	27.5697	27.7143	+	16	16	16	15.8	15.8	15.8	184.83	0	30.59	959200000	70	0.000122254	-0.462718	-6.05831	Q99MS7	Q99MS7	EH domain-binding protein 1-like protein 1	Ehbp1l1
26.3495	NaN	26.3142	NaN	26.723	27.0813	26.6116	26.2887	26.9542	26.4012	26.1286	26.338		6	6	6	21	21	21	47.123	0	10.252	421040000	20	0.427959	0.171304	0.834979	P16330	P16330	2,3-cyclic-nucleotide 3-phosphodiesterase	Cnp
25.2404	25.0997	25.3331	25.315	25.6115	25.4503	25.3956	25.1887	NaN	24.8666	NaN	25.4753		2	2	2	3.6	3.6	3.6	82.843	0	5.4739	123340000	25	0.391621	0.125197	0.905568	P16332	P16332	Methylmalonyl-CoA mutase, mitochondrial	Mut
30.8583	30.7321	30.8662	30.7296	30.8866	31.0668	30.9968	30.9036	30.9834	30.7989	30.7164	30.8705		67	67	67	36.8	36.8	36.8	284.59	0	183.16	7732200000	440	0.296616	0.0701491	1.10118	P16546	P16546	Spectrin alpha chain, non-erythrocytic 1	Sptan1
35.9675	36.3981	36.1434	36.4179	35.7117	36.0137	36.2135	36.1522	36.1395	36.2668	36.4985	36.4524		21	21	21	78.1	78.1	78.1	35.81	0	323.31	306310000000	1299	0.0738265	-0.234815	-1.99642	P16858;Q64467	P16858	Glyceraldehyde-3-phosphate dehydrogenase	Gapdh
34.2681	34.3631	34.0738	34.2091	34.357	34.1504	34.3437	34.23	34.0513	34.2298	34.3069	34.2728		24	20	18	73.3	61.5	57.4	47.14	0	323.31	86486000000	530	0.73839	-0.0214392	-0.343424	P17182	P17182	Alpha-enolase	Eno1
31.0969	31.0515	30.7567	30.9544	30.8426	31.2663	31.0757	31.0663	31.0157	30.84	31.2145	30.9379		8	8	8	63.4	63.4	63.4	17.971	0	179.08	8109400000	156	0.0918982	0.147669	1.86407	P17742	P17742	Peptidyl-prolyl cis-trans isomerase A;Peptidyl-prolyl cis-trans isomerase A, N-terminally processed	Ppia
33.2615	33.3422	33.3942	33.327	33.2038	33.0597	33.3017	33.5044	33.0356	33.3676	33.4386	33.2723		16	16	16	59.2	59.2	59.2	32.191	0	323.31	41363000000	588	0.323824	-0.0835489	-1.03776	P17751	P17751	Triosephosphate isomerase	Tpi1
28.3187	28.535	28.7358	28.73	28.5273	28.1166	29.2031	28.1648	28.1896	28.5067	NaN	28.6324	+	2	2	2	12.9	12.9	12.9	20.252	0	18.762	1406500000	30	0.00697576	-0.460431	-3.47661	Q9CXW4	Q9CXW4	60S ribosomal protein L11	Rpl11
29.3972	29.5175	29.4103	29.2213	29.3442	29.5749	30.0389	29.6353	29.3794	29.264	29.4106	29.469		4	4	4	14.4	14.4	14.4	42.444	0	23.465	3679000000	52	0.821891	-0.0299028	-0.231108	P18572	P18572	Basigin	Bsg
27.6782	27.9475	27.5808	27.3908	27.4196	27.6407	27.3903	27.1793	27.5001	27.7478	27.4302	27.6179		5	4	4	42.8	36.1	36.1	18.559	0	29.511	900830000	30	0.255652	-0.137824	-1.20579	P18760	P18760	Cofilin-1	Cfl1
26.7292	26.9384	27.5686	27.2018	26.7312	26.8351	NaN	26.8012	26.8198	27.0664	26.6262	27.2982	+	5	5	5	11.2	11.2	11.2	75.673	0	5.2023	421640000	19	0.00163432	-0.457558	-4.43541	Q9D0I9	Q9D0I9	Arginine--tRNA ligase, cytoplasmic	Rars
27.4227	28.0107	28.0212	28.0925	27.2736	27.6572	28.1226	27.5436	27.5933	28.0296	27.6466	27.5931	+	9	9	9	22.6	22.6	22.6	58.066	0	24.884	1039400000	71	0.00103451	-0.455456	-4.56478	P80315	P80315	T-complex protein 1 subunit delta	Cct4
29.4149	29.6807	29.4733	29.2755	29.0141	29.6953	29.5909	29.4444	29.4089	28.8511	29.5806	29.1558		7	7	7	48.1	48.1	48.1	23.609	0	68.941	3828700000	57	0.585744	0.0884892	0.563139	P19157;P46425	P19157;P46425	Glutathione S-transferase P 1;Glutathione S-transferase P 2	Gstp1;Gstp2
27.2972	26.791	27.1973	26.3121	26.5305	27.5045	26.8363	27.248	27.1729	26.613	27.4398	26.9695		11	9	9	10.2	8.6	8.6	116.99	0	23.703	728750000	39	0.0540515	0.412289	2.18212	P19246	P19246	Neurofilament heavy polypeptide	Nefh
28.1958	28.7495	28.5953	28.8127	28.3864	28.8539	29.3335	28.5405	28.6587	29.2906	28.2313	28.8118	+	3	3	3	27.5	27.5	27.5	7.8409	0	32.12	1668900000	37	0.0188793	-0.454462	-2.79738	P62858	P62858	40S ribosomal protein S28	Rps28
28.8209	29.168	29.5964	29.5781	29.4074	28.8407	29.5071	28.9168	28.9471	29.2334	28.8933	29.4669	+	5	5	5	27	27	27	24.305	0	221.4	2565200000	65	0.00289716	-0.453933	-3.91342	P47963	P47963	60S ribosomal protein L13	Rpl13
32.2374	32.3461	32.2271	32.4224	32.5078	32.2173	32.6688	32.3613	32.3838	32.1921	32.1918	32.2456		6	6	6	45.3	45.3	45.3	13.813	0	91.351	18767000000	359	0.709071	-0.0338078	-0.383924	P19536	P19536	Cytochrome c oxidase subunit 5B, mitochondrial	Cox5b
33.5095	33.989	33.8137	33.8268	33.7293	33.5338	33.9155	33.6468	33.5761	33.5402	33.6858	33.4858		9	9	9	50.3	50.3	50.3	19.53	0	163.03	51163000000	369	0.132442	-0.148263	-1.63809	P19783	P19783	Cytochrome c oxidase subunit 4 isoform 1, mitochondrial	Cox4i1
31.0145	31.0142	30.9537	30.9089	31.038	30.9734	31.0134	30.9432	30.8823	31.0748	30.9775	31.0102		24	22	22	46.6	44.1	44.1	72.421	0	285.29	8495600000	257	0.468985	-0.0243877	-0.752689	P20029	P20029	78 kDa glucose-regulated protein	Hspa5
27.58	27.8361	27.5836	28.0967	27.6351	27.2633	28.1293	27.5035	27.0332	27.667	27.1992	27.6125	+	10	10	10	10.8	10.8	10.8	129.68	0	26.592	971570000	74	0.00878029	-0.451774	-3.24596	Q05920	Q05920	Pyruvate carboxylase, mitochondrial	Pc
32.2486	32.3124	32.349	32.2795	32.1524	32.734	32.5882	32.1276	32.622	32.2667	32.0934	32.3937		34	30	29	62.7	58.4	56.2	53.687	0	323.31	21714000000	467	0.780285	-0.0352605	-0.286578	P20152	P20152	Vimentin	Vim
36.9246	37.1222	36.7526	37.0658	36.9891	37.1135	36.6418	37.1966	36.9017	37.0066	37.3985	36.8944		17	17	16	86.2	86.2	86.2	18.11	0	323.31	687520000000	4718	0.142227	0.173422	1.59308	P20801	P20801	Troponin C, skeletal muscle	Tnnc2
27.8777	27.8082	27.8047	27.3377	28.2329	28.0639	28.0146	27.891	27.7849	27.5399	27.4409	27.1363		7	7	7	13.7	13.7	13.7	90.807	0	37.977	837700000	50	0.144388	0.274977	1.58351	P20918	P20918	Plasminogen;Plasmin heavy chain A;Activation peptide;Angiostatin;Plasmin heavy chain A, short form;Plasmin light chain B	Plg
34.6803	34.7122	34.5916	34.8273	35.2891	34.9441	35.0829	34.8974	35.1538	34.8958	35.1507	34.7758		47	23	23	85.6	51.9	51.9	32.994	0	323.31	152690000000	740	0.100119	0.204967	1.81173	P21107	P21107	Tropomyosin alpha-3 chain	Tpm3
35.3043	35.4518	35.2687	35.4664	35.1433	35.15	35.325	35.3035	35.1401	35.4578	35.6862	35.4419		28	28	23	66.4	66.4	54.6	47.024	0	323.31	166850000000	1414	0.24534	-0.114011	-1.23422	P21550	P21550	Beta-enolase	Eno3
28.9995	29.7614	29.3215	29.6149	29.7315	29.7504	30.196	29.6913	29.8477	29.9757	29.7639	29.2205		14	14	14	44.3	44.3	44.3	53.6	0	83.177	3543500000	133	0.803772	-0.0509383	-0.255158	P21614	P21614	Vitamin D-binding protein	Gc
27.8861	27.5537	27.6042	27.457	28	28.0117	27.9491	27.9656	28.0129	27.6611	27.3117	27.688		16	13	13	30.7	27.5	27.5	67.317	0	26.403	1258700000	56	0.136917	0.212482	1.61715	P21619	P21619	Lamin-B2	Lmnb2
28.0205	27.7542	27.9455	28.2669	28.052	29.0086	28.3521	28.2145	28.0761	27.8763	28.6201	28.3058		5	5	5	30.9	30.9	30.9	27.203	0	11.1	1292300000	21	0.227616	0.248498	1.28542	P21812;P11034	P21812	Mast cell protease 4	Mcpt4
28.2321	28.8653	28.5727	28.2327	28.4195	28.0352	28.5847	27.9132	27.8882	28.163	27.9238	28.7032	+	3	3	3	13.8	13.8	13.8	23.466	0	30.465	1212800000	44	0.00953347	-0.451599	-3.19741	P84099	P84099	60S ribosomal protein L19	Rpl19
28.2249	28.2742	27.8631	28.7232	28.1308	28.1699	28.0602	28.5221	28.2836	28.5209	28.4303	28.0695		7	7	7	26.9	26.9	26.9	47.13	0	48.65	1188400000	68	0.779742	0.0417579	0.287307	P22315	P22315	Ferrochelatase, mitochondrial	Fech
28.8511	28.3443	28.9862	28.8162	28.5308	28.7512	28.5311	28.7197	29.2993	28.7148	29.2504	28.6739		7	7	7	41	41	41	24.634	0	43.334	1791400000	66	0.182297	0.222656	1.43327	P23506	P23506	Protein-L-isoaspartate(D-aspartate) O-methyltransferase	Pcmt1
29.8603	29.3494	29.5496	29.9344	28.9371	29.254	29.2507	28.7722	28.8694	29.2148	29.2628	29.2274		5	5	5	31.4	31.4	31.4	20.069	0	69.052	2528700000	97	0.217827	-0.261764	-1.31512	P23927	P23927	Alpha-crystallin B chain	Cryab
27.4616	27.13	27.6921	28.2401	27.4914	27.1886	27.9285	27.0446	27.2028	27.2546	27.1866	27.9689	+	3	3	3	34.9	34.9	34.9	9.1413	0	47.016	706870000	60	0.0440433	-0.439747	-2.30281	Q9CQR2	Q9CQR2	40S ribosomal protein S21	Rps21
28.0458	28.7445	28.5804	28.461	28.5206	28.8332	29.1293	28.5252	28.2906	28.6575	28.7422	28.587		6	6	6	36.6	36.6	36.6	23.713	0	13.964	1558100000	24	0.21668	-0.20036	-1.31867	P24369	P24369	Peptidyl-prolyl cis-trans isomerase B	Ppib
27.4459	28.1613	27.7468	27.706	26.9179	27.7227	27.8138	27.4003	27.532	27.8704	27.7679	28.0988	+	3	3	3	24.5	24.5	24.5	22.031	0	22.428	1081400000	37	0.0140404	-0.435086	-2.97023	Q64152	Q64152	Transcription factor BTF3	Btf3
29.5776	29.5015	29.639	29.3499	29.57	29.8816	29.8032	29.6603	29.8674	29.551	29.487	29.6914		33	33	27	21.4	21.4	18.2	269.82	0	83.148	3069800000	196	0.385429	0.0846443	0.907621	P26039	P26039	Talin-1	Tln1
30.6021	30.8262	30.8639	31.3687	30.4598	29.8972	30.694	30.3846	30.5478	30.8844	30.9658	30.829	+	11	11	9	73.7	73.7	63.6	22.382	0	58.807	7084900000	165	0.0292986	-0.434785	-2.54128	Q9CQC9	Q9CQC9	GTP-binding protein SAR1b	Sar1b
27.9825	28.0904	28.4065	28.5971	27.9905	27.3887	28.1788	27.9671	28.1709	28.5574	28.2863	28.5295	+	6	6	6	18.9	18.9	18.9	44.714	0	37.689	1905100000	68	0.0187733	-0.428936	-2.80066	Q9CY58	Q9CY58	Plasminogen activator inhibitor 1 RNA-binding protein	Serbp1
25.0289	24.913	24.8273	24.3349	24.5147	25.0462	24.8402	25.0306	25.1436	24.8423	25.0227	24.6948		4	4	4	8.6	8.6	8.6	100.11	0	4.0128	131450000	10	0.108312	0.222375	1.76336	P26231	P26231	Catenin alpha-1	Ctnna1
30.4177	30.3127	30.4362	30.3339	30.2784	30.4788	30.4965	30.4153	30.2937	30.1771	30.1705	30.3959		16	16	16	33.9	33.9	33.9	61.336	0	77.607	5627200000	193	0.807387	-0.016332	-0.250347	P26443	P26443	Glutamate dehydrogenase 1, mitochondrial	Glud1
25.917	26.2657	26.6693	26.612	26.3235	26.068	25.5926	26.6126	26.341	26.6688	26.5946	26.5411		5	5	5	24.6	24.6	24.6	36.539	0	8.1888	323200000	25	0.697687	-0.0821311	-0.399832	P26516	P26516	26S proteasome non-ATPase regulatory subunit 7	Psmd7
29.7894	29.4028	30.0698	29.6587	29.7708	29.9302	29.1582	29.7456	29.4768	29.6972	29.6559	29.541		5	5	5	46.3	46.3	46.3	11.922	0	173.79	4594900000	78	0.339457	0.140132	1.00312	P26883	P26883	Peptidyl-prolyl cis-trans isomerase FKBP1A	Fkbp1a
24.2448	24.9888	24.8072	25.0279	24.6651	NaN	24.9745	24.3819	25.0761	24.6599	24.4168	25.4484	+	3	3	3	2.2	2.2	2.2	172.88	0	4.101	96826000	21	0.040308	-0.427508	-2.39376	Q99PL5	Q99PL5	Ribosome-binding protein 1	Rrbp1
33.5784	33.3599	33.7604	33.2134	33.5111	33.8474	34.0238	33.8597	33.9452	33.3942	33.8889	33.5623		7	7	7	28.6	28.6	28.6	27.621	0	121.53	50801000000	271	0.15339	0.219428	1.54496	P27573	P27573	Myelin protein P0	Mpz
26.877	26.5197	27.1825	27.1444	26.6393	27.0325	26.4725	26.9091	26.8758	26.7753	26.8381	26.8971		9	9	9	14.2	14.2	14.2	87.22	0	8.537	427070000	51	0.826741	0.0300496	0.224695	P27612	P27612	Phospholipase A-2-activating protein	Plaa
29.3664	29.4276	29.7185	29.7394	29.263	29.5008	29.7415	29.4857	29.6349	29.4406	29.5875	29.7051		15	15	15	38	38	38	56.678	0	31.078	3155700000	111	0.092617	-0.155725	-1.85933	P27773	P27773	Protein disulfide-isomerase A3	Pdia3
26.9944	27.0708	27.5483	26.9977	26.0214	26.6242	26.7762	27.2259	26.8621	27.1637	27.5993	27.352		3	3	3	17.4	17.4	17.4	39.547	0	9.268	501420000	38	0.30996	-0.263547	-1.06955	P28474	P28474	Alcohol dehydrogenase class-3	Adh5
32.5553	32.3574	32.5217	32.5891	32.0686	32.1727	32.2501	32.362	32.2629	32.2391	32.7476	32.2639		20	20	20	61.9	61.9	61.9	50.254	0	95.986	20785000000	316	0.943652	-0.00869433	-0.0724762	P28650;P46664	P28650	Adenylosuccinate synthetase isozyme 1	Adssl1
29.0209	28.8965	29.1312	29.1064	28.8224	28.9402	29.3241	29.0412	29.1018	29.4193	29.1947	29.174		10	6	5	35.4	21.8	16.2	60.46	0	12.544	2114300000	43	0.119638	-0.155086	-1.70172	P28652	P28652	Calcium/calmodulin-dependent protein kinase type II subunit beta	Camk2b
28.8579	27.9289	28.6064	28.657	28.5023	28.5823	NaN	28.1379	28.961	27.7788	28.2008	28.0005		4	4	4	16.3	16.3	16.3	41.639	0	14.926	1265400000	34	0.155473	0.346054	1.55034	P28653	P28653	Biglycan	Bgn
28.6195	28.8427	29.3205	28.8532	28.1518	28.3465	28.5227	28.093	28.7643	28.8202	28.7232	28.8822	+	11	11	11	38.7	38.7	38.7	42.679	0	40.197	1477000000	73	0.0235067	-0.423892	-2.66965	Q78ZA7;P28656	Q78ZA7	Nucleosome assembly protein 1-like 4	Nap1l4
NaN	27.6857	27.0722	27.1647	27.7881	27.0393	26.9303	26.6078	26.7771	26.9657	26.9075	27.3002		3	3	3	8.6	8.6	8.6	70.67	0	13.212	537570000	21	0.48486	-0.16253	-0.728449	P29341	P29341	Polyadenylate-binding protein 1	Pabpc1
25.9415	26.4257	26.2225	26.3317	26.5159	26.8515	26.7797	26.6321	26.5482	26.3215	26.7138	26.7028		3	3	3	23.5	23.5	23.5	8.9723	0	9.6812	500880000	27	0.667725	0.0698592	0.442242	P29595	P29595	NEDD8	Nedd8
29.3021	28.7805	29.9999	29.0943	29.2359	29.399	29.6052	29.4381	29.2737	29.157	28.3444	28.8116		5	5	5	28.4	28.4	28.4	37.325	0	78.647	2377400000	89	0.773266	-0.0758988	-0.296026	P29699	P29699	Alpha-2-HS-glycoprotein	Ahsg
35.416	35.8373	35.3813	35.6682	35.5418	35.311	35.487	35.42	35.4178	35.4795	35.486	35.5321		50	50	46	81.2	81.2	77	53.497	0	323.31	199750000000	2155	0.103566	-0.132111	-1.79096	P31001	P31001	Desmin	Des
26.384	26.7832	26.6113	26.8873	NaN	26.9298	26.966	26.9826	26.9486	26.4532	26.7498	26.438		3	3	2	11.5	11.5	5.9	43.474	0	18.662	608120000	28	0.462925	0.109136	0.766648	P31938	P31938	Dual specificity mitogen-activated protein kinase kinase 1	Map2k1
24.9793	25.8936	25.4654	25.1706	25.199	25.2429	25.6495	25.3726	25.2049	25.0598	25.6816	25.6492		2	2	2	8.4	8.4	8.4	40.512	0	8.395	173830000	24	0.238863	-0.201285	-1.25257	P32233	P32233	Developmentally-regulated GTP-binding protein 1	Drg1
36.1358	35.8937	36.1657	36.1808	36.1019	36.047	36.1855	36.2227	36.0987	36.2748	36.297	35.8911		12	12	12	78.2	78.2	78.2	11.93	0	323.31	314670000000	973	0.515128	0.0519174	0.674755	P32848	P32848	Parvalbumin alpha	Pvalb
26.1349	26.2732	26.8838	26.6799	26.0192	26.5584	26.1552	25.9856	NaN	25.7849	25.9962	26.29		6	6	6	13.7	13.7	13.7	62.515	0	8.2974	265710000	23	0.333638	-0.205636	-1.02162	P34914	P34914	Bifunctional epoxide hydrolase 2;Cytosolic epoxide hydrolase 2;Lipid-phosphate phosphatase	Ephx2
NaN	26.4351	25.8665	26.3445	25.4804	NaN	25.8496	25.9866	NaN	25.6498	26.3059	25.9843		3	3	3	19.8	19.8	19.8	24.106	0	5.6922	210270000	14	0.698712	-0.0973291	-0.403372	P35282	P35282	Ras-related protein Rab-21	Rab21
26.4739	27.2142	26.8158	27.1134	26.7466	26.3669	26.8895	26.0789	27.0952	27.13	26.9232	26.77		3	3	3	19.9	19.9	19.9	23.035	0	30.826	403660000	29	0.0541803	-0.374694	-2.18071	P35293	P35293	Ras-related protein Rab-18	Rab18
26.8345	27.3734	27.1116	27.5511	26.9354	26.6108	27.2219	26.7992	27.0665	27.4272	27.1602	27.2416	+	10	10	10	3.9	3.9	3.9	428.25	0	19.071	455450000	56	0.00230089	-0.42003	-4.05611	Q4U4S6	Q4U4S6	Xin actin-binding repeat-containing protein 2	Xirp2
32.0167	32.0975	32.2287	32.2114	31.9189	31.721	31.9564	31.9445	31.6134	31.6422	32.0591	31.8787		19	19	19	58.5	58.5	58.5	43.231	0	235.83	15942000000	278	0.311909	-0.123575	-1.06501	P35486	P35486	Pyruvate dehydrogenase E1 component subunit alpha, somatic form, mitochondrial	Pdha1
31.3677	31.3223	31.6171	31.2824	31.3462	31.6598	31.4013	31.716	31.4076	31.5061	31.6972	31.1839		14	14	13	65.8	65.8	65.8	22.176	0	81.991	12351000000	278	0.15815	0.146889	1.52537	P35700	P35700	Peroxiredoxin-1	Prdx1
28.4625	29.2295	28.8393	29.5105	28.8005	28.2875	28.9858	28.5131	29.1625	28.7831	28.7508	29.1349	+	12	12	9	42.4	42.4	31.5	57.772	0	39.471	1860900000	83	0.0320885	-0.41771	-2.48821	O35344	O35344	Importin subunit alpha-4	Kpna3
27.3994	27.995	27.7872	27.3964	NaN	27.1947	27.6579	NaN	27.509	27.91	NaN	27.9062	+	4	4	4	41.7	41.7	41.7	12.784	0	14.572	770730000	13	0.0256418	-0.40775	-2.82356	P62889	P62889	60S ribosomal protein L30	Rpl30
28.8152	28.7588	29.4019	29.6146	29.3993	29.6498	29.3704	29.2945	29.6997	29.1282	29.7025	28.9997		8	8	8	57.2	57.2	57.2	22.576	0	33.373	2681200000	52	0.283102	0.214557	1.13436	P37804	P37804	Transgelin	Tagln
30.9754	30.7433	30.7738	30.5609	30.8205	30.5546	30.7993	30.8098	30.6005	30.649	30.7196	30.7247		18	18	18	33.4	33.4	33.4	73.46	0	82.554	7273500000	217	0.612052	0.0382376	0.523467	P38647	P38647	Stress-70 protein, mitochondrial	Hspa9
26.4167	26.2465	26.1215	26.8753	26.1969	26.932	26.4629	26.1807	26.3269	26.5067	26.551	26.1874		6	6	6	8.2	8.2	8.2	98.144	0	10.149	353650000	27	0.837328	0.0340118	0.210733	P39054;Q8BZ98;P39053	P39054	Dynamin-2	Dnm2
26.6139	26.6356	26.3127	26.7281	26.4951	26.9088	26.8062	26.5952	27.2061	26.6186	26.9895	26.6836		7	7	7	22.6	22.6	22.6	51.564	0	14.659	516080000	62	0.226844	0.170607	1.28772	P40124	P40124	Adenylyl cyclase-associated protein 1	Cap1
27.3648	27.5868	27.1339	26.6207	26.9985	27.5284	27.3912	27.4086	27.314	27.0235	NaN	27.44		3	3	3	16.4	16.4	16.4	25.258	0	23.743	599240000	16	0.503621	0.123509	0.696642	P40240	P40240	CD9 antigen	Cd9
25.7501	25.8497	26.0329	25.3421	25.6198	26.0318	25.6136	25.5732	25.4639	25.7037	NaN	25.9773		2	2	2	8.9	8.9	8.9	38.113	0	4.5457	170370000	21	0.663236	-0.0654518	-0.45017	P40336	P40336	Vacuolar protein sorting-associated protein 26A	Vps26a
32.7394	32.8943	32.7701	32.7272	32.9622	32.9928	32.9116	32.6875	32.9866	32.783	32.6104	32.7518		29	29	29	50.1	50.1	50.1	77.951	0	323.31	30091000000	367	0.765157	0.0234553	0.306979	P41216;Q8JZR0	P41216	Long-chain-fatty-acid--CoA ligase 1	Acsl1
30.4743	30.5332	30.6273	30.3837	30.5477	30.3296	30.4863	30.4619	30.4146	30.4404	30.2645	30.1724		8	8	8	40.5	40.5	40.5	32.25	0	62.299	6824300000	111	0.748111	-0.0251417	-0.330134	P42125	P42125	Enoyl-CoA delta isomerase 1, mitochondrial	Eci1
26.6966	26.7774	26.5016	26.5662	26.3835	27.2949	27.1359	26.9679	27.0058	27.1803	NaN	26.9545		6	6	6	20.2	20.2	20.2	41.525	0	14.889	505150000	41	0.930258	0.0170819	0.0900003	P42208	P42208	Septin-2	Sept2
28.8271	28.8258	29.3703	29.1287	28.537	28.502	29.0831	28.7851	28.7553	28.8304	28.4156	29.0126	+	9	9	9	26.6	26.6	26.6	58.004	0	39.337	1770200000	89	0.00409238	-0.404815	-3.70238	P80317	P80317	T-complex protein 1 subunit zeta	Cct6a
28.4768	27.8835	28.3852	28.6507	27.8697	28.023	28.4182	28.2322	28.4605	28.1915	27.8641	28.3815		8	8	8	14.8	14.8	14.8	90.001	0	13.514	1142900000	27	0.314617	-0.164055	-1.05875	P42232;P42230	P42232;P42230	Signal transducer and activator of transcription 5B;Signal transducer and activator of transcription 5A	Stat5b;Stat5a
28.8539	28.8551	29.2076	28.8254	28.1478	28.821	29.3312	28.6215	28.984	28.7398	28.6177	29.0721		13	13	13	29.2	29.2	29.2	59.555	0	38.217	1853000000	39	0.0569424	-0.330925	-2.15127	P42932	P42932	T-complex protein 1 subunit theta	Cct8
31.8229	31.8314	31.3228	31.9685	31.7198	31.5426	31.6583	31.4724	31.4921	31.5083	31.8391	31.4751		2	2	2	42.3	42.3	42.3	10.749	0	12.719	12642000000	73	0.865617	0.020731	0.173635	P43023	P43023	Cytochrome c oxidase subunit 6A2, mitochondrial	Cox6a2
31.6685	31.2546	31.3921	30.4736	32.0311	31.4731	31.4043	31.6239	31.639	31.7592	31.6566	31.5162		3	3	1	12.3	12.3	5.5	21.977	0	29.746	10416000000	156	0.0777428	0.382022	1.96535	P43274	P43274	Histone H1.4	Hist1h1e
28.8496	28.2923	28.9111	NaN	29.4352	28.8386	29.0637	28.9171	28.9168	28.9974	28.7644	28.9476		3	3	3	12.1	12.1	12.1	22.576	0	9.7149	2385300000	34	0.522629	0.111187	0.665155	P43276	P43276	Histone H1.5	Hist1h1b
28.3956	28.6762	28.5893	28.3734	28.0634	27.8346	28.8017	28.0297	28.0991	28.1945	28.2956	28.4713	+	5	5	5	20.1	20.1	20.1	22.591	0	10.219	1616200000	63	0.00810572	-0.398087	-3.29323	Q6ZWN5	Q6ZWN5	40S ribosomal protein S9	Rps9
32.2667	32.1774	31.9651	32.2127	32.3167	32.1639	32.248	32.5261	31.9935	32.1315	32.4364	32.3471		8	8	7	48.8	48.8	42.2	18.709	0	215.14	18906000000	167	0.295475	0.103599	1.10394	P45591	P45591	Cofilin-2	Cfl2
29.6242	30.1059	30.0239	29.7549	29.6797	29.5959	30.2393	29.6084	29.589	29.8913	29.712	30.1062	+	8	8	8	38.6	38.6	38.6	29.885	0	57.909	4417700000	110	0.000378329	-0.38536	-5.24086	P97351	P97351	40S ribosomal protein S3a	Rps3a
26.8534	26.9548	26.7735	26.7918	27.362	27.6786	27.6214	27.5764	27.3349	27.5044	27.4151	27.4053		4	4	4	21.2	21.2	21.2	25.424	0	5.3764	601570000	25	0.338051	0.194871	1.00619	P46412;P21765	P46412	Glutathione peroxidase 3	Gpx3
27.9102	27.8728	28.0943	28.338	27.5263	27.9507	27.6622	27.7201	27.7864	28.0694	28.2939	28.0985		12	12	12	37.6	37.6	37.6	48.647	0	39.208	966820000	55	0.290216	-0.157948	-1.11675	P46471	P46471	26S protease regulatory subunit 7	Psmc2
30.593	30.6721	30.2232	30.6682	30.638	31.0323	30.7202	30.7951	30.7975	30.6491	31.314	30.8988		9	9	9	20.6	20.6	20.6	56.537	0	68.139	6754400000	59	0.149899	0.223038	1.55967	P47738	P47738	Aldehyde dehydrogenase, mitochondrial	Aldh2
33.1777	33.4356	32.9911	33.0911	33.2545	33.3648	33.2483	33.5049	33.2276	33.2665	33.4609	33.2491		15	15	13	74.8	74.8	65.4	32.967	0	323.31	39500000000	484	0.185922	0.118078	1.42036	P47754	P47754	F-actin-capping protein subunit alpha-2	Capza2
32.6837	32.8288	32.8659	32.7036	32.9249	32.9666	32.9643	32.9228	32.807	32.5467	32.6414	32.817		15	15	15	57.4	57.4	57.4	31.345	0	323.31	28034000000	396	0.662098	0.0366395	0.450301	P47757	P47757	F-actin-capping protein subunit beta	Capzb
27.1246	26.717	26.984	27.006	26.9476	26.9031	26.8025	26.9063	27.0223	27.0108	26.5849	27.1633		5	5	5	27.1	27.1	27.1	29.579	0	12.911	435550000	36	0.750065	-0.0324806	-0.32747	P47758	P47758	Signal recognition particle receptor subunit beta	Srprb
26.8461	27.5792	27.2309	26.8471	26.8774	26.7186	27.4966	27.0827	27.035	27.5326	NaN	27.0789	+	7	7	7	1.6	1.6	1.6	834.21	0	4.4103	695010000	17	0.0271328	-0.382255	-2.63506	Q91ZU6	Q91ZU6	Dystonin	Dst
26.2954	26.7517	26.8707	26.5685	26.3381	26.7473	26.9523	26.7492	26.8972	26.259	26.821	26.6855		4	4	4	18.9	18.9	18.9	41.287	0	6.6274	376080000	12	0.789927	-0.0398935	-0.273644	P47811	P47811	Mitogen-activated protein kinase 14	Mapk14
34.8268	35.3858	34.8309	35.4068	35.2006	35.2952	35.0727	34.8497	35.0638	35.708	35.2794	35.5433		41	41	38	60.3	60.3	56.5	85.268	0	323.31	153220000000	1257	0.157108	-0.238661	-1.52961	P47857;Q9WUA3	P47857	ATP-dependent 6-phosphofructokinase, muscle type	Pfkm
25.7217	25.9193	26.3131	25.8974	25.7194	NaN	25.9576	NaN	25.5911	26.067	25.5083	25.9487	+	3	3	3	5.2	5.2	5.2	69.622	0	3.6678	177620000	10	0.00278392	-0.382078	-4.25402	Q9DBG7	Q9DBG7	Signal recognition particle receptor subunit alpha	Srpr
32.0498	32.0865	32.0953	31.7672	32.0511	32.2478	32.191	31.9768	32.1962	31.7268	31.6434	32.0864		16	16	16	32.9	32.9	32.9	70.839	0	307.14	16294000000	294	0.770762	0.0353018	0.299405	P47934	P47934	Carnitine O-acetyltransferase	Crat
29.1601	29.5699	29.4674	29.5362	29.1996	28.9715	29.4868	29.1372	29.2333	29.4228	29.0273	29.5381	+	10	10	10	33.8	33.8	33.8	52.861	0	45.724	2538500000	97	1.03936e-05	-0.382007	-8.11459	Q9CYT6	Q9CYT6	Adenylyl cyclase-associated protein 2	Cap2
28.413	28.5195	28.536	27.2239	28.1194	28.1514	28.253	27.5971	28.0225	27.8298	27.7843	28.5083		7	7	7	32.7	32.7	32.7	34.4	0	24.544	1698700000	80	0.605905	-0.130486	-0.532656	P47962	P47962	60S ribosomal protein L5	Rpl5
29.7361	30.003	30.1842	30.0233	29.7165	29.5719	29.7891	29.6055	29.5271	30.021	29.7427	30.13	+	8	8	8	37.5	37.5	37.5	34.216	0	38.636	3680000000	79	0.000237542	-0.375155	-5.56954	P14869	P14869	60S acidic ribosomal protein P0	Rplp0
28.9972	29.1008	29.2138	29.2218	28.8902	28.4481	29.1101	28.5722	28.7532	28.6979	28.8097	29.3678	+	6	6	6	21.6	21.6	21.6	33.509	0	27.053	2386600000	42	0.0134102	-0.373588	-2.99709	P47911	P47911	60S ribosomal protein L6	Rpl6
30.148	29.1684	29.3263	29.1945	29.1182	29.4207	30.3388	NaN	NaN	29.289	29.708	29.3289		5	5	5	2.6	2.6	2.6	329.46	0.0046048	2.0102	2708400000	15	0.595875	0.157726	0.552233	P48725	P48725	Pericentrin	Pcnt
31.2561	31.1794	30.9525	31.2464	31.1107	30.9263	31.157	31.5011	31.1404	31.1008	30.8542	31.2578		2	2	2	27.7	27.7	27.7	9.2908	0	87.747	8598400000	59	0.871807	-0.0174904	-0.165554	P48771	P48771	Cytochrome c oxidase subunit 7A2, mitochondrial	Cox7a2
35.5018	35.8367	35.5847	35.553	35.6576	35.5033	35.4568	35.5372	35.5308	35.5884	35.7623	35.5733		24	24	14	74.8	74.8	49	32.904	0	323.31	208790000000	1167	0.809368	-0.016634	-0.247713	P48962	P48962	ADP/ATP translocase 1	Slc25a4
27.1877	27.009	26.8548	26.6983	26.6882	27.1457	26.8972	27.0839	27.2765	26.8145	27.0855	27.1381		3	3	3	17.2	17.2	17.2	34.196	0	5.7009	504950000	12	0.122728	0.175914	1.68582	P49312	P49312	Heterogeneous nuclear ribonucleoprotein A1;Heterogeneous nuclear ribonucleoprotein A1, N-terminally processed	Hnrnpa1
26.185	26.9031	26.4127	26.2383	26.2736	27.0605	26.5423	26.7057	26.6081	27.0014	26.5136	26.7049		3	3	3	16.7	16.7	16.7	25.926	0	4.9605	415070000	15	0.674235	-0.0760384	-0.432958	P49722	P49722	Proteasome subunit alpha type-2	Psma2
31.1832	31.0696	30.9349	31.3872	30.9642	31.2184	31.3579	31.0709	31.1316	30.846	31.1551	31.189		19	19	18	64.9	64.9	61.8	40.466	0	191.02	8809200000	262	0.918628	-0.0102231	-0.104772	P49813	P49813	Tropomodulin-1	Tmod1
29.9954	29.7646	30.0025	29.7625	30.045	30.2656	30.6191	30.423	30.0883	29.7895	29.7907	30.1554		5	5	4	41	41	35.4	20.538	0	27.832	5244600000	79	0.611782	0.0857455	0.523869	P49817	P49817	Caveolin-1	Cav1
27.4919	27.4155	27.3102	27.6344	26.9675	27.3041	27.7398	27.3591	27.4963	27.8408	27.3268	27.4507		3	3	3	19.3	19.3	19.3	26.588	0	10.743	608580000	49	0.0630242	-0.240951	-2.09099	P50171	P50171	Estradiol 17-beta-dehydrogenase 8	Hsd17b8
25.1948	25.4337	25.6087	24.7596	25.0867	25.399	25.7859	25.0511	25.0919	NaN	25.1224	25.4515		2	2	2	6.2	6.2	6.2	47.688	0.003864	2.1579	151670000	18	0.169081	-0.250249	-1.49518	P50247	P50247	Adenosylhomocysteinase	Ahcy
26.758	26.7437	26.875	27.3092	27.1036	28.2469	27.3312	27.0695	27.3525	27.6886	26.4844	26.8819		7	4	4	23.5	14.5	14.5	50.521	0	10.867	542620000	38	0.917016	0.0308917	0.106856	P50396	P50396	Rab GDP dissociation inhibitor alpha	Gdi1
30.5499	29.5886	29.7216	30.1368	30.1255	30.6283	30.1453	29.8032	30.1269	29.1991	29.8405	29.6791		5	5	5	34	34	34	20.895	0	57.202	4913800000	124	0.0587228	0.433964	2.13301	P50462	P50462	Cysteine and glycine-rich protein 3	Csrp3
32.6992	32.8381	32.7756	32.694	32.9674	32.7466	32.8207	32.8131	32.6897	32.6259	32.7264	32.7023		37	37	37	66.8	66.8	66.8	70.875	0	323.31	28815000000	586	0.581306	0.0309671	0.569924	P50544	P50544	Very long-chain specific acyl-CoA dehydrogenase, mitochondrial	Acadvl
27.9002	27.6701	27.6246	27.0443	27.5349	27.5941	27.7005	27.7445	27.5578	27.5818	27.9012	27.8935		6	6	6	18	18	18	43.698	0	12.642	790980000	46	0.397955	0.119647	0.883022	P50580	P50580	Proliferation-associated protein 2G4	Pa2g4
32.4801	32.3822	32.2757	32.5664	32.3877	32.0248	32.8135	32.3164	32.6772	32.2538	32.4596	32.3048		11	11	11	38.3	38.3	38.3	43.054	0	209.05	21198000000	340	0.746154	-0.0417773	-0.332805	P50608	P50608	Fibromodulin	Fmod
28.403	28.4587	28.4296	28.4834	28.2041	28.0638	27.9506	28.5296	28.0804	28.0779	28.2249	28.6862		3	3	3	19.8	19.8	19.8	23.489	0	15.203	1208200000	27	0.491203	-0.0967801	-0.714596	P51150	P51150	Ras-related protein Rab-7a	Rab7a
32.0768	31.7607	32.0066	31.865	32.4087	32.4143	32.2827	32.102	31.8703	31.7358	31.8839	31.9426		14	14	14	39.8	39.8	39.8	47.907	0	187.35	16928000000	238	0.160786	0.193787	1.51475	P51174	P51174	Long-chain specific acyl-CoA dehydrogenase, mitochondrial	Acadl
32.5267	32.6327	32.5446	32.415	32.682	32.6308	32.3322	32.0783	32.5388	32.2877	32.1197	32.3897		16	16	16	81.3	81.3	81.3	18.864	0	323.31	25143000000	597	0.972314	-0.0042642	-0.0355839	P51667;Q62082	P51667	Myosin regulatory light chain 2, ventricular/cardiac muscle isoform	Myl2
28.9546	29.23	29.0642	29.0499	28.9419	28.7177	28.888	29.0565	29.241	28.5849	29.1644	29.1162		13	3	3	43.6	12.4	12.4	32.931	0	10.809	2067200000	46	0.846155	0.0238282	0.199125	P51881	P51881	ADP/ATP translocase 2;ADP/ATP translocase 2, N-terminally processed	Slc25a5
34.5126	34.7128	34.8313	34.6756	34.3141	34.5026	34.6818	34.5931	34.2952	34.5437	34.8969	34.5989		31	31	31	69.1	69.1	69.1	57.844	0	323.31	99816000000	964	0.145923	-0.154919	-1.57679	P52480;P53657	P52480	Pyruvate kinase PKM	Pkm
30.6425	31.0119	30.7715	30.4894	30.9534	30.5995	30.8196	30.548	30.6515	30.9478	30.6055	30.766		7	7	7	56.9	56.9	56.9	13.02	0	116.65	6639500000	115	0.187918	-0.134307	-1.41334	P52503	P52503	NADH dehydrogenase [ubiquinone] iron-sulfur protein 6, mitochondrial	Ndufs6
29.6519	29.7047	29.7336	29.8049	29.7941	29.4606	29.3147	29.8207	29.8152	29.5856	29.7249	29.419		13	13	13	31.8	31.8	31.8	73.98	0	49.09	3526400000	93	0.252661	0.117504	1.21394	P52825	P52825	Carnitine O-palmitoyltransferase 2, mitochondrial	Cpt2
28.4528	28.6632	28.055	28.673	27.9237	28.0238	28.1845	27.5899	28.0216	28.6024	28.1083	28.1616	+	6	6	6	20.7	20.7	20.7	52.921	0	16.145	1056000000	49	0.0464767	-0.369933	-2.27119	O08663	O08663	Methionine aminopeptidase 2	Metap2
27.1209	27.2758	27.2967	27.5211	27.1746	26.9849	27.1362	27.341	27.0917	26.448	27.272	27.2558		7	7	7	14.7	14.7	14.7	53.246	0	7.7689	548550000	39	0.95817	0.00856717	0.053779	P53395	P53395	Lipoamide acyltransferase component of branched-chain alpha-keto acid dehydrogenase complex, mitochondrial	Dbt
29.1143	29.1474	29.3016	29.2722	29.1933	29.6028	29.0472	28.99	29.3465	29.4015	29.0098	29.4512		8	8	8	39.5	39.5	39.5	31.893	0	22.493	2687900000	67	0.60429	-0.0607503	-0.535078	P53810	P53810	Phosphatidylinositol transfer protein alpha isoform	Pitpna
27.8266	28.2487	28.5689	27.9579	28.1247	28.4525	27.8865	28.0434	27.4143	27.9928	28.2084	28.1485		4	4	4	26.9	26.9	26.9	23.547	0	45.272	1072600000	33	0.508452	-0.122201	-0.685757	P53994;P59279	P53994	Ras-related protein Rab-2A	Rab2a
31.7808	31.7655	31.5325	31.2624	31.5578	31.4435	31.4029	31.7012	31.4123	31.3009	31.4577	31.4184		18	18	18	44.5	44.5	44.5	50.906	0	147.64	12989000000	262	0.27547	0.111745	1.15365	P54071	P54071	Isocitrate dehydrogenase [NADP], mitochondrial	Idh2
27.4636	27.4163	27.7281	27.6616	27.3338	27.602	27.3393	27.1155	26.9596	27.6479	27.4686	27.5686		5	5	5	23	23	23	47.408	0	17.381	708620000	54	0.0706217	-0.236439	-2.02303	P54775	P54775	26S protease regulatory subunit 6B	Psmc4
27.3562	27.6646	27.7493	27.3815	27.1557	27.8302	27.5149	27.5448	27.8104	27.7997	28.0005	27.9274		8	8	8	27.1	27.1	27.1	54.866	0	20.072	779320000	42	0.721105	-0.0565987	-0.367223	P54822	P54822	Adenylosuccinate lyase	Adsl
24.9745	25.2355	25.1948	25.6954	25.2269	25.3305	25.4596	25.1495	25.4548	25.3255	25.3289	25.2925		2	2	2	7.2	7.2	7.2	54.191	0.002449	2.9113	240010000	9	0.255044	-0.123056	-1.20745	P54823	P54823	Probable ATP-dependent RNA helicase DDX6	Ddx6
31.159	30.9964	30.6712	31.2162	31.1034	30.7737	30.5833	31.1304	30.9274	30.8823	31.4108	30.8238		3	3	3	27.3	27.3	27.3	10.344	0	38.746	7925700000	110	0.11484	0.221904	1.72716	P56135	P56135	ATP synthase subunit f, mitochondrial	Atp5j2
32.8204	33.2563	32.8176	33.0537	33.0768	33.0253	33.0455	32.9402	32.9676	32.9181	33.0501	32.791		9	9	9	75.6	75.6	75.6	10.071	0	115.78	32112000000	331	0.997193	-0.000291189	-0.00360691	P56391	P56391	Cytochrome c oxidase subunit 6B1	Cox6b1
32.1456	32.2807	31.35	31.6254	31.8802	31.1695	31.8345	31.5924	31.5777	31.2055	32.0614	31.7968		2	2	2	28.8	28.8	28.8	8.9863	0	10.795	13532000000	51	0.801733	0.055637	0.257875	P56392	P56392	Cytochrome c oxidase subunit 7A1, mitochondrial	Cox7a1
27.104	26.7402	27.3676	27.0339	26.4822	26.7443	27.0086	27.0251	26.8338	27.1316	26.8628	27.1698		6	6	6	10.6	10.6	10.6	95.832	0	10.604	488930000	35	0.0882548	-0.233272	-1.88867	P56399	P56399	Ubiquitin carboxyl-terminal hydrolase 5	Usp5
36.8736	37.0905	36.7296	36.9629	37.0185	36.7833	36.8582	36.9079	36.8519	36.7426	36.9807	36.835		31	31	31	80	80	80	56.3	0	323.31	483910000000	2299	0.631022	0.0328318	0.495401	P56480	P56480	ATP synthase subunit beta, mitochondrial	Atp5b
25.6484	26.3219	26.2815	25.7284	25.9294	25.6246	26.5306	25.8542	25.7505	25.7039	25.7509	26.1957	+	5	5	5	12	12	12	85.156	0	9.1163	231030000	14	0.0302311	-0.367318	-2.52301	Q149B8	Q149B8	PGC-1 and ERR-induced regulator in muscle protein 1	Perm1
27.0239	26.8145	27.0877	27.289	26.769	26.9376	26.6263	27.041	26.5996	26.854	26.7256	27.3357		2	2	2	6	6	6	52.673	0	7.6572	650010000	30	0.292102	-0.151735	-1.11213	P56959	P56959	RNA-binding protein FUS	Fus
26.4516	26.8795	26.3416	26.6305	26.5184	26.2733	26.4235	26.1406	26.4942	26.7913	25.938	26.9455	+	5	5	5	17.3	17.3	17.3	68.839	0	8.3885	404590000	32	0.0241294	-0.365935	-2.65442	Q8BGD9	Q8BGD9	Eukaryotic translation initiation factor 4B	Eif4b
29.4106	29.6879	29.4223	29.5532	29.5582	29.8223	29.9034	29.3979	29.7055	29.9015	29.5683	29.8297		33	13	13	41.4	25.4	25.4	104.98	0	77.736	3043400000	92	0.215796	-0.139208	-1.32142	P57780	P57780	Alpha-actinin-4	Actn4
30.4837	30.9935	31.0178	31.0118	30.8307	30.9056	31.1609	30.6343	30.9292	31.068	30.434	31.1389	+	5	5	5	54.8	54.8	54.8	11.651	0	105.99	7467400000	76	0.00294878	-0.362281	-3.90255	P99027	P99027	60S acidic ribosomal protein P2	Rplp2
28.9519	29.2704	29.0659	28.8707	29.0545	28.983	29.0488	29.1337	28.9864	28.8799	29.0676	29.4118		20	20	20	23.2	23.2	23.2	111.34	0	53.578	2245400000	131	0.517006	-0.0617517	-0.671675	P58281	P58281	Dynamin-like 120 kDa protein, mitochondrial;Dynamin-like 120 kDa protein, form S1	Opa1
33.5112	33.0339	33.5767	33.4209	33.7347	33.4917	33.3115	33.065	32.5254	32.8377	32.742	33.1704		4	4	4	27.9	27.9	27.9	36.71	0	7.2768	82873000000	124	0.83867	-0.0468388	-0.208966	P58389	P58389	Serine/threonine-protein phosphatase 2A activator	Ppp2r4
39.0115	38.7131	38.9042	39.2161	39.1489	38.9432	38.9802	39.0682	39.0716	39.2381	39.1095	39.0684		60	60	32	91.5	91.5	64.4	32.68	0	323.31	3222000000000	13499	0.662944	0.038812	0.449087	P58771	P58771	Tropomyosin alpha-1 chain	Tpm1
28.221	28.3422	28.4121	28.7329	28.5389	28.4809	28.2542	28.2651	28.4212	28.015	28.1138	28.2982		4	4	4	14.7	14.7	14.7	46.719	0	19.328	1251300000	48	0.984795	-0.00228755	-0.0195395	P59017	P59017	Bcl-2-like protein 13	Bcl2l13
25.0281	25.5049	25.4054	NaN	25.4023	25.4577	25.6922	25.1696	25.4437	25.4543	25.1673	25.3529		5	5	5	13.3	13.3	13.3	52.22	0	6.9544	365340000	15	0.064376	-0.203835	-2.10706	P60229	P60229	Eukaryotic translation initiation factor 3 subunit E	Eif3e
29.6778	29.7431	29.5867	29.7504	29.6227	29.627	29.5804	29.6078	29.5263	29.6582	29.6069	29.7229		10	10	8	44.7	44.7	36	37.497	0	87.135	3286400000	96	0.126035	-0.0622155	-1.66921	P60335	P60335	Poly(rC)-binding protein 1	Pcbp1
27.1503	27.2976	27.1265	NaN	27.0698	27.5441	27.0388	27.4006	27.4715	27.091	26.8956	27.0541		5	5	5	11.3	11.3	11.3	68.016	0	12.073	540030000	25	0.304159	0.133692	1.0897	P60670	P60670	Nuclear protein localization protein 4 homolog	Nploc4
33.5103	33.4304	33.2079	33.381	33.5056	33.7855	33.6064	33.4608	33.5632	33.4274	33.2782	33.2368		35	14	12	87.5	55.5	41.3	41.792	0	323.31	46666000000	430	0.161035	0.135604	1.51375	P63260;P60710	P63260;P60710	Actin, cytoplasmic 2;Actin, cytoplasmic 2, N-terminally processed;Actin, cytoplasmic 1;Actin, cytoplasmic 1, N-terminally processed	Actg1;Actb
28.1634	28.3148	28.3616	28.2952	28.3214	28.6177	28.4347	28.1861	28.0813	28.2227	28.0225	28.2506		14	8	8	43.3	25.4	25.4	46.153	0	16.109	1113700000	79	0.403163	-0.0812219	-0.872954	P60843	P60843	Eukaryotic initiation factor 4A-I	Eif4a1
27.2419	28.0626	27.5468	27.6579	27.5364	27.8987	28.0743	27.2635	27.5833	27.7264	27.9224	28.0635		4	4	4	23.5	23.5	23.5	13.373	0	11.276	1143800000	36	0.0999115	-0.280889	-1.813	P60867	P60867	40S ribosomal protein S20	Rps20
27.4622	27.0045	27.713	27.4953	27.1999	27.1883	27.7588	27.2332	27.3915	27.4612	NaN	27.2732		3	3	3	16.7	16.7	16.7	23.707	0	10.705	632010000	18	0.282819	-0.156014	-1.14227	P61021;Q9CQD1;P35278	P61021;Q9CQD1;P35278	Ras-related protein Rab-5B;Ras-related protein Rab-5A;Ras-related protein Rab-5C	Rab5b;Rab5a;Rab5c
28.2646	28.6585	28.8902	28.4333	28.3261	28.6911	28.3012	29.1449	28.8269	28.2967	29.1149	28.5725		3	3	3	28.6	28.6	28.6	16.687	0	4.5263	1613000000	27	0.28714	0.202688	1.12432	P61079;P62838;Q6ZWY6	P61079;P62838	Ubiquitin-conjugating enzyme E2 D3;Ubiquitin-conjugating enzyme E2 D2	Ube2d3;Ube2d2
30.057	29.8376	30.1568	30.1453	29.603	30.3815	30.0465	29.9176	30.1927	30.5706	29.7022	30.2595		7	7	7	49.3	49.3	49.3	17.138	0	51.546	4378800000	61	0.242809	-0.193706	-1.24134	P61089;Q9CQ37	P61089	Ubiquitin-conjugating enzyme E2 N	Ube2n
29.4625	29.6353	29.7884	29.8517	29.5493	29.4682	29.7702	29.3602	29.5259	29.8387	29.381	30.0363	+	9	9	9	44.4	44.4	44.4	26.674	0	42.071	3538200000	119	0.000157355	-0.362263	-5.86973	P62908	P62908	40S ribosomal protein S3	Rps3
28.5304	28.174	28.2988	28.6493	27.6778	28.0721	27.983	27.9895	28.2352	27.9221	NaN	28.303		5	5	5	31.5	31.5	31.5	20.697	0	32.116	1179200000	64	0.504303	-0.120693	-0.6955	P84078;P61205;Q8BSL7	P84078;P61205	ADP-ribosylation factor 1;ADP-ribosylation factor 3	Arf1;Arf3
25.3444	25.1359	24.8026	25.0449	24.8025	24.544	24.534	24.5953	24.243	24.7673	25.0334	25.0801		2	2	2	16.6	16.6	16.6	20.411	0.0016835	3.2957	97290000	21	0.486881	-0.133705	-0.72192	P61211	P61211	ADP-ribosylation factor-like protein 1	Arl1
30.208	30.3873	30.7542	30.8333	30.1888	30.2202	30.8049	30.2317	30.2086	30.402	30.5359	30.5839	+	10	10	10	39.9	39.9	39.9	44.959	0	110.46	5397400000	133	0.00418789	-0.362035	-3.6884	P07934	P07934	Phosphorylase b kinase gamma catalytic chain, skeletal muscle/heart isoform	Phkg1
29.8871	29.6526	29.5874	29.6388	29.3981	29.795	29.7116	29.7556	29.6809	29.5179	29.6394	29.7977		14	14	14	42.1	42.1	42.1	50.976	0	45.845	3641900000	110	0.610893	0.0416908	0.525195	P61979	P61979	Heterogeneous nuclear ribonucleoprotein K	Hnrnpk
32.6661	32.5111	32.6798	32.5064	32.7281	32.8324	32.7431	32.7692	33.0245	32.6134	32.7255	32.8895		14	12	10	59.5	59.5	59.5	28.302	0	323.31	28299000000	226	0.122409	0.133738	1.68745	P61982	P61982	14-3-3 protein gamma;14-3-3 protein gamma, N-terminally processed	Ywhag
30.9638	31.5254	30.9417	31.4546	31.4327	31.0119	31.0464	30.7367	30.9166	30.9619	31.0725	31.065		4	4	4	52.6	52.6	52.6	10.458	0	15.596	9090500000	62	0.332753	-0.14347	-1.01783	P62075	P62075	Mitochondrial import inner membrane translocase subunit Tim13	Timm13
26.8495	27.0993	27.2351	27.1061	26.6384	26.8369	27.0686	26.723	26.5627	26.76	26.7893	27.2932	+	6	6	6	4.1	4.1	4.1	213.42	0	6.5336	429610000	31	0.00232194	-0.360417	-4.05044	Q8CC88	Q8CC88	von Willebrand factor A domain-containing protein 8	Vwa8
29.9773	30.3868	29.9886	30.0515	30.0977	30.0048	30.571	30.1456	30.1453	30.1971	30.0904	30.1917		10	10	3	38.5	38.5	12.8	37.186	0	68.267	4514200000	163	0.127657	-0.15425	-1.6612	P62141	P62141	Serine/threonine-protein phosphatase PP1-beta catalytic subunit	Ppp1cb
28.4028	28.8304	28.548	28.4229	28.2869	28.0809	28.3634	27.9944	27.8153	28.3607	28.1746	28.3788	+	3	3	3	14.3	14.3	14.3	23.564	0	9.2326	1212100000	52	0.0104359	-0.358212	-3.14417	Q9CR57	Q9CR57	60S ribosomal protein L14	Rpl14
29.011	29.6315	29.5071	29.5266	29.2293	29.2074	29.6214	29.1845	28.8854	29.4011	29.412	29.377	+	8	8	8	32.7	32.7	32.7	24.205	0	41.069	3328600000	101	0.00213314	-0.355827	-4.10334	P62242	P62242	40S ribosomal protein S8	Rps8
27.8596	28.8606	27.9584	28.3252	27.7849	28.1232	28.3681	NaN	28.2727	28.1327	28.2602	28.5346		3	3	3	25.4	25.4	25.4	14.839	0	6.4574	1167700000	14	0.106267	-0.303171	-1.79477	P62245	P62245	40S ribosomal protein S15a	Rps15a
32.7735	32.7427	32.7511	32.7428	32.6097	32.724	32.7593	32.6795	32.6388	32.9085	32.8729	32.662		16	16	14	61.2	61.2	58	29.174	0	165.22	26196000000	274	0.404197	-0.0446612	-0.870967	P62259	P62259	14-3-3 protein epsilon	Ywhae
27.3129	27.7887	27.5694	27.6969	27.3505	27.2118	27.9275	27.7271	26.8701	27.6385	27.8823	27.6407		4	4	4	19.2	19.2	19.2	16.273	0	20.878	1228800000	46	0.0719612	-0.317846	-2.01178	P62264	P62264	40S ribosomal protein S14	Rps14
26.445	26.6632	26.8502	26.5724	26.1753	26.4204	27.0801	26.0469	26.2069	26.2532	26.6169	26.6251	+	5	5	5	11.5	11.5	11.5	66.612	0	10.52	340270000	18	0.0316284	-0.355436	-2.49664	Q8QZY1	Q8QZY1	Eukaryotic translation initiation factor 3 subunit L	Eif3l
27.9556	27.937	28.656	27.9111	27.7764	27.404	27.5771	27.9189	27.7951	28.058	27.481	28.4054		5	5	5	33.1	33.1	33.1	17.222	0	20.442	945380000	53	0.0709242	-0.368937	-2.02047	P62301	P62301	40S ribosomal protein S13	Rps13
27.8844	27.5393	28.1374	28.0124	27.8222	27.6557	27.7257	27.7469	27.657	27.9893	28.0327	27.4562		9	9	9	34.4	34.4	34.4	44.172	0	25.133	826500000	59	0.937967	-0.0102177	-0.0798051	P62334	P62334	26S protease regulatory subunit 10B	Psmc6
34.1221	34.1736	34.1295	34.2263	34.1179	34.0728	33.9194	33.9461	34.0481	34.1163	33.9809	34.0261		18	18	11	61.8	61.8	41.9	50.454	0	323.31	71587000000	701	0.368696	-0.0505409	-0.941377	P62631	P62631	Elongation factor 1-alpha 2	Eef1a2
28.3726	28.5572	28.396	28.3611	28.2978	28.0572	28.4909	NaN	NaN	27.9328	27.5744	28.3966		6	6	6	25.5	25.5	25.5	29.597	0	59.074	1106100000	29	0.160484	-0.280242	-1.54686	P62702	P62702	40S ribosomal protein S4, X isoform	Rps4x
25.8739	26.0494	26.2567	25.9571	25.5926	NaN	25.875	25.4562	25.6584	25.7773	NaN	26.0812	+	5	5	5	13.5	13.5	13.5	41.655	0	7.6652	275770000	27	0.0123246	-0.354158	-3.21536	Q99L47	Q99L47	Hsc70-interacting protein	St13
33.9251	33.6383	33.6516	33.6461	33.8659	33.6044	33.7293	33.8112	33.5657	33.7011	33.3614	33.8288		11	11	11	64.1	64.1	64.1	11.367	0	76.535	52460000000	269	0.914063	-0.0102673	-0.110676	P62806	P62806	Histone H4	Hist1h4a
26.2442	26.6748	26.4804	26.5377	25.8822	26.0982	26.6886	NaN	26.2825	26.2526	26.4244	26.5942	+	5	2	2	25.5	15.2	15.2	35.73	0	12.677	521320000	43	0.0110383	-0.351761	-3.18821	P62960	P62960	Nuclease-sensitive element-binding protein 1	Ybx1
27.5867	27.9845	27.5362	27.3117	27.6172	27.9702	27.5765	27.4531	27.6086	27.5737	27.6404	27.4873		6	6	2	38	38	15.2	20.987	0	48.865	1208900000	56	0.567909	0.0677026	0.590579	P62835	P62835	Ras-related protein Rap-1A	Rap1a
34.2363	34.7348	34.7865	34.6456	34.1819	34.4808	34.9589	34.3457	34.2845	34.5831	34.5287	34.4059	+	37	36	35	67.1	67.1	67.1	68.692	0	323.31	101530000000	1123	0.00483858	-0.342823	-3.60116	P07724	P07724	Serum albumin	Alb
28.4237	28.823	28.9335	28.8761	28.4626	28.3827	29.0175	28.7834	28.3645	28.9472	28.9277	28.782	+	10	8	8	41.6	37.7	37.7	36.572	0	73.354	1705600000	89	0.00826265	-0.339091	-3.28188	P16125	P16125	L-lactate dehydrogenase B chain	Ldhb
29.3493	29.8521	29.1404	29.4572	29.2319	29.1037	29.9061	29.2135	29.3912	29.519	29.1053	29.5491	+	4	4	4	29.5	29.5	29.5	15.081	0	22.839	2625900000	87	0.0216824	-0.338153	-2.71671	Q9CQC7	Q9CQC7	NADH dehydrogenase [ubiquinone] 1 beta subcomplex subunit 4	Ndufb4
28.4598	28.4373	28.3017	27.9034	28.5771	29.22	28.4652	28.2744	28.4787	28.1993	28.217	28.1958		5	5	4	24.7	24.7	21.5	37.331	0	14.492	1390300000	40	0.12022	0.287358	1.6987	P62880;P29387	P62880	Guanine nucleotide-binding protein G(I)/G(S)/G(T) subunit beta-2	Gnb2
26.6384	26.4251	26.7468	26.7351	26.184	25.9636	26.676	26.3012	26.4363	26.4708	26.1222	26.6002	+	4	4	4	18.1	18.1	18.1	39.119	0	8.8106	313730000	35	0.0139208	-0.33471	-2.97523	O89114	O89114	DnaJ homolog subfamily B member 5	Dnajb5
32.8503	32.7012	32.6928	32.8632	32.7295	32.0437	32.4591	32.3761	32.3238	32.2473	32.6819	32.7479		11	11	8	62.9	62.9	43.8	11.605	0	250.31	23522000000	245	0.463521	-0.117687	-0.762232	P62897;P00015	P62897	Cytochrome c, somatic	Cycs
25.3948	25.9066	25.6595	25.55	25.6642	25.8528	26.1872	25.4906	25.2791	25.6645	25.3809	26.0873	+	4	4	4	15.4	15.4	15.4	53.056	0	5.3159	283620000	23	0.0352044	-0.332098	-2.43407	Q8CBY8	Q8CBY8	Dynactin subunit 4	Dctn4
28.5968	28.8991	28.8659	27.4658	28.8367	28.3595	28.9291	28.2362	28.6196	28.7949	28.5002	28.8369		3	3	3	27.4	27.4	27.4	15.86	0	48.587	1381200000	63	0.676637	-0.107118	-0.429541	P62911	P62911	60S ribosomal protein L32	Rpl32
30.0267	30.427	30.5591	30.1924	29.6921	30.3176	30.6847	30.0364	30.3416	30.1248	30.0936	30.5104	+	14	14	14	39.8	39.8	39.8	50.06	0	64.941	6301700000	212	0.0299824	-0.331736	-2.52783	Q9D8N0	Q9D8N0	Elongation factor 1-gamma	Eef1g
28.7718	28.9928	29.0869	29.0574	28.8498	28.576	29.259	28.8148	28.8573	29.1365	28.7707	29.0801	+	15	15	15	24.4	24.4	24.4	117.43	0	22.273	1708400000	85	0.0001571	-0.328697	-5.87092	P27546	P27546	Microtubule-associated protein 4	Map4
28.8426	28.6545	29.1667	29.13	28.5311	28.8999	29.0682	28.9733	29.0587	28.7697	28.9578	28.7107		4	4	3	23.4	23.4	17.7	21.45	0	12.018	2074500000	59	0.750037	-0.0393861	-0.327507	P63001;Q05144;P60764;P84096;Q8R527;Q9ER71	P63001;Q05144;P60764	Ras-related C3 botulinum toxin substrate 1;Ras-related C3 botulinum toxin substrate 2;Ras-related C3 botulinum toxin substrate 3	Rac1;Rac2;Rac3
28.2712	28.244	28.4776	28.1342	28.5149	28.4822	28.3535	28.6578	28.125	27.9789	28.2383	28.2589		8	8	8	28.3	28.3	28.3	46.67	0	32.83	1182000000	56	0.223968	0.140385	1.29636	P63005	P63005	Platelet-activating factor acetylhydrolase IB subunit alpha	Pafah1b1
34.7413	34.6189	34.7011	34.6451	34.5881	34.7421	34.7504	34.7426	34.5164	34.5302	34.716	34.6667		34	34	29	62.1	62.1	53.6	70.87	0	323.31	113160000000	934	0.666544	0.0223637	0.443931	P63017;P17156;P16627	P63017	Heat shock cognate 71 kDa protein	Hspa8
31.1225	31.1902	30.8867	31.3169	30.8556	30.9261	30.8123	30.7886	31.1643	30.8989	30.9944	31.0388		6	6	6	36	36	36	19.462	0	134.95	8054600000	62	0.637997	-0.0487035	-0.485187	P63028	P63028	Translationally-controlled tumor protein	Tpt1
30.8075	31.337	31.0289	31.1804	30.7458	30.8991	30.8537	31.1197	31.0022	30.8945	31.141	31.0911		24	24	24	59.2	59.2	59.2	60.955	0	278.73	8996100000	250	0.286516	-0.111737	-1.12587	P63038	P63038	60 kDa heat shock protein, mitochondrial	Hspd1
30.7402	31.1453	31.3679	30.9104	31.0186	30.8983	31.5165	30.8782	31.0272	31.0325	30.6418	31.2016	+	14	14	14	40.9	40.9	40.9	46.481	0	154.29	8353600000	225	0.0133844	-0.328317	-2.99822	P45952	P45952	Medium-chain specific acyl-CoA dehydrogenase, mitochondrial	Acadm
30.329	29.7352	30.1487	30.1304	30.147	30.5686	30.1833	30.1765	30.3358	30.2775	30.1526	30.0627		11	9	9	51.8	48.6	48.6	27.771	0	189.06	5287900000	146	0.0831729	0.195284	1.92461	P63101;O70456	P63101	14-3-3 protein zeta/delta	Ywhaz
27.2093	27.6395	27.6853	27.8089	27.571	27.5646	27.8949	27.6382	27.7546	27.9179	27.2096	27.9536	+	5	5	5	16.8	16.8	16.8	62.022	0	25.855	853820000	41	0.0126035	-0.325453	-3.03341	Q8BRK8;Q5EG47	Q8BRK8	5-AMP-activated protein kinase catalytic subunit alpha-2	Prkaa2
31.4122	31.2572	31.4214	31.4462	31.1724	31.3485	31.3761	31.3725	31.2949	31.2789	31.3967	31.4614		9	9	9	46.8	46.8	46.8	16.832	0	194.99	10293000000	196	0.441388	-0.0406644	-0.801651	P63242;Q8BGY2	P63242;Q8BGY2	Eukaryotic translation initiation factor 5A-1;Eukaryotic translation initiation factor 5A-2	Eif5a;Eif5a2
27.3662	27.1526	26.9879	26.8009	27.3893	28.1465	28.2791	27.7955	28.0065	27.681	27.5524	27.635		2	2	2	49.4	49.4	49.4	8.5497	0	13.68	1185200000	94	0.295767	0.286658	1.10323	P63254	P63254	Cysteine-rich protein 1	Crip1
NaN	26.3853	26.2893	26.2452	NaN	25.92	25.8731	25.7905	25.6391	26.0305	25.9501	26.0533	+	3	3	3	12.5	12.5	12.5	39.832	0.00085324	3.5749	229030000	11	0.0216141	-0.32113	-2.84592	Q91WK2	Q91WK2	Eukaryotic translation initiation factor 3 subunit H	Eif3h
31.2467	31.333	31.7796	31.8621	30.9526	31.1631	31.3666	31.2393	31.1393	31.5262	31.4937	31.2283	+	29	29	29	35.1	35.1	35.1	138.82	0	233.84	10220000000	325	0.0347269	-0.310171	-2.44205	P18826	P18826	Phosphorylase b kinase regulatory subunit alpha, skeletal muscle isoform	Phka1
27.6818	27.8247	27.6139	28.2213	27.0017	27.5014	27.6598	27.9075	27.6045	27.7033	28.1997	27.7679		9	9	7	25.3	25.3	18.8	58.643	0	20.284	883090000	39	0.44561	-0.14902	-0.794032	P63328	P63328	Serine/threonine-protein phosphatase 2B catalytic subunit alpha isoform	Ppp3ca
29.0021	29.1022	29.2285	29.267	28.8515	29.1444	28.7198	28.8202	28.8848	28.8027	28.7602	28.6481		7	7	7	39.5	39.5	39.5	35.608	0	33.985	1812000000	43	0.691338	-0.0508474	-0.408751	P63330;P62715;P97470	P63330;P62715	Serine/threonine-protein phosphatase 2A catalytic subunit alpha isoform;Serine/threonine-protein phosphatase 2A catalytic subunit beta isoform	Ppp2ca;Ppp2cb
30.6928	30.6833	30.6108	30.6459	30.3187	30.2728	30.2353	30.4374	30.6019	30.7133	30.6024	30.4089		13	13	13	62.9	62.9	62.9	29.82	0	75.345	6216700000	156	0.563144	-0.0619291	-0.597989	P67778	P67778	Prohibitin	Phb
28.1021	27.9908	28.458	28.5838	28.005	28.1086	27.9494	28.163	28.0882	28.2712	28.2939	28.2749		4	4	4	53.2	53.2	53.2	17.861	0	17.877	1128900000	53	0.269959	-0.127865	-1.16784	P68037	P68037	Ubiquitin-conjugating enzyme E2 L3	Ube2l3
30.3579	30.263	30.3901	30.4092	30.3562	30.2253	30.5547	29.9985	30.1628	30.0013	29.6148	30.5775		10	10	10	45.1	45.1	45.1	35.076	0	120.47	4839400000	96	0.117302	-0.24674	-1.71399	P68040	P68040	Guanine nucleotide-binding protein subunit beta-2-like 1;Guanine nucleotide-binding protein subunit beta-2-like 1, N-terminally processed	Gnb2l1
39.6488	39.5234	39.5073	39.7465	39.7224	39.5611	39.3663	39.6298	39.6961	39.7417	39.6883	39.551		45	45	6	93.6	93.6	16.4	42.051	0	323.31	4767500000000	23437	0.217701	0.0850347	1.31551	P68134	P68134	Actin, alpha skeletal muscle	Acta1
28.7955	27.9631	28.7627	28.0099	28.2593	28.6448	28.3754	27.9841	28.7755	28.1332	28.221	28.3185		7	5	5	38.8	35.5	35.5	27.778	0	63.439	1263300000	55	0.33293	0.186242	1.01744	P68254	P68254	14-3-3 protein theta	Ywhaq
32.6275	32.4789	32.8101	32.6842	32.3205	32.3859	32.9679	32.6098	32.7141	32.6967	32.7709	32.6946		21	21	6	55.4	55.4	14.7	49.924	0	323.31	26658000000	424	0.158023	-0.150606	-1.52589	P68368;Q3UX10	P68368	Tubulin alpha-4A chain	Tuba4a
33.0502	32.8526	33.3466	33.1062	32.838	32.7388	33.2437	32.9578	33.2118	33.1458	32.9922	33.1952		24	24	1	69.9	69.9	2.7	49.83	0	323.31	35256000000	636	0.0847171	-0.183558	-1.91348	P68372;CON__ENSEMBL:ENSBTAP00000025008;A2AQ07	P68372	Tubulin beta-4B chain	Tubb4b
27.7528	27.3584	27.7471	26.7615	27.938	27.5643	27.6901	27.5084	27.9091	27.5965	27.5281	27.9014		10	8	8	49.2	45.9	45.9	28.211	0	24.482	769720000	38	0.325003	0.190898	1.0351	P68510	P68510	14-3-3 protein eta	Ywhah
29.7617	29.7236	29.6955	30.5262	29.4822	29.4459	29.5735	29.8062	29.7	29.4856	30.0266	29.8086		7	7	7	15.3	15.3	15.3	97.183	0	19.463	3936100000	60	0.588127	-0.0984011	-0.559508	P70168	P70168	Importin subunit beta-1	Kpnb1
29.2223	29.3604	29.0438	29.1134	29.0146	29.0445	28.8856	29.1673	28.8225	28.9625	29.27	29.1159		9	9	7	37.7	37.7	30.5	37.432	0	31.427	2511800000	110	0.918497	0.00993919	0.104942	P70236	P70236	Dual specificity mitogen-activated protein kinase kinase 6	Map2k6
30.3226	30.5485	30.5654	30.7372	30.7462	30.295	30.6567	30.6723	30.2415	30.6309	30.9048	30.6832		7	7	7	78.1	78.1	78.1	20.83	0	63.948	6013200000	88	0.385943	-0.106562	-0.906599	P70296	P70296	Phosphatidylethanolamine-binding protein 1;Hippocampal cholinergic neurostimulating peptide	Pebp1
28.9923	28.8111	28.8775	28.8148	28.6791	28.6097	29.0784	28.7764	28.4248	28.5881	28.505	28.7873		10	10	10	20.7	20.7	20.7	77.566	0	32.627	2025600000	75	0.154832	-0.161633	-1.53897	P70302	P70302	Stromal interaction molecule 1	Stim1
28.0551	28.3159	28.6449	29.0197	28.2097	28.5136	28.7226	28.6584	28.3775	28.5537	28.801	28.3491		3	3	3	38.9	38.9	38.9	13.777	0	12.395	1419200000	35	0.31396	-0.165104	-1.06027	P70349	P70349	Histidine triad nucleotide-binding protein 1	Hint1
34.3486	34.2137	34.2363	34.3591	34.3858	34.3354	34.3176	34.4524	34.1359	34.1049	34.3304	34.2793		21	21	21	71.4	71.4	71.4	52.641	0	323.31	79232000000	507	0.189678	0.0796197	1.40721	P70402	P70402	Myosin-binding protein H	Mybph
31.8942	32.1724	31.6371	31.9125	31.7686	31.5522	31.702	31.7033	31.8266	31.6439	32.1625	31.5641		11	11	11	43.5	43.5	43.5	42.785	0	200.82	14128000000	147	0.722349	0.0459226	0.365503	P70404	P70404	Isocitrate dehydrogenase [NAD] subunit gamma 1, mitochondrial	Idh3g
25.6552	25.8986	25.8551	NaN	25.4059	25.6683	25.5825	25.7822	25.3721	25.9243	25.1189	25.7829	+	5	5	4	32.6	32.6	28	27.057	0	8.0111	170790000	20	0.0347555	-0.308259	-2.48412	P97372	P97372	Proteasome activator complex subunit 2	Psme2
27.6271	27.3708	27.5754	27.9423	27.5978	27.4084	27.3284	26.8736	27.3148	27.6722	27.0278	27.5636		7	7	7	21.3	21.3	21.3	59.652	0	28.095	865020000	58	0.113055	-0.267222	-1.73687	P80313	P80313	T-complex protein 1 subunit eta	Cct7
28.34	28.3378	28.7633	28.2863	28.1323	28.2926	28.3753	28.4713	28.0933	28.4816	28.0095	28.3433		12	12	12	38.5	38.5	38.5	57.477	0	26.129	1704200000	60	0.0656454	-0.20811	-2.0667	P80314	P80314	T-complex protein 1 subunit beta	Cct2
28.012	28.4065	28.7288	28.3769	27.9918	28.6016	28.4734	27.9071	28.1902	28.3131	28.3065	28.5523	+	10	10	10	38.6	38.6	38.6	51.596	0	26.224	1277900000	24	0.0299214	-0.306982	-2.52901	P61202	P61202	COP9 signalosome complex subunit 2	Cops2
27.5254	27.3265	27.7878	27.6053	27.5806	NaN	28.2208	27.3882	27.6169	27.3342	27.6471	27.6662		8	8	8	27.2	27.2	27.2	59.623	0	18.905	720570000	31	0.515631	-0.105166	-0.676665	P80316	P80316	T-complex protein 1 subunit epsilon	Cct5
27.5666	27.9472	27.9087	27.7609	27.2615	27.4936	27.6982	27.6573	27.6994	27.793	NaN	27.9068	+	5	5	5	52	52	52	24.693	0	25.692	743130000	17	0.00556506	-0.300123	-3.62077	O70251	O70251	Elongation factor 1-beta	Eef1b
27.4435	27.6726	27.6065	27.7669	27.4907	27.2923	27.6294	27.5218	27.6282	27.5762	28.0584	27.7077		6	6	6	15	15	15	60.629	0	12.518	900920000	23	0.448518	-0.0874065	-0.788813	P80318	P80318	T-complex protein 1 subunit gamma	Cct3
28.2602	28.992	28.6617	29.0214	28.4552	28.6635	28.7226	28.8188	29.0354	28.2344	29.0537	28.1075		6	6	6	13.8	13.8	13.8	74.596	0	8.2224	2016600000	30	0.661789	0.0911996	0.450745	P82198	P82198	Transforming growth factor-beta-induced protein ig-h3	Tgfbi
27.8856	27.6267	27.5763	27.9063	27.9642	28.0377	28.2899	28.0054	27.9294	27.7201	27.5381	28.0224		6	6	6	25.3	25.3	25.3	32.133	0	16.732	884770000	39	0.790312	0.0364316	0.273129	P82347	P82347	Delta-sarcoglycan	Sgcd
27.9493	27.9771	28.0754	28.0227	27.4815	27.7019	28.1655	NaN	27.9887	27.9276	27.5939	28.0012	+	3	3	3	19.9	19.9	19.9	16.445	0	6.5167	882000000	14	0.0162884	-0.285172	-2.94745	P14131	P14131	40S ribosomal protein S16	Rps16
28.3005	28.1859	28.3732	NaN	28.7668	28.3564	28.7853	28.2418	28.2387	28.3413	28.1803	28.0187		5	5	5	27.8	27.8	27.8	34.872	0	14.001	1269500000	28	0.966364	0.00652212	0.0433566	P82349	P82349	Beta-sarcoglycan	Sgcb
27.4753	27.8226	27.6057	27.3919	27.769	28.1863	27.9068	27.8452	27.7046	27.6981	27.6128	27.3678		8	8	8	30.5	30.5	30.5	43.286	0	29.295	1053300000	64	0.343236	0.133366	0.994928	P82350	P82350	Alpha-sarcoglycan	Sgca
27.7546	27.327	27.651	28.121	27.8011	27.8504	27.7565	27.7791	27.3087	27.0272	27.5584	27.6107		4	4	4	48.2	48.2	48.2	12.473	0	13.074	896510000	41	0.604636	0.0931559	0.534559	P83940	P83940	Transcription elongation factor B polypeptide 1	Tceb1
26.3775	26.5754	26.5848	26.4135	26.6532	26.6284	27.0416	26.6676	26.348	26.5122	26.1385	26.8204		2	2	2	5.7	5.7	5.7	49.654	0	6.5878	361290000	23	0.1728	-0.189104	-1.46816	P84091	P84091	AP-2 complex subunit mu	Ap2m1
26.4008	26.4976	26.7045	26.7664	26.2221	26.3822	26.7171	26.3889	26.5383	26.8714	26.5939	26.6792	+	7	7	7	7.1	7.1	7.1	161.93	0	10.838	404450000	29	0.00303272	-0.284994	-3.88529	P23116	P23116	Eukaryotic translation initiation factor 3 subunit A	Eif3a
30.1527	30.3849	29.6667	29.7605	30.3473	30.2589	29.3939	30.6511	32.1632	31.5045	30.8882	31.6113		3	3	1	35.3	35.3	23.5	15.388	0	123.64	11253000000	146	0.490078	0.356599	0.716499	P84228	P84228	Histone H3.2	Hist1h3b
33.3212	33.5712	33.716	33.6215	33.0952	33.4759	33.6009	33.3282	33.4373	33.5715	33.3223	33.542	+	38	38	23	53.9	53.9	43	83.28	0	323.31	51367000000	823	0.000999693	-0.27385	-4.58709	P11499	P11499	Heat shock protein HSP 90-beta	Hsp90ab1
28.5482	28.3614	28.6283	29.0406	28.6257	28.8859	28.6079	28.6793	28.9623	28.4442	28.764	28.664		6	6	6	42.5	42.5	42.5	20.583	0	38.287	1420000000	79	0.324748	0.119803	1.03568	P97315	P97315	Cysteine and glycine-rich protein 1	Csrp1
30.5375	30.9064	30.8607	30.8144	30.636	30.1461	30.5965	30.1456	30.5976	30.5925	30.6371	30.5524	+	4	4	4	37.4	37.4	37.4	15.283	0	109.59	5961100000	118	0.0426235	-0.270481	-2.32205	Q9CQZ5	Q9CQZ5	NADH dehydrogenase [ubiquinone] 1 alpha subcomplex subunit 6	Ndufa6
24.9346	24.9547	24.9644	24.6923	24.3884	25.0343	25.002	24.8236	24.7292	25.5154	25.3361	25.0756		4	3	3	20.9	16.5	16.5	28.673	0	7.6865	240210000	21	0.369001	-0.159705	-0.940752	P97371	P97371	Proteasome activator complex subunit 1	Psme1
27.3632	27.2847	27.1401	NaN	26.8734	27.0578	27.3385	26.9703	27.1308	NaN	27.007	27.5349	+	4	2	2	29.8	16.6	16.6	22.677	0	12.398	538530000	16	0.0436623	-0.257507	-2.39283	P62821	P62821	Ras-related protein Rab-1A	Rab1A
29.9859	29.8626	30.3827	29.9757	29.3682	29.8969	29.493	29.9724	29.7991	29.8147	30.1099	29.9708		13	13	13	29.6	29.6	29.6	54.079	0	75.873	4352700000	163	0.707712	-0.0611741	-0.385819	P97384	P97384	Annexin A11	Anxa11
33.3984	33.5893	33.329	33.4295	33.5464	33.5818	33.1886	33.5477	33.2994	33.4762	33.4604	33.245		23	23	23	68.2	68.2	68.2	56.495	0	323.31	43037000000	591	0.232694	0.0960725	1.27042	P97443	P97443	Histone-lysine N-methyltransferase Smyd1	Smyd1
34.0769	33.9312	33.923	33.6544	34.1775	34.0091	34.2962	33.9068	33.9242	33.6935	33.522	33.7589		16	16	16	61.1	61.1	61.1	31.888	0	323.31	72799000000	671	0.663036	0.0598882	0.448956	P97447	P97447	Four and a half LIM domains protein 1	Fhl1
32.5051	32.7806	32.4423	32.938	32.852	32.7764	32.8646	32.5671	32.5472	32.5133	32.5557	32.4914		5	5	5	39.8	39.8	39.8	12.496	0	116.72	24207000000	164	0.727398	-0.0377611	-0.358534	P97450	P97450	ATP synthase-coupling factor 6, mitochondrial	Atp5j
38.7521	38.8723	38.7142	38.9007	38.8338	38.6427	38.7343	38.5832	38.6298	38.7219	38.7058	38.7222		34	34	34	95.9	95.9	95.9	18.955	0	323.31	1986800000000	5144	0.121761	-0.0863495	-1.69076	P97457	P97457	Myosin regulatory light chain 2, skeletal muscle isoform	Mylpf
NaN	27.0066	27.3946	26.7488	NaN	NaN	27.5841	NaN	NaN	26.9908	NaN	27.3223		2	2	2	10.8	10.8	10.8	22.889	0	4.52	358840000	13	1	NaN	0	P97461	P97461	40S ribosomal protein S5;40S ribosomal protein S5, N-terminally processed	Rps5
NaN	27.8723	27.9933	27.3912	27.8855	27.4254	27.7211	27.806	27.8234	27.829	27.9505	27.9693		3	3	3	23	23	23	24.041	0	6.1284	744900000	25	0.893601	-0.0178642	-0.13758	P97478	P97478	5-demethoxyubiquinone hydroxylase, mitochondrial	Coq7
31.5667	31.7855	31.2445	31.4691	31.9096	31.558	31.4868	31.563	31.4753	31.0897	31.5507	31.4574		16	16	16	53.1	53.1	53.1	54.356	0	252.94	12514000000	273	0.146526	0.181705	1.57416	P97807	P97807	Fumarate hydratase, mitochondrial	Fh
30.0991	30.1829	30.4889	30.2169	30.1925	29.7032	30.226	29.9524	29.9037	30.1276	30.2888	30.397	+	8	8	8	66.4	66.4	66.4	17.363	0	50.116	4754500000	160	0.0368369	-0.249936	-2.40756	Q01768;P15532	Q01768	Nucleoside diphosphate kinase B	Nme2
26.681	25.4458	26.3454	25.989	26.3182	26.748	26.4362	26.4293	26.3071	26.0382	26.3071	26.5546		7	7	7	5.9	5.9	5.9	201.82	0	27.093	413660000	40	0.102979	0.330254	1.79445	P97927	P97927	Laminin subunit alpha-4	Lama4
28.8947	28.7786	29.2643	28.8694	28.4062	28.9089	29.6377	29.0447	29.057	28.8775	28.779	29.1919		21	4	3	61.9	15.5	12.2	49.67	0	30.831	2097200000	49	0.153968	-0.254827	-1.54255	P99024	P99024	Tubulin beta-5 chain	Tubb5
27.3634	NaN	27.4995	27.3012	27.3391	27.5935	27.1084	27.6835	27.3219	27.3614	27.4713	27.4513		2	2	2	14	14	14	29.116	0	5.2845	559740000	23	0.228809	0.11778	1.2912	P99026	P99026	Proteasome subunit beta type-4	Psmb4
27.8649	27.9931	27.9597	28.2448	27.8691	27.6363	28.3003	27.9078	27.7135	27.9938	27.9162	27.9012	+	5	5	5	42.1	42.1	42.1	17.008	0	32.966	911020000	45	0.0130273	-0.247512	-3.01404	Q9CQ92	Q9CQ92	Mitochondrial fission 1 protein	Fis1
31.6441	32.6986	31.8959	31.9647	32.2506	32.2282	32.4582	32.2124	32.0873	31.8792	32.1087	31.824		6	6	6	66.3	66.3	66.3	10.435	0	234.39	18661000000	226	0.861172	-0.0315631	-0.179446	P99028	P99028	Cytochrome b-c1 complex subunit 6, mitochondrial	Uqcrh
29.7517	29.7858	29.5544	29.7341	29.6656	29.6021	29.6485	29.5364	29.3308	29.497	29.6582	29.3656		7	7	7	43.8	43.8	43.8	21.897	0	25.847	3038200000	64	0.93992	-0.00675615	-0.0772871	P99029	P99029	Peroxiredoxin-5, mitochondrial	Prdx5
32.6716	32.7143	32.8715	32.8703	32.3705	32.3876	32.7902	32.5405	32.5707	32.6663	32.6847	32.7553	+	35	35	35	49.8	49.8	49.8	95.313	0	311.77	26483000000	606	0.00400744	-0.240363	-3.71511	P58252	P58252	Elongation factor 2	Eef2
30.2713	30.7325	30.5498	30.4317	30.1231	30.5343	30.8086	30.3681	30.2635	30.3633	30.8029	30.4415		9	9	4	36.2	36.2	17	45.823	0	145.66	5918900000	155	0.220535	-0.160713	-1.30679	Q00896;P07758;Q00897	Q00896;P07758;Q00897	Alpha-1-antitrypsin 1-3;Alpha-1-antitrypsin 1-1;Alpha-1-antitrypsin 1-4	Serpina1c;Serpina1a;Serpina1d
30.9292	30.9833	31.6234	30.8981	31.1189	30.6048	30.9958	31.1422	31.6147	30.7994	30.6236	31.3051		14	14	13	12.4	12.4	11.3	129.56	0	172.52	17131000000	291	0.642109	-0.0953016	-0.479192	Q01149	Q01149	Collagen alpha-2(I) chain	Col1a2
27.0931	27.5665	27.8872	27.7247	27.4561	27.8514	27.7666	27.3229	26.5835	27.2802	27.5722	NaN		4	4	4	14.8	14.8	14.8	38.618	0	6.1349	658520000	16	0.163971	-0.331877	-1.51541	Q01339	Q01339	Beta-2-glycoprotein 1	Apoh
27.0172	27.2681	27.2175	27.2695	27.226	27.4771	26.8	27.3419	27.7188	27.4496	26.9875	27.4357		3	3	3	23.8	23.8	23.8	31.55	0	9.326	603940000	48	0.721886	0.054698	0.366142	Q01730	Q01730	Ras suppressor protein 1	Rsu1
35.746	35.8516	35.8096	35.9335	35.7545	35.4586	36.0594	35.4763	35.5138	35.7369	35.8319	35.769	+	17	17	17	57.7	57.7	57.7	21.357	0	323.31	268420000000	2426	0.0199956	-0.229818	-2.7639	P13412	P13412	Troponin I, fast skeletal muscle	Tnni2
32.6619	32.3938	32.477	32.4529	32.5801	32.419	32.6325	32.4853	32.4231	32.3348	32.7162	32.4546		45	45	45	66.9	66.9	66.9	89.321	0	323.31	23792000000	690	0.199346	0.0899874	1.37436	Q01853	Q01853	Transitional endoplasmic reticulum ATPase	Vcp
28.2616	28.6646	28.3073	28.6105	28.2998	28.3122	28.5183	28.0511	28.1363	28.3267	28.4934	28.4041	+	17	17	17	13.6	13.6	13.6	232.75	0	28.705	1921400000	87	0.0350816	-0.212818	-2.43611	Q9JMH9	Q9JMH9	Unconventional myosin-XVIIIa	Myo18a
30.9332	30.6288	31.1812	31.276	30.7557	30.8493	31.1044	30.9232	31.0346	31.1095	30.964	31.0076		24	24	24	37.6	37.6	37.6	117.81	0	95.809	8578600000	267	0.188523	-0.14127	-1.41123	Q02053;P31254	Q02053	Ubiquitin-like modifier-activating enzyme 1	Uba1
28.8829	28.8527	28.9162	28.8776	29.0532	28.9522	28.851	29.0613	28.7721	28.8597	28.7362	29.0663		7	7	7	3.9	3.9	3.9	204.22	0	17.883	1799800000	74	0.932175	0.00573921	0.0872754	Q02357	Q02357	Ankyrin-1	Ank1
30.4447	30.1994	30.4521	30.4963	30.3418	30.7096	30.4387	30.2636	30.6546	30.2936	30.4927	30.6312		12	12	12	17.7	17.7	17.7	110.33	0	76.796	5179300000	121	0.500347	0.0659456	0.699232	Q02788	Q02788	Collagen alpha-2(VI) chain	Col6a2
30.7785	30.6624	30.4624	30.6038	30.8092	30.7626	30.6003	30.6843	30.4579	30.4564	30.6689	30.6974		18	18	18	10.6	10.6	10.6	213.26	0	170.63	7734100000	271	0.119215	0.113135	1.70393	Q02789;Q01815;Q99246;Q9JIS7	Q02789	Voltage-dependent L-type calcium channel subunit alpha-1S	Cacna1s
36.2077	36.3713	36.1913	36.1549	36.3278	36.1424	35.8606	36.3179	36.3012	36.0442	36.3839	36.1722		36	36	36	59.1	59.1	59.1	59.752	0	323.31	302860000000	1461	0.0881993	0.147711	1.88905	Q03265	Q03265	ATP synthase subunit alpha, mitochondrial	Atp5a1
31.3364	31.5824	31.7531	31.4834	31.171	31.6019	31.8348	31.5855	31.7523	31.5757	31.6786	31.5577		15	15	15	25.4	25.4	25.4	108.49	0	297.27	12219000000	207	0.321145	-0.110245	-1.04382	Q04857	Q04857	Collagen alpha-1(VI) chain	Col6a1
31.3824	31.4993	31.6663	31.1272	31.7669	31.8313	31.6915	31.7304	31.6083	31.4417	31.4417	31.4742		54	54	54	23	23	23	398.29	0	294.67	12294000000	391	0.226692	0.143482	1.28818	Q05793	Q05793	Basement membrane-specific heparan sulfate proteoglycan core protein;Endorepellin;LG3 peptide	Hspg2
28.742	28.8405	28.802	28.9743	28.7013	28.9476	29.1785	28.7889	28.5133	29.0405	28.9113	29.0437	+	2	2	2	7.7	7.7	7.7	51.828	0	4.782	1827000000	17	0.0329188	-0.212535	-2.47329	P97855	P97855	Ras GTPase-activating protein-binding protein 1	G3bp1
28.5821	28.4809	28.421	28.3204	28.3043	28.7896	28.4418	28.7425	28.5236	28.4748	28.4437	28.5781		10	10	10	13.8	13.8	13.8	89.679	0	17.742	1494900000	45	0.204479	0.111467	1.35746	Q05BC3	Q05BC3	Echinoderm microtubule-associated protein-like 1	Eml1
23.9211	23.9089	24.1435	24.0346	23.9983	24.0893	24.535	23.8434	23.9107	24.1231	24.134	24.1099		3	3	3	4.4	4.4	4.4	137.61	0.00085911	3.6557	60619000	6	0.132054	-0.159722	-1.63994	Q05D44	Q05D44	Eukaryotic translation initiation factor 5B	Eif5b
26.3807	25.8743	26.2379	26.2255	26.3914	26.4115	26.1194	26.441	26.1144	26.5329	26.5915	26.2762		8	8	8	23.5	23.5	23.5	39.842	0	14.378	441710000	23	0.13173	0.177359	1.64149	Q06138;Q9DB16	Q06138	Calcium-binding protein 39	Cab39
31.3321	31.402	31.1067	31.382	31.4788	31.0029	30.8912	31.5062	31.45	31.1606	31.6549	31.4298		6	6	6	57.7	57.7	57.7	8.2355	0	66.559	20264000000	218	0.193232	0.175448	1.39497	Q06185	Q06185	ATP synthase subunit e, mitochondrial	Atp5i
28.9544	28.7102	28.9353	28.968	28.6654	29.2546	28.9678	29.4471	28.8917	29.1162	29.1788	28.8106		8	8	8	21	21	21	49.925	0	25.517	2019600000	63	0.278633	0.147315	1.14561	Q07076	Q07076	Annexin A7	Anxa7
28.768	29.0032	28.4565	28.5646	28.49	28.3292	28.6487	28.1266	28.5399	28.1341	28.3303	28.4259		7	7	7	34.5	34.5	34.5	44.889	0	23.562	1454900000	41	0.480564	-0.108158	-0.732698	Q07417	Q07417	Short-chain specific acyl-CoA dehydrogenase, mitochondrial	Acads
27.7805	27.4791	27.8557	27.744	27.6539	27.7015	27.5107	27.4776	27.8013	27.606	27.734	27.6337		8	8	8	18.7	18.7	18.7	76.249	0	20.245	801630000	57	0.495585	0.0532624	0.707211	Q08642	Q08642	Protein-arginine deiminase type-2	Padi2
31.6339	31.9281	31.9659	31.9239	31.4723	31.7644	31.9928	31.7711	31.8574	31.9106	31.8854	31.9229	+	12	12	12	46.4	46.4	46.4	36.511	0	264.1	14462000000	200	0.00847718	-0.209957	-3.26672	P14152	P14152	Malate dehydrogenase, cytoplasmic	Mdh1
32.1556	32.3329	32.6048	32.5132	32.3671	32.0716	32.3941	32.2516	32.2701	32.1428	32.2731	32.6378	+	5	5	5	47.6	47.6	47.6	9.3267	0	48.475	22561000000	188	0.0393007	-0.206067	-2.36965	Q62425	Q62425	Cytochrome c oxidase subunit NDUFA4	Ndufa4
32.3544	32.1671	32.1988	32.0238	32.3657	32.4019	32.3584	32.1262	32.1864	32.0762	31.9663	32.2936		24	24	24	70.4	70.4	70.4	52.816	0	323.31	18908000000	405	0.59847	0.0471799	0.543834	Q1XH17	Q1XH17	Tripartite motif-containing protein 72	Trim72
26.7013	27.3526	26.8578	28.226	26.9905	27.2437	27.3809	27.3032	27.5055	27.6464	27.239	27.0427		4	4	3	6.7	6.7	4.7	88.796	0	8.5259	542610000	36	0.291292	-0.253854	-1.11411	Q3B7Z2	Q3B7Z2	Oxysterol-binding protein 1	Osbp
30.5337	30.4795	30.4753	30.4299	30.5877	30.6112	30.8056	30.7136	30.2645	30.4788	30.2098	30.5604		9	9	9	53.9	53.9	53.9	36.092	0	202.3	7256900000	194	0.61782	-0.0514949	-0.514888	Q3MI48	Q3MI48	Junctional sarcoplasmic reticulum protein 1	Jsrp1
26.9736	26.7085	27.0296	26.7405	26.5942	26.9041	26.9574	26.8361	26.9286	27.0247	26.7613	26.8425		5	3	3	32	15.1	15.1	19.779	0.00085034	3.5549	505370000	13	0.542775	-0.0508849	-0.630074	Q3THE2	Q3THE2	Myosin regulatory light chain 12B	Myl12b
34.0106	33.9302	33.8324	33.8725	34.2342	34.0474	34.0537	34.0814	33.8642	33.8903	34.1393	34.088		8	8	8	23	23	23	50.118	0	323.31	64240000000	280	0.10401	0.118338	1.78833	Q3TJD7	Q3TJD7	PDZ and LIM domain protein 7	Pdlim7
30.4467	30.2564	30.2365	30.1122	29.8299	30.0096	30.7112	30.0527	29.8539	30.2158	30.2316	29.8753		5	5	5	19.5	19.5	19.5	33.309	0	33.806	4729200000	62	0.291121	-0.163846	-1.11453	Q3TMP8	Q3TMP8	Trimeric intracellular cation channel type A	Tmem38a
30.1737	30.0445	29.8713	30.1766	30.0691	30.0214	30.0448	30.148	29.945	30.0052	30.1522	29.9651		23	23	23	39.6	39.6	39.6	81.163	0	117.6	5471000000	212	0.252717	0.0669587	1.21379	Q3TVI8	Q3TVI8	Pre-B-cell leukemia transcription factor-interacting protein 1	Pbxip1
28.5184	28.5813	28.6003	28.5585	27.9018	28.3172	28.377	28.1865	28.0593	28.5249	28.6996	28.5137		10	10	10	16.4	16.4	16.4	105.73	0	42.891	1428600000	91	0.077395	-0.245485	-1.96805	Q3TXS7	Q3TXS7	26S proteasome non-ATPase regulatory subunit 1	Psmd1
27.9126	27.8848	28.389	28.3596	28.2104	28.2541	28.2051	27.9779	28.355	28.2772	27.9114	28.3324		6	6	6	5.9	5.9	5.9	125.63	0	6.0351	1154100000	36	0.237147	-0.1378	-1.2575	Q3TZ89;Q3UPL0	Q3TZ89	Protein transport protein Sec31B	Sec31b
29.0987	29.009	28.6678	29.1323	28.9847	28.551	29.2359	28.9578	29.1846	28.5777	28.2829	29.3659		2	2	2	3.9	3.9	3.9	94.138	0.0039002	2.37	2055000000	33	0.439628	-0.154813	-0.804841	Q3TZZ7	Q3TZZ7	Extended synaptotagmin-2	Esyt2
27.9129	27.7009	27.601	27.9775	27.6949	27.6156	27.6367	27.6522	27.163	27.7255	27.8071	27.7502		9	9	9	9.4	9.4	9.4	126.85	0	12.102	772990000	57	0.460244	-0.091033	-0.767989	Q3U1J4	Q3U1J4	DNA damage-binding protein 1	Ddb1
26.9152	26.6568	27.2004	26.8066	27.1654	NaN	27.4185	27.1141	27.1012	26.6048	26.6697	26.9804		5	5	5	6.5	6.5	6.5	121.55	0	6.746	441960000	18	0.776571	0.0485092	0.292451	Q3U7R1	Q3U7R1	Extended synaptotagmin-1	Esyt1
29.0642	29.1918	29.0799	28.9955	29.1359	28.9719	29.3296	29.0053	29.0671	28.6423	29.0564	29.2728		4	4	4	35.9	35.9	35.9	15.515	0	9.6249	2246900000	90	0.742835	-0.035196	-0.337339	Q3UIU2	Q3UIU2	NADH dehydrogenase [ubiquinone] 1 beta subcomplex subunit 6	Ndufb6
27.8147	27.9466	28.0941	27.4441	27.9457	28.1773	28.0386	28.0582	27.6291	27.3714	28.281	28.0388		11	11	11	27.7	27.7	27.7	61.378	0	16.933	1292100000	49	0.349163	0.162041	0.982209	Q3ULD5	Q3ULD5	Methylcrotonoyl-CoA carboxylase beta chain, mitochondrial	Mccc2
27.0607	27.8702	27.8174	27.3471	27.873	27.7993	27.8956	28.0769	27.9588	27.8431	27.3935	27.5998		5	5	5	19.7	19.7	19.7	39.681	0	18.755	863990000	40	0.849888	-0.0351448	-0.194226	Q3UMR5	Q3UMR5	Calcium uniporter protein, mitochondrial	Mcu
28.0526	28.1491	28.0046	27.9924	28.212	28.2088	28.6797	28.1028	28.227	28.1491	28.1119	28.1882		10	10	10	13.3	13.3	13.3	96.932	0	20.911	1083600000	46	0.706986	-0.0413497	-0.38683	Q3URD3	Q3URD3	Sarcolemmal membrane-associated protein	Slmap
25.6925	26.1538	26.4674	26.4689	26.807	26.6126	26.6438	26.5789	27.0315	26.5397	26.3074	26.6123		4	4	4	5.3	5.3	5.3	132.35	0.00085763	3.6095	326870000	20	0.9084	0.023984	0.118006	Q3UTJ2	Q3UTJ2	Sorbin and SH3 domain-containing protein 2	Sorbs2
29.9137	30.1115	30.143	30.221	29.946	29.9341	30.2937	30.101	29.875	29.9756	30.1348	30.3352	+	10	10	10	38	38	38	35.732	0	40.182	4062600000	139	0.0178557	-0.195893	-2.82988	P45376	P45376	Aldose reductase	Akr1b1
34.5664	34.4416	34.5982	34.4262	34.393	34.3999	34.4319	34.4173	34.5044	34.6399	34.5118	34.589		36	36	36	58.5	58.5	58.5	86.104	0	323.31	89901000000	1137	0.287492	-0.0556711	-1.12345	Q3V1D3;O08739	Q3V1D3	AMP deaminase 1	Ampd1
30.9683	31.1252	30.9464	31.058	30.717	30.7174	30.9232	30.7517	30.8963	31.0078	30.9329	31.0526	+	31	31	31	36.9	36.9	36.9	135.63	0	115.29	8321500000	376	0.00724132	-0.188266	-3.36008	Q6ZQ73	Q6ZQ73	Cullin-associated NEDD8-dissociated protein 2	Cand2
25.2976	25.3852	24.9577	NaN	25.4135	25.0653	25.4279	25.3527	25.2538	25.5596	25.1745	25.2104		2	2	2	2.3	2.3	2.3	146.22	0.0024038	2.7256	125550000	15	0.667872	-0.0485901	-0.443503	Q58A65	Q58A65	C-Jun-amino-terminal kinase-interacting protein 4	Spag9
28.9448	28.9915	29.1023	29.1769	29.05	28.8244	29.3651	28.7061	29.0689	29.1378	28.9456	28.8955		18	18	17	18.6	18.6	17.7	144.11	0	68.688	2536400000	135	0.055145	-0.188213	-2.17027	Q5DTJ9	Q5DTJ9	Myopalladin	Mypn
29.818	29.2536	29.6767	29.4731	29.8073	28.9945	29.2146	28.9868	29.1407	29.1621	29.1469	29.2014		6	6	6	59.3	59.3	59.3	17.521	0	17.269	2653100000	55	0.937094	-0.0145454	-0.0809311	Q5EBG6	Q5EBG6	Heat shock protein beta-6	Hspb6
41.8936	41.8884	41.8237	41.9748	41.9902	41.7544	41.7974	41.9729	41.897	42.1146	42.0541	41.943		307	307	109	80.7	80.7	38	222.86	0	323.31	21189000000000	92069	0.958483	0.00338554	0.0533764	Q5SX39	Q5SX39	Myosin-4	Myh4
38.1722	38.4253	38.1311	38.347	38.2405	37.9551	38.0939	38.2379	38.1942	38.2523	38.3104	38.2067		261	100	70	75.2	37.8	28.8	223.34	0	323.31	1687000000000	10195	0.441129	-0.0576337	-0.802119	Q5SX40	Q5SX40	Myosin-1	Myh1
38.1538	38.2162	38.0766	38.1941	38.1647	38.0622	38.0362	38.2312	38.0778	38.1692	38.2939	38.1355		95	95	95	74.3	74.3	74.3	127.35	0	323.31	1206300000000	6879	0.585572	0.0259507	0.563402	Q5XKE0	Q5XKE0	Myosin-binding protein C, fast-type	Mybpc2
33.2612	33.2796	33.1994	33.1187	33.358	33.1014	33.2915	33.1678	33.1772	33.1275	33.2413	33.1072		43	43	43	52.6	52.6	52.6	116.45	0	323.31	38036000000	888	0.552596	0.0305195	0.614521	Q60597	Q60597	2-oxoglutarate dehydrogenase, mitochondrial	Ogdh
28.0604	27.9328	27.8933	27.7155	28.3381	28.6989	28.5432	28.3673	28.3885	28.4752	27.7621	28.0995		4	4	4	27.8	27.8	27.8	16.93	0	16.698	1052400000	34	0.418479	0.159299	0.843855	Q60605	Q60605	Myosin light polypeptide 6	Myl6
29.9113	29.9307	29.9258	30.1799	29.7166	29.6669	29.7339	29.8075	29.6853	29.805	29.7254	29.9611	+	22	22	22	30.1	30.1	30.1	103.64	0	64.121	3693600000	181	0.0412742	-0.170579	-2.34093	Q8CGY6	Q8CGY6	Protein unc-45 homolog B	Unc45b
32.0439	32.1184	31.933	32.0141	31.7757	31.8347	32.1351	31.7364	31.8385	31.9337	31.8785	31.9843	+	17	17	17	52.8	52.8	52.8	42.525	0	254.61	17252000000	333	0.0140114	-0.168464	-2.97143	Q9DC69	Q9DC69	NADH dehydrogenase [ubiquinone] 1 alpha subcomplex subunit 9, mitochondrial	Ndufa9
26.1772	26.6902	27.0629	26.7295	26.29	27.0319	27.158	26.6238	26.9807	27.0155	25.8895	26.7191		5	5	5	11.6	11.6	11.6	56.876	0	11.3	375470000	18	0.0817091	-0.397016	-1.93534	Q60676	Q60676	Serine/threonine-protein phosphatase 5	Ppp5c
25.8325	26.4716	25.7917	26.0734	26.0699	26.6551	26.4354	26.8351	26.2736	26.2282	26.8073	26.1928		8	8	8	15.9	15.9	15.9	67.942	0	14.445	379580000	46	0.307011	0.213412	1.07645	Q60770	Q60770	Syntaxin-binding protein 3	Stxbp3
30.3048	30.102	30.4951	30.0917	30.4589	30.2574	30.9898	30.646	31.1553	30.5207	30.2038	30.5358		33	33	33	16.9	16.9	16.9	340.21	0	132.46	6150100000	210	0.812522	0.0485411	0.243524	Q60847	Q60847	Collagen alpha-1(XII) chain	Col12a1
28.7496	28.5577	28.7462	29.0517	28.5789	28.7845	29.1808	29.1568	28.657	28.9069	28.9131	28.5236		9	9	9	31.7	31.7	31.7	42.598	0	23.92	1721900000	92	0.88044	-0.0211779	-0.154304	Q60854	Q60854	Serpin B6	Serpinb6
28.2571	28.1465	28.5613	28.701	28.0453	28.7153	28.5669	28.1995	28.197	28.4903	28.172	28.3077		7	7	7	22.5	22.5	22.5	62.581	0	42.458	1344600000	39	0.145231	-0.197917	-1.57981	Q60864	Q60864	Stress-induced-phosphoprotein 1	Stip1
32.0165	32.3866	32.0174	32.0162	32.1137	32.2166	32.4853	32.0298	32.1819	32.1119	32.2801	31.8328		9	9	9	43.1	43.1	43.1	31.732	0	323.31	18832000000	260	0.986162	-0.00195026	-0.0177829	Q60930	Q60930	Voltage-dependent anion-selective channel protein 2	Vdac2
32.1924	32.1293	32.4088	32.4519	32.4802	32.4055	32.6913	32.2427	32.1956	32.2365	32.4049	32.1279		9	9	9	46.3	46.3	46.3	30.752	0	271.22	20479000000	175	0.84474	-0.0207157	-0.200984	Q60931	Q60931	Voltage-dependent anion-selective channel protein 3	Vdac3
34.901	35.0884	34.844	35.1206	35.0792	34.864	35.1288	34.9653	34.8664	34.8077	34.9867	34.8254		17	17	17	74	74	74	32.351	0	323.31	133620000000	946	0.735358	-0.0253716	-0.347583	Q60932	Q60932	Voltage-dependent anion-selective channel protein 1	Vdac1
30.9977	31.1945	31.1029	31.1924	31.148	30.8937	30.7877	31.0339	31.0134	31.0627	31.1126	31.0123		15	15	15	33.6	33.6	33.6	71.742	0	181.17	9667100000	178	0.729494	-0.0255191	-0.355646	Q60936	Q60936	Atypical kinase ADCK3, mitochondrial	Adck3
25.96	26.5051	26.2642	26.3378	25.9473	26.8237	26.6105	26.132	26.5676	26.5356	26.7732	26.3802		5	5	5	17.7	17.7	17.7	44.593	0	11.463	489100000	46	0.687704	-0.0716124	-0.413873	Q61081	Q61081	Hsp90 co-chaperone Cdc37;Hsp90 co-chaperone Cdc37, N-terminally processed	Cdc37
28.1747	26.1284	26.3026	26.7892	26.128	26.3068	26.5452	26.5077	26.1559	26.1076	26.7768	26.0068		7	7	7	38.8	38.8	38.8	30.016	0	13.018	455770000	41	0.310703	0.361714	1.06782	Q61166	Q61166	Microtubule-associated protein RP/EB family member 1	Mapre1
30.401	30.4612	30.9385	30.7917	30.2334	30.4707	30.8358	30.5329	30.4908	30.568	30.9109	30.4931		8	8	8	48	48	48	21.778	0	33.869	6050400000	106	0.18422	-0.174765	-1.42639	Q61171	Q61171	Peroxiredoxin-2	Prdx2
27.6854	28.3039	27.9342	28.0733	28.3927	28.5604	27.6714	28.1286	28.106	28.0375	28.2372	27.4507		5	5	5	13.6	13.6	13.6	61.422	0	14.564	990140000	107	0.148225	0.27324	1.56682	Q61207	Q61207	Prosaposin	Psap
29.7184	29.852	29.7093	29.7075	29.5601	29.6346	29.6874	29.8315	29.7422	29.3825	29.8439	29.5988		9	9	9	30.6	30.6	30.6	53.664	0	90.664	3327500000	88	0.422252	0.0655505	0.8368	Q61234	Q61234	Alpha-1-syntrophin	Snta1
31.5246	31.7758	31.6171	31.7402	31.526	31.5071	31.667	31.5357	31.5739	31.6712	31.6878	31.6539	+	44	44	44	34.1	34.1	34.1	173.21	0	225.75	14616000000	577	0.00544668	-0.128355	-3.53001	Q70IV5	Q70IV5	Synemin	Synm
26.2304	26.3369	26.3422	26.2691	26.3742	26.1764	26.7972	26.8863	26.7041	26.7204	26.4806	26.7703		8	8	8	13	13	13	94.132	0	10.71	377190000	43	0.681027	-0.0640291	-0.423312	Q61316	Q61316	Heat shock 70 kDa protein 4	Hspa4
27.5283	27.6003	27.3684	27.2713	27.3128	27.3688	27.3624	27.4436	27.586	26.925	26.7291	27.4888		5	5	5	22	22	22	27.956	0	8.8827	862540000	29	0.960811	-0.00795873	-0.0503814	Q61335	Q61335	B-cell receptor-associated protein 31	Bcap31
NaN	26.2082	26.7877	26.5276	NaN	NaN	27.1886	NaN	26.6393	26.5955	NaN	26.6351		5	5	5	15	15	15	50.167	0	10.331	343230000	18	1	-0.0177581	0	Q61398	Q61398	Procollagen C-endopeptidase enhancer 1	Pcolce
31.1968	31.1256	31.2498	31.1369	30.9725	30.8315	30.4707	30.8327	31.1829	31.0201	31.0503	31.0436		9	9	9	59.6	59.6	59.6	34.463	0	155.99	8122700000	253	0.980065	0.00334072	0.0256199	Q61425	Q61425	Hydroxyacyl-coenzyme A dehydrogenase, mitochondrial	Hadh
25.3196	26.6074	25.914	25.6783	25.6802	NaN	26.2435	25.7834	25.6061	25.6531	25.6691	25.6078		4	4	4	5.4	5.4	5.4	133.73	0	5.6871	172010000	17	0.114103	-0.339019	-1.74967	Q61543	Q61543	Golgi apparatus protein 1	Glg1
30.8844	31.2602	31.5391	31.3344	31.5585	31.7559	31.5279	31.6535	31.5989	31.529	31.4649	30.5035		50	50	47	25.2	25.2	24.2	312.3	0	286.45	11907000000	560	0.347055	0.203664	0.986714	Q61554	Q61554	Fibrillin-1	Fbn1
32.2412	32.279	32.1888	32.2653	32.3981	32.3929	32.2906	32.2493	32.3905	32.2101	32.2987	32.2572	+	11	10	8	92.6	87.9	77.9	16.837	0	323.31	25045000000	282	0.0429666	0.0799586	2.31735	P62204	P62204	Calmodulin	Calm1
29.6022	29.886	29.9319	NaN	29.1014	29.9028	30.0333	29.4342	29.796	29.7627	29.0173	29.6006		8	8	8	8	8	8	152.59	0	12.842	3327100000	22	0.0671014	-0.367266	-2.0815	Q61595	Q61595	Kinectin	Ktn1
29.8206	29.7478	29.9375	29.8508	29.5933	29.8807	29.6926	29.9328	29.9912	29.8925	29.9975	29.7498		17	17	14	47.2	47.2	38.2	50.537	0	42.378	3819000000	160	0.449142	0.0575218	0.787697	Q61598	Q61598	Rab GDP dissociation inhibitor beta	Gdi2
27.6992	NaN	NaN	NaN	28.4128	28.9349	NaN	28.6755	28.1878	NaN	28.5037	NaN		5	5	5	18.2	18.2	18.2	38.752	0	15.958	1083800000	34	1	NaN	0	Q61646	Q61646	Haptoglobin;Haptoglobin alpha chain;Haptoglobin beta chain	Hp
24.4355	24.4018	24.3746	24.2679	24.0731	24.6696	24.7257	25.0132	24.7499	24.4098	25.4493	24.763		3	3	3	5.6	5.6	5.6	53.932	0	6.3943	293310000	25	0.27796	0.241282	1.14731	Q61655	Q61655	ATP-dependent RNA helicase DDX19A	Ddx19a
25.8036	26.2476	26.674	25.7469	NaN	25.8972	26.6085	26.1525	26.2957	26.2823	26.5195	26.2789		6	5	2	10.3	8.5	3.6	69.289	0	7.2969	244230000	32	0.386716	-0.172678	-0.909656	Q61656	Q61656	Probable ATP-dependent RNA helicase DDX5	Ddx5
26.6287	26.358	26.2966	26.1576	26.3783	26.7283	27.3318	26.6653	26.7717	26.7035	26.9413	26.6381		8	8	8	12.8	12.8	12.8	109.55	0	14.598	626660000	45	0.590625	0.104682	0.555708	Q61768;P28738;P33175	Q61768	Kinesin-1 heavy chain	Kif5b
28.2396	NaN	NaN	26.417	26.918	28.2006	26.7629	27.6918	26.7647	NaN	27.142	NaN		6	6	6	6.9	6.9	6.9	165.85	0	9.0597	483430000	15	0.113679	0.90281	1.85071	Q61838	Q61838	Alpha-2-macroglobulin;Alpha-2-macroglobulin 165 kDa subunit;Alpha-2-macroglobulin 35 kDa subunit	A2m
24.226	24.2116	24.0146	24.0947	24.049	24.1342	24.6081	NaN	24.4366	24.1746	NaN	24.4394		11	4	4	7.2	3.4	3.4	228.99	0	4.8233	89134000	12	0.73773	-0.045716	-0.346741	Q61879	Q61879	Myosin-10	Myh10
28.2588	28.3131	28.3176	28.6276	28.6483	27.8344	28.4015	28.1053	28.3397	28.6261	27.8429	28.6727		5	5	5	26	26	26	32.56	0	35.278	1871700000	59	0.0506284	-0.321522	-2.22077	Q61937	Q61937	Nucleophosmin	Npm1
30.8664	30.957	31.0607	30.6982	31.0583	31.034	31.1858	31.1522	30.9178	30.778	30.7729	30.8311		21	21	21	27.2	27.2	27.2	113.84	0	183.73	8143100000	192	0.618341	0.0484505	0.514114	Q61941	Q61941	NAD(P) transhydrogenase, mitochondrial	Nnt
27.8963	28.1034	28.2669	28.1136	28.1895	27.6007	27.9289	NaN	28.1976	28.0973	27.2196	27.9809		6	4	4	23.5	14.9	14.9	38.221	0	6.4235	1022700000	22	0.172792	-0.261091	-1.48082	Q61990;P57722	Q61990;P57722	Poly(rC)-binding protein 2;Poly(rC)-binding protein 3	Pcbp2;Pcbp3
30.617	30.4557	30.515	30.8558	30.5941	30.7231	30.7932	30.6902	30.7576	30.4494	30.6662	30.4707		9	9	9	35.9	35.9	35.9	34.012	0	125.51	6115100000	164	0.310801	0.0847152	1.06759	Q62000	Q62000	Mimecan	Ogn
28.2233	28.4268	28.5376	28.4911	27.9464	28.8094	28.6623	28.6906	28.1625	28.1003	28.1209	28.6311		15	15	3	25.8	25.8	6.2	73.427	0	41.969	1451000000	71	0.380978	-0.149329	-0.916495	Q62095;P16381;Q61496	Q62095;P16381	ATP-dependent RNA helicase DDX3Y;Putative ATP-dependent RNA helicase Pl10	Ddx3y;D1Pas1
27.8987	26.8261	27.7236	27.904	27.2194	28.2409	28.1771	28.1019	28.1264	27.602	27.8335	27.9324		6	6	6	9.4	9.4	9.4	96.904	0	11.038	819980000	24	0.4095	0.209248	0.860824	Q62165	Q62165	Dystroglycan;Alpha-dystroglycan;Beta-dystroglycan	Dag1
36.54	36.6461	36.4911	36.631	36.6478	36.6277	36.5805	36.6903	36.4598	36.5753	36.7258	36.4626		119	119	119	70.7	70.7	70.7	185.46	0	323.31	415180000000	4323	0.33672	0.0508289	1.0091	Q62234	Q62234	Myomesin-1	Myom1
30.2327	30.2433	30.2223	30.0456	30.196	30.5499	30.5038	30.4294	30.4693	30.2577	30.3305	30.32		46	46	45	28	28	27.6	274.22	0	118.49	5260400000	272	0.24524	0.102529	1.2345	Q62261	Q62261	Spectrin beta chain, non-erythrocytic 1	Sptbn1
31.1942	31.2796	31.0426	31.1247	31.3203	31.3153	31.1292	31.2712	31.1663	31.1497	31.1776	31.1251	+	51	51	51	24.6	24.6	24.6	354.34	0	161.91	9832300000	338	0.0420106	0.098986	2.33055	Q62407	Q62407	Striated muscle-specific serine/threonine-protein kinase	Speg
23.6807	24.0641	23.8296	NaN	24.0612	25.0882	NaN	23.7246	23.7177	NaN	23.981	NaN		4	4	4	4	4	4	143.07	0	3.972	102720000	7	0.820836	0.0953795	0.236602	Q62417	Q62417	Sorbin and SH3 domain-containing protein 1	Sorbs1
38.719	38.6542	38.6012	38.6856	38.7826	38.6597	38.6176	38.8472	38.7197	38.7033	38.7951	38.6652	+	95	95	73	87.9	87.9	72	103.04	0	323.31	1785100000000	7354	0.010607	0.099369	3.13461	O88990	O88990	Alpha-actinin-3	Actn3
30.8062	30.5049	31.2546	30.9077	30.7964	30.5944	30.5752	30.893	30.8169	30.9533	30.8779	31.1612		8	8	8	41.1	41.1	41.1	25.147	0	65.294	7559800000	121	0.483544	-0.0953636	-0.727603	Q62446	Q62446	Peptidyl-prolyl cis-trans isomerase FKBP3	Fkbp3
24.9092	25.5116	25.3692	25.9684	25.3803	25.118	24.988	25.8296	25.4405	25.4917	25.0406	25.0519		3	3	3	6.1	6.1	6.1	102.1	0	4.1836	166600000	9	0.592117	-0.110434	-0.553444	Q62448	Q62448	Eukaryotic translation initiation factor 4 gamma 2	Eif4g2
28.1691	27.9937	27.8765	27.9821	27.8876	28.0447	27.767	27.8368	27.9453	27.7381	27.7517	27.7956		5	5	5	13.6	13.6	13.6	46.763	0	7.7864	1013700000	45	0.315008	0.0803382	1.05785	Q63918	Q63918	Serum deprivation-response protein	Sdpr
NaN	30.3877	29.885	30.342	29.914	NaN	28.9214	NaN	29.7084	28.6702	30.146	30.1245		2	2	2	1.6	1.6	1.6	169.74	0.0038402	2.0501	2974200000	19	0.669927	0.200991	0.44475	Q640L5	Q640L5	Coiled-coil domain-containing protein 18	Ccdc18
34.1789	34.089	34.1411	34.1348	34.2558	34.055	34.0155	34.2254	34.1498	34.0115	34.258	34.093	+	36	36	36	59.1	59.1	59.1	82.669	0	323.31	75559000000	1078	0.0216972	0.106339	2.71631	Q8BMS1	Q8BMS1	Trifunctional enzyme subunit alpha, mitochondrial;Long-chain enoyl-CoA hydratase;Long chain 3-hydroxyacyl-CoA dehydrogenase	Hadha
27.5604	27.6863	27.2422	28.0633	27.7677	27.8486	28.1847	27.2186	28.1437	27.2096	27.4854	27.4339		3	3	3	15.2	15.2	15.2	30.381	0	20.82	832990000	42	0.876945	0.0340649	0.158855	Q64310	Q64310	Surfeit locus protein 4	Surf4
28.1354	28.2284	27.9202	27.9417	28.3446	28.3807	27.589	27.9604	27.9281	27.8491	28.0042	28.2187		5	5	5	52	52	52	10.963	0	17.58	1236000000	45	0.216583	0.167695	1.31897	Q64433	Q64433	10 kDa heat shock protein, mitochondrial	Hspe1
35.6722	35.8181	35.5741	35.486	35.2682	34.8311	35.3136	35.0628	34.897	35.2509	35.7011	35.3776		16	2	2	12.4	2.2	2.2	113.64	0	188.53	176570000000	361	0.218248	-0.231293	-1.31382	Q64518	Q64518	Sarcoplasmic/endoplasmic reticulum calcium ATPase 3	Atp2a3
32.4812	32.769	32.4697	32.5509	32.5672	32.5996	32.531	32.5979	32.6568	32.6469	32.7215	32.541		31	31	31	58.2	58.2	58.2	80.953	0	251.69	26372000000	507	0.732272	0.0192776	0.351822	Q64521	Q64521	Glycerol-3-phosphate dehydrogenase, mitochondrial	Gpd2
32.7002	32.8303	32.754	32.566	32.7642	33.2245	32.7784	32.651	32.8902	32.8034	32.5605	32.7757		7	7	2	58.9	58.9	36.4	13.988	0	125.66	27474000000	263	0.659871	0.0471096	0.4535	Q64523;Q6GSS7;Q64522	Q64523;Q6GSS7	Histone H2A type 2-C;Histone H2A type 2-A	Hist2h2ac;Hist2h2aa1
35.9647	35.7982	35.6778	35.6976	36.0061	35.9056	35.6609	35.8665	35.6416	35.705	35.7554	35.7347	+	200	200	200	54.6	54.6	54.6	565.03	0	323.31	226540000000	3769	0.0349317	0.144262	2.43861	E9PZQ0;A2AGL3;E9Q401	E9PZQ0	Ryanodine receptor 1	Ryr1
32.0465	31.9327	32.1313	32.0145	31.8981	31.9947	31.9257	31.8508	32.1993	31.8585	32.0594	31.992		42	42	42	51.3	51.3	51.3	116.72	0	274.17	16804000000	470	0.622509	0.032362	0.507943	Q64727	Q64727	Vinculin	Vcl
30.8925	31.0111	30.9684	31.0301	30.8326	31.243	30.9083	30.9069	30.9151	30.8518	30.8374	30.9288		41	41	41	32.5	32.5	32.5	191.55	0	184.85	7743800000	285	0.865929	-0.0118395	-0.173227	Q68FD5	Q68FD5	Clathrin heavy chain 1	Cltc
25.0023	25.531	25.1487	24.4981	25.0266	25.4545	25.6072	25.3052	25.6348	25.5165	25.4673	24.6398		3	3	3	3.2	3.2	3.2	133.42	0	6.2972	256230000	27	0.495246	0.158231	0.707781	Q6GQT9	Q6GQT9	Nodal modulator 1	Nomo1
38.0765	37.7258	37.8482	37.6642	37.8779	37.7392	37.918	37.9558	38.0136	37.8218	38.016	37.8231	+	78	78	20	72	72	21.3	97.285	0	323.31	972490000000	3996	0.0398521	0.146327	2.36149	Q9WUB3	Q9WUB3	Glycogen phosphorylase, muscle form	Pygm
28.281	28.4607	28.3316	28.3438	27.9056	28.3359	28.181	28.3141	28.0535	28.1636	28.2027	28.4228		16	16	16	12.5	12.5	12.5	176.07	0	26.692	1740400000	69	0.14496	-0.135109	-1.581	Q6NZJ6;Q80XI3	Q6NZJ6	Eukaryotic translation initiation factor 4 gamma 1	Eif4g1
26.7561	NaN	26.7238	27.0103	26.7593	27.1817	26.7477	26.8591	27.117	27.1871	27.2783	27.0358		8	8	8	23.5	23.5	23.5	51.691	0	13.728	492000000	39	0.705767	0.0509832	0.389774	Q6P1F6;Q925E7;Q6ZWR4;Q8BG02	Q6P1F6;Q925E7	Serine/threonine-protein phosphatase 2A 55 kDa regulatory subunit B alpha isoform;Serine/threonine-protein phosphatase 2A 55 kDa regulatory subunit B delta isoform	Ppp2r2a;Ppp2r2d
26.0849	26.3739	26.1084	26.7475	26.1492	26.3059	26.2575	26.503	26.5199	26.3252	26.3338	26.3904		5	5	5	7	7	7	176.43	0	6.3106	324370000	19	0.661646	-0.0510314	-0.45095	Q6P5E4	Q6P5E4	UDP-glucose:glycoprotein glucosyltransferase 1	Uggt1
26.9267	26.2451	26.1691	26.4897	26.0068	24.9124	25.4307	25.4002	26.7433	25.9591	26.5835	25.7211		4	4	4	5	5	5	123.09	0.0016667	3.2071	264730000	23	0.803395	0.0930249	0.25566	Q6P5F9	Q6P5F9	Exportin-1	Xpo1
35.8336	36.2199	35.8601	35.9957	36.0341	35.7906	35.8243	35.9782	36.0118	35.8016	36.0946	35.8955		31	31	31	63.5	63.5	63.5	47.473	0	323.31	258200000000	1602	0.768516	0.0242742	0.302437	Q6P8J7;P30275	Q6P8J7	Creatine kinase S-type, mitochondrial	Ckmt2
27.0461	26.3514	26.7464	27.0644	26.6492	26.737	26.3835	27.036	27.3228	27.0769	26.8428	26.756		8	8	8	11.9	11.9	11.9	129.6	0	16.062	502360000	36	0.228657	0.209225	1.28232	Q6P9Q4	Q6P9Q4	FH1/FH2 domain-containing protein 1	Fhod1
27.6064	27.8838	27.7485	27.8762	27.45	27.7329	27.5232	27.6354	27.6514	27.7156	27.6523	27.7895		8	8	8	19.7	19.7	19.7	58.213	0	17.805	951880000	37	0.0695442	-0.134742	-2.03224	Q6P9R2;Q9Z1W9	Q6P9R2	Serine/threonine-protein kinase OSR1	Oxsr1
29.1388	28.8822	28.8507	27.9033	28.8088	28.9999	29.2059	29.0252	28.7165	28.7836	28.9747	28.9536		12	12	12	22	22	22	66.223	0	31.359	1802500000	109	0.370061	0.180751	0.938583	Q6PA06	Q6PA06	Atlastin-2	Atl2
35.6987	35.5237	35.338	35.4943	35.5677	35.4651	35.2561	35.4583	35.4633	35.4542	35.6274	35.2824	+	36	36	36	45.1	45.1	45.1	99.183	0	323.31	180330000000	1371	0.0318971	0.155317	2.4917	Q7TQ48	Q7TQ48	Sarcalumenin	Srl
25.8262	25.8272	26.2289	25.8832	26.6381	26.0175	26.0586	26.567	26.0726	26.2803	25.9684	NaN		4	4	4	12.1	12.1	12.1	56.346	0	6.5868	297280000	11	0.483582	0.125992	0.730644	Q6PD03	Q6PD03	Serine/threonine-protein phosphatase 2A 56 kDa regulatory subunit alpha isoform	Ppp2r5a
27.7561	27.8283	27.8378	27.7688	27.6802	27.5642	27.8179	28.0046	27.594	27.6123	27.507	27.7885		13	13	13	11.6	11.6	11.6	203.7	0	23.851	922390000	40	0.286435	-0.0912739	-1.12607	Q6PDI5	Q6PDI5	Proteasome-associated protein ECM29 homolog	Ecm29
27.0458	26.8618	26.9171	27.4548	27.2073	27.7656	26.9839	27.8461	27.202	27.8321	27.9728	27.1422		4	4	4	2	2	2	212.92	0	9.3613	898020000	47	0.198948	0.307951	1.37568	Q6PDN3	Q6PDN3	Myosin light chain kinase, smooth muscle;Myosin light chain kinase, smooth muscle, deglutamylated form	Mylk
27.7608	27.389	27.4627	27.5965	27.5384	27.9443	27.7654	27.9693	27.2232	27.5365	27.5803	NaN		7	4	4	25.5	13.2	13.2	56.369	0	8.909	764720000	22	0.415646	0.119375	0.853259	Q6PHZ2	Q6PHZ2	Calcium/calmodulin-dependent protein kinase type II subunit delta	Camk2d
32.457	32.2381	32.4369	32.414	32.6287	32.5499	32.618	32.5383	32.4397	32.1966	32.3575	32.4937		30	30	19	36.3	36.3	24.3	112.22	0	323.31	22037000000	475	0.23478	0.0956237	1.26434	Q6PIE5;Q6PIC6;Q9Z1W8	Q6PIE5	Sodium/potassium-transporting ATPase subunit alpha-2	Atp1a2
25.865	25.8874	25.699	25.6737	25.3856	25.5899	25.7477	25.3424	25.3347	25.6181	25.88	25.3246		12	8	8	9.4	6.6	6.6	228.58	0	8.3061	282930000	24	0.491583	-0.0921609	-0.713955	Q6URW6	Q6URW6	Myosin-14	Myh14
30.7064	30.4762	30.7457	30.7155	30.8326	30.8277	30.6393	30.7191	30.8889	30.6337	30.7733	30.5649	+	20	20	15	45.7	45.7	34.3	65.322	0	100.12	7105400000	206	0.00851488	0.162089	3.2641	Q76MZ3	Q76MZ3	Serine/threonine-protein phosphatase 2A 65 kDa regulatory subunit A alpha isoform	Ppp2r1a
27.3264	27.4203	26.8695	27.1971	27.2159	27.0381	27.2308	27.4862	27.4118	27.1052	27.3441	27.3689		8	8	8	35.7	35.7	35.7	32.342	0	17.204	762250000	46	0.33395	0.10511	1.01519	Q6ZQI3	Q6ZQI3	Malectin	Mlec
32.6148	32.539	32.4172	32.4845	32.7464	32.7923	32.4809	32.6571	32.6231	32.5347	32.5354	32.5323	+	101	101	101	40	40	40	425.83	0	323.31	26732000000	832	0.00341151	0.163401	3.81316	P11531;Q05AA6	P11531	Dystrophin	Dmd
28.7151	28.8588	28.6879	29.1315	28.9682	28.8747	30.1215	28.8404	NaN	28.8247	NaN	29.0448		5	5	5	0.9	0.9	0.9	782.72	0	4.0608	1929600000	35	0.357775	-0.261917	-0.975732	Q6ZWQ0	Q6ZWQ0	Nesprin-2	Syne2
28.2102	28.7267	28.1033	27.9532	28.3075	27.8659	28.3951	27.7586	28.4037	28.9185	28.2864	28.4863		5	5	5	28.5	28.5	28.5	24.604	0	15.363	1204000000	33	0.142807	-0.291795	-1.5905	Q6ZWV3;P86048	Q6ZWV3;P86048	60S ribosomal protein L10;60S ribosomal protein L10-like	Rpl10;Rpl10l
28.2056	28.0932	27.9923	28.1505	28.3409	28.0429	27.8416	28.2296	28.1195	28.0158	28.1243	27.9773	+	8	8	7	28.2	28.2	25.4	45.663	0	24.17	1097200000	56	0.0216196	0.165317	2.7184	P63094;Q6R0H7;P20612;Q3V3I2;P50149;Q8CGK7	P63094;Q6R0H7	Guanine nucleotide-binding protein G(s) subunit alpha isoforms short;Guanine nucleotide-binding protein G(s) subunit alpha isoforms XLas	Gnas
30.7864	30.8792	30.7854	31.0009	30.6992	30.9047	31.0415	30.9916	30.7999	30.8957	30.9023	30.8757		58	58	58	26.3	26.3	26.3	413.04	0	168.69	8337700000	404	0.2777	-0.0657403	-1.14797	Q70KF4	Q70KF4	Cardiomyopathy-associated protein 5	Cmya5
28.0933	28.0194	28.0631	28.0687	28.0079	28.0177	27.9225	28.4333	28.0832	27.6366	28.1652	28.0631		24	18	18	16.5	13.1	13.1	253.62	0	24.389	1295100000	69	0.099504	0.171205	1.81551	Q71LX4	Q71LX4	Talin-2	Tln2
29.9893	29.5158	29.7837	29.5173	29.8427	29.6804	29.6804	29.7478	29.8508	29.7094	29.8333	29.6594	+	17	17	11	33.4	33.4	25.2	68.542	0	53.16	3688400000	226	0.0150021	0.179713	2.9315	P26043;P26040	P26043	Radixin	Rdx
30.5875	31.0117	31.0779	30.3074	30.7443	30.7832	30.4317	30.6217	30.8151	30.8839	31.0776	29.7448		3	3	3	44.8	44.8	44.8	6.3814	0	168.27	7330800000	124	0.398748	0.195342	0.881483	Q78IK2	Q78IK2	Up-regulated during skeletal muscle growth protein 5	Usmg5
28.4383	28.443	28.5065	28.6141	28.6745	28.3918	28.4729	27.9583	28.5569	28.5122	28.7811	28.3765		11	11	11	49.8	49.8	49.8	29.26	0	23.497	1543500000	73	0.868703	-0.0206928	-0.169604	Q78IK4	Q78IK4	MICOS complex subunit Mic27	Apool
25.7808	26.581	26.3392	26.3039	26.5623	26.2253	26.2444	25.798	26.5091	26.2581	26.1751	26.4046		7	7	7	13.3	13.3	13.3	102.09	0	8.6854	374780000	28	0.245729	-0.180075	-1.23313	Q78PY7	Q78PY7	Staphylococcal nuclease domain-containing protein 1	Snd1
29.669	29.6405	29.3872	29.6831	29.9038	29.8251	29.4834	29.8972	29.5148	29.6066	29.5962	29.4996	+	10	10	10	37.7	37.7	37.7	39.652	0	39.086	3782200000	89	0.046537	0.184286	2.27042	Q8BG05	Q8BG05	Heterogeneous nuclear ribonucleoprotein A3	Hnrnpa3
28.9921	29.3422	29.499	29.5721	29.249	29.2941	29.0548	28.9823	29.2049	29.3777	29.3981	29.0541		7	7	7	26.4	26.4	26.4	33.499	0	49.35	2367500000	71	0.275622	-0.129889	-1.15326	Q791V5	Q791V5	Mitochondrial carrier homolog 2	Mtch2
30.3491	30.8448	30.5374	30.3855	30.7266	30.5362	30.9215	30.5259	30.4975	30.3343	30.4752	30.6848		7	7	7	60	60	60	17.086	0	134.11	5888400000	159	0.386854	-0.0996351	-0.904794	Q7TMF3	Q7TMF3	NADH dehydrogenase [ubiquinone] 1 alpha subcomplex subunit 12	Ndufa12
27.8066	27.3069	27.3934	28.5292	27.2214	26.7936	27.5829	27.1137	27.2878	27.3113	27.9068	27.3116		5	5	5	10.3	10.3	10.3	69.632	0	15.751	707820000	38	0.425643	-0.217543	-0.830494	Q7TMK9	Q7TMK9	Heterogeneous nuclear ribonucleoprotein Q	Syncrip
35.6413	35.587	35.4158	35.5584	35.803	35.7021	35.7209	35.7599	35.6779	35.3326	35.6488	35.5099	+	22	22	22	40.9	40.9	40.9	76.431	0	323.31	221060000000	1099	0.0131205	0.18469	3.00987	Q9JKS4	Q9JKS4	LIM domain-binding protein 3	Ldb3
29.698	29.5659	29.4515	29.3697	29.6231	29.5127	29.3794	29.7084	29.563	29.2961	29.5788	29.4522	+	19	19	19	29.8	29.8	29.8	94.24	0	37.447	2851000000	123	0.00272952	0.194853	3.95017	Q64691	Q64691	Calpain-3	Capn3
31.79	31.9743	31.5833	31.9189	32.1496	32.004	31.766	32.0883	32.0021	31.9011	32.1646	31.8558	+	17	16	16	57.1	53.9	53.9	39.261	0	323.31	19530000000	545	0.0322846	0.199884	2.48465	Q9JLH8	Q9JLH8	Tropomodulin-4	Tmod4
26.4896	26.7433	26.3827	26.6804	26.5589	26.6206	27.0559	26.8683	26.679	26.3948	26.4893	26.5488		4	4	4	18.8	18.8	18.8	47.499	0	3.9971	424710000	11	0.890775	-0.0167198	-0.140863	Q7TQ95	Q7TQ95	Protein lunapark	Lnp
27.9384	27.9455	28.1097	28.142	27.3625	28.1209	28.2068	28.1799	28.2133	28.4906	28.2226	28.1705		8	8	8	49.1	49.1	49.1	31.27	0	26.729	1156900000	57	0.29175	-0.171282	-1.11299	Q7TQI3	Q7TQI3	Ubiquitin thioesterase OTUB1	Otub1
31.3865	31.5494	31.8334	31.7555	31.109	31.285	31.5558	31.5255	31.3381	31.5866	31.8107	31.3702		28	28	28	35.6	35.6	35.6	123.89	0	168.39	11508000000	318	0.123527	-0.199363	-1.68178	Q7TSH2	Q7TSH2	Phosphorylase b kinase regulatory subunit beta	Phkb
25.7125	26.4758	26.2574	26.055	26.4765	25.9518	25.8745	26.0349	26.2657	26.0072	26.2262	26.1198		7	7	7	11.3	11.3	11.3	99.229	0	4.8863	245950000	31	0.886794	-0.0203514	-0.146037	Q7TSQ8	Q7TSQ8	Pyruvate dehydrogenase phosphatase regulatory subunit, mitochondrial	Pdpr
26.5162	26.9425	26.8407	26.7599	26.3182	26.5769	27.1655	26.7354	NaN	26.2845	26.552	26.7924		5	5	5	18.1	18.1	18.1	63.845	0	11.588	471720000	19	0.108001	-0.257837	-1.78453	Q80WJ7	Q80WJ7	Protein LYRIC	Mtdh
27.6484	26.4014	27.3179	26.8609	27.1655	28.3614	27.5759	27.0418	27.7623	26.9557	26.9336	27.1639		13	13	13	10.9	10.9	10.9	193.01	0	23.36	726430000	54	0.143572	0.439531	1.5871	Q80X19	Q80X19	Collagen alpha-1(XIV) chain	Col14a1
25.2122	24.9899	25.4643	25.0029	25.4843	25.8817	25.5491	25.1047	25.8732	24.9995	25.3711	25.6604		13	6	6	5.7	3	3	277.82	0	9.1686	224330000	28	0.283253	0.210202	1.13399	Q80X90	Q80X90	Filamin-B	Flnb
30.3439	30.1308	30.1317	30.2392	30.4864	30.7064	30.4541	30.3631	30.3265	30.1021	30.1271	30.6119		24	24	24	17.6	17.6	17.6	195.75	0	47.983	5980200000	98	0.349155	0.113902	0.982225	Q80XB4	Q80XB4	Nebulin-related-anchoring protein	Nrap
28.0392	28.8867	28.5777	28.4249	28.661	28.1502	28.8143	28.5692	28.3299	28.2267	28.8653	28.2266		8	8	8	31.5	31.5	31.5	38.299	0	62.793	1601900000	59	0.614834	-0.0903664	-0.519324	Q80XN0	Q80XN0	D-beta-hydroxybutyrate dehydrogenase, mitochondrial	Bdh1
25.5101	25.2584	25.4074	26.3258	25.1907	25.279	26.4603	25.2964	25.9058	25.3547	25.1597	25.6046		3	3	3	2.7	2.7	2.7	231.8	0	3.7155	177000000	14	0.185528	-0.344903	-1.42175	Q80YX1	Q80YX1	Tenascin	Tnc
31.9497	32.0009	31.9069	31.88	31.8714	31.6984	32.1904	31.8678	32.0783	31.8216	31.7955	31.9892		19	19	19	49.3	49.3	49.3	49.508	0	213.7	15257000000	343	0.267445	-0.0879567	-1.1744	Q8BFR5	Q8BFR5	Elongation factor Tu, mitochondrial	Tufm
29.8878	30.088	29.9228	29.84	30.2498	30.0483	29.7067	30.0142	30.0169	29.8203	30.2303	29.8326	+	7	7	7	39.6	39.6	39.6	35.082	0	264.24	5450900000	136	0.0236087	0.206168	2.66713	Q8K1Z0	Q8K1Z0	Ubiquinone biosynthesis protein COQ9, mitochondrial	Coq9
26.6435	26.7091	27.5962	27.0341	26.9289	27.2949	27.4817	NaN	26.8369	27.0261	27.3317	27.0293		4	4	4	13	13	13	47.436	0	5.0266	535890000	15	0.487102	-0.138925	-0.724607	Q8BG32	Q8BG32	26S proteasome non-ATPase regulatory subunit 11	Psmd11
28.2932	28.2276	28.3048	28.7675	28.5861	28.5307	28.5678	28.3418	28.5619	28.3007	28.2533	28.2151		13	13	13	16.2	16.2	16.2	109.05	0	29.706	1279200000	71	0.784483	0.0305856	0.28094	Q8BG95;Q9DBR7	Q8BG95	Protein phosphatase 1 regulatory subunit 12B	Ppp1r12b
30.2519	30.1319	29.868	30.1416	30.2575	30.3514	30.1517	30.4107	30.1581	30.2303	30.3876	30.053	+	33	33	33	25.8	25.8	25.8	237.91	0	102.94	5064600000	259	0.00945583	0.206811	3.20223	Q9ESD7;Q69ZN7	Q9ESD7	Dysferlin	Dysf
29.9385	30.3729	30.062	30.2035	30.1288	30.0317	30.2294	30.0989	30.1899	30.3718	30.0436	30.0222		13	13	13	35.2	35.2	35.2	51.863	0	56.379	4428400000	124	0.0774071	-0.138411	-1.96795	Q8BGH2	Q8BGH2	Sorting and assembly machinery component 50 homolog	Samm50
33.6932	33.9544	33.7505	33.7958	33.8556	33.6031	33.5618	33.7367	33.7779	33.6153	33.7039	33.7251		32	32	29	65.9	65.9	61.6	74.569	0	323.31	54041000000	955	0.936887	-0.00540034	-0.0811978	Q8BH59	Q8BH59	Calcium-binding mitochondrial carrier protein Aralar1	Slc25a12
29.6261	29.4295	29.5908	29.358	30.0198	29.5248	29.6092	29.7217	29.5822	29.6086	29.8835	29.5109	+	6	6	6	17.6	17.6	17.6	48.994	0	42.889	4338900000	73	0.0411174	0.208535	2.34316	Q9D2G2	Q9D2G2	Dihydrolipoyllysine-residue succinyltransferase component of 2-oxoglutarate dehydrogenase complex, mitochondrial	Dlst
31.3484	31.3314	31.2658	31.1904	31.2279	31.4588	31.4328	31.5085	31.315	31.3247	31.3694	31.2643		22	22	22	67.8	67.8	67.8	61.174	0	196.33	10225000000	294	0.217897	0.0697581	1.3149	Q8BH64	Q8BH64	EH domain-containing protein 2	Ehd2
30.5155	30.5893	30.6294	30.4806	30.0921	30.0738	30.4919	30.2089	30.4527	30.1605	30.0572	30.3045		9	9	9	41.4	41.4	41.4	31.474	0	47.078	4914900000	119	0.0864158	-0.209355	-1.90145	Q8BH95	Q8BH95	Enoyl-CoA hydratase, mitochondrial	Echs1
26.3369	26.2855	26.1651	27.0364	26.4618	26.1163	26.3245	26.7378	26.3411	26.2436	26.4142	26.346		4	4	4	7.6	7.6	7.6	112.8	0	8.25	406970000	16	0.994171	0.00115426	0.00749034	Q8BIJ6	Q8BIJ6	Isoleucine--tRNA ligase, mitochondrial	Iars2
28.3878	27.6866	28.2315	28.286	28.479	28.5535	28.1899	28.4287	27.8412	28.3076	28.0605	27.995		9	9	9	28.4	28.4	28.4	50.239	0	61.008	1119800000	70	0.267484	0.175685	1.17429	Q8BIW1	Q8BIW1	Protein prune homolog	Prune
26.2552	25.8206	25.9185	26.0086	26.2065	26.0938	26.6583	26.6292	26.0805	26.0436	26.4914	26.0513		6	6	6	12.3	12.3	12.3	81.604	0	11.114	432500000	22	0.195009	0.209284	1.38892	Q8BJS4	Q8BJS4	SUN domain-containing protein 2	Sun2
28.8728	28.881	28.6831	28.7322	28.861	28.6084	28.8483	28.515	28.6694	28.7366	28.6663	28.3026		2	2	2	36.5	36.5	36.5	11.813	0	67.292	4515900000	73	0.988433	0.00152493	0.0148635	Q8BK30	Q8BK30	NADH dehydrogenase [ubiquinone] flavoprotein 3, mitochondrial	Ndufv3
26.9118	27.9071	27.7503	27.1251	26.8334	27.506	28.1946	28.3476	27.9302	27.6072	28.2965	27.8678		5	5	5	33	33	33	24.192	0	15.93	1092300000	38	0.742194	-0.104451	-0.338215	Q8BK84	Q8BK84	Dual specificity phosphatase DUPD1	Dupd1
27.6004	28.0104	27.5192	28.4589	27.5319	28.1282	27.6731	27.7053	27.3681	27.623	27.8872	27.8131		13	13	13	16.2	16.2	16.2	123.59	0	18.34	923450000	54	0.432414	-0.146081	-0.818003	Q8BKC5;Q8BIV3	Q8BKC5	Importin-5	Ipo5
29.1294	29.1912	29.0864	28.9459	29.0837	28.7859	29.0198	29.1333	28.9482	28.6874	29.2233	28.8715		10	10	10	27.1	27.1	27.1	53.998	0	22.163	2067200000	68	0.406791	0.0836083	0.865993	Q8BKZ9	Q8BKZ9	Pyruvate dehydrogenase protein X component, mitochondrial	Pdhx
26.8397	26.5499	26.0646	27.0149	26.9079	26.2633	26.4373	26.7786	26.4268	26.4453	26.4527	26.267		3	3	3	10.8	10.8	10.8	67.098	0	9.9914	340080000	28	0.401175	0.148333	0.876786	Q8BMF3	Q8BMF3	NADP-dependent malic enzyme, mitochondrial	Me3
31.9373	32.0482	31.9712	32.0943	31.7595	31.6171	31.7871	31.8142	31.8016	31.7568	32.068	31.8339		18	18	18	34.4	34.4	34.4	67.941	0	127.79	14877000000	257	0.359679	-0.0823005	-0.960027	Q8BMF4	Q8BMF4	Dihydrolipoyllysine-residue acetyltransferase component of pyruvate dehydrogenase complex, mitochondrial	Dlat
36.9952	36.8363	36.8755	36.9512	37.2276	36.952	36.8697	37.2009	37.0781	36.9777	37.2662	36.9433	+	23	23	23	64.4	64.4	64.4	46.377	0	323.31	594710000000	2484	0.00451759	0.211008	3.64256	O09165	O09165	Calsequestrin-1	Casq1
27.437	26.8634	27.0384	27.0988	27.1874	27.2025	27.249	27.1999	27.1667	26.8935	27.1811	26.9023	+	5	5	5	24.4	24.4	24.4	25.238	0	7.1926	484460000	33	0.0136764	0.221515	2.98559	Q60631	Q60631	Growth factor receptor-bound protein 2	Grb2
28.7541	28.6528	28.5099	28.2808	28.5795	NaN	28.4719	27.9197	27.9458	28.7736	28.3674	28.5273		5	5	5	30.6	30.6	30.6	17.779	0	11.423	1221400000	29	0.219198	-0.222745	-1.32069	Q8BP67	Q8BP67	60S ribosomal protein L24	Rpl24
26.5906	26.7379	26.241	26.4972	26.2632	26.3649	26.7132	26.4174	26.3603	26.4913	26.9566	26.45		4	4	4	15.6	15.6	15.6	37.27	0	8.2865	365460000	28	0.820875	-0.0295814	-0.232453	Q8BP92	Q8BP92	Reticulocalbin-2	Rcn2
NaN	24.3493	24.3361	24.7297	24.8722	24.6087	24.4619	24.7146	24.6104	24.448	24.5132	24.2919	+	3	3	3	13.3	13.3	13.3	37.279	0	4.9751	87967000	10	0.0326251	0.227673	2.52267	P10605	P10605	Cathepsin B;Cathepsin B light chain;Cathepsin B heavy chain	Ctsb
29.4252	29.6644	29.5856	29.3078	29.2868	30.126	29.9679	29.8632	30.0223	29.8103	29.6967	29.4866		44	36	36	23.6	20.5	20.5	281.22	0	99.846	4244000000	179	0.561247	0.0995963	0.60095	Q8BTM8	Q8BTM8	Filamin-A	Flna
27.1113	27.1806	27.3154	27.3908	26.7037	27.3586	NaN	27.4033	27.317	27.4015	27.4728	27.4586		5	5	5	31.5	31.5	31.5	25.57	0	8.6767	530860000	30	0.392663	-0.121584	-0.897826	Q8BVI4	Q8BVI4	Dihydropteridine reductase	Qdpr
30.3215	30.0826	29.9727	30.2272	30.4289	30.3499	30.1648	30.3028	30.5565	30.0296	30.0863	30.1784	+	24	23	21	45.4	45.4	42.2	66.785	0	215.73	4942000000	232	0.0113897	0.23176	3.09279	P14733	P14733	Lamin-B1	Lmnb1
31.7972	31.5742	31.6829	31.6882	31.7055	31.8157	31.8693	31.6365	31.8162	31.5413	31.4096	31.8283		20	20	20	42.3	42.3	42.3	102.95	0	241.01	12594000000	278	0.994472	-0.000596046	-0.00710323	Q8BWB1	Q8BWB1	Synaptopodin 2-like protein	Synpo2l
27.2976	27.3603	27.2139	NaN	27.3209	27.0422	27.495	26.765	26.3452	26.5895	27.2039	27.3296		5	5	5	20.8	20.8	20.8	43.323	0	16.088	505710000	25	0.389004	-0.201884	-0.90509	Q8BWM0	Q8BWM0	Prostaglandin E synthase 2;Prostaglandin E synthase 2 truncated form	Ptges2
32.7572	32.9004	32.9996	33.003	33.005	32.7344	32.7922	32.9216	32.8851	32.609	32.9247	32.9302		21	21	21	70.5	70.5	70.5	41.829	0	323.31	29805000000	389	0.989189	-0.00104078	-0.0138925	Q8BWT1	Q8BWT1	3-ketoacyl-CoA thiolase, mitochondrial	Acaa2
26.6524	26.6218	26.667	NaN	26.6851	26.6942	26.456	26.9162	26.5689	26.4137	26.9873	26.4274	+	3	3	3	14.1	14.1	14.1	32.081	0	7.9815	366910000	25	0.0261434	0.233502	2.65772	P82348	P82348	Gamma-sarcoglycan	Sgcg
26.9098	27.0688	27.5959	27.0542	27.4252	27.4581	27.9562	27.7399	27.2318	27.228	27.1623	27.2716		5	5	5	13	13	13	78.723	0	10.254	917390000	25	0.827543	-0.0412757	-0.223637	Q8BZ52	Q8BZ52	Fibronectin type III and SPRY domain-containing protein 2	Fsd2
29.7355	29.6032	29.3993	29.6291	29.4867	29.744	29.1961	29.7434	29.4059	29.345	28.5303	29.613		7	7	7	29.7	29.7	29.7	41	0	56.812	2684900000	98	0.911712	-0.0233208	-0.113718	Q8BZ71	Q8BZ71	SH3 and cysteine-rich domain-containing protein 3	Stac3
32.1319	31.7915	32.0544	32.0166	32.331	32.3859	32.1928	32.5181	32.2955	32.1153	32.1041	32.1773	+	9	9	9	36.4	36.4	36.4	39.809	0	319.93	18492000000	327	0.0224723	0.236467	2.69586	P28654	P28654	Decorin	Dcn
28.6057	28.2115	28.6658	28.3272	28.3929	28.3899	28.5078	28.1109	28.1309	28.3213	28.3219	28.1888		4	4	4	22	22	22	30.068	0	16.671	1231100000	39	0.681319	-0.0450033	-0.422898	Q8BZJ7	Q8BZJ7	DCN1-like protein 2	Dcun1d2
24.9882	25.6153	25.3177	25.7868	25.4987	25.3823	25.5892	25.5525	25.309	25.0925	25.5872	25.2636		4	4	4	9.8	9.8	9.8	57.598	0	7.1198	260800000	36	0.687349	-0.0578721	-0.414373	Q8C0C7	Q8C0C7	Phenylalanine--tRNA ligase alpha subunit	Farsa
25.3984	25.6943	NaN	24.7985	25.6041	25.6016	25.7027	25.3081	25.3697	25.3051	24.6822	25.7384		2	2	2	9	9	9	37.131	0	4.4905	169610000	21	0.603201	-0.120446	-0.53864	Q8C0L0	Q8C0L0	Thioredoxin-related transmembrane protein 4	Tmx4
29.5474	29.2568	29.5633	29.3319	29.5702	29.6676	29.3915	29.719	29.2358	29.2187	29.7154	29.2172	+	11	11	11	22.3	22.3	22.3	77.06	0	51.883	2706900000	97	0.0232514	0.246003	2.67601	P21981	P21981	Protein-glutamine gamma-glutamyltransferase 2	Tgm2
28.9934	28.9548	28.2805	28.6893	28.1321	29.0447	28.6157	28.8323	28.886	28.4935	29.2507	28.6329		8	8	8	37	37	37	36.127	0	35.37	2686100000	94	0.205107	0.24543	1.35542	Q8C7E7	Q8C7E7	Starch-binding domain-containing protein 1	Stbd1
32.6413	32.8693	32.6824	32.8197	32.8733	32.6579	32.8238	32.6691	32.7077	32.6224	32.7342	32.5998		33	33	33	41.6	41.6	41.6	83.899	0	323.31	30061000000	646	0.711029	-0.022344	-0.381199	Q8CAQ8	Q8CAQ8	MICOS complex subunit Mic60	Immt
28.5845	28.2325	28.2116	28.086	28.2752	28.362	28.2332	28.3851	28.6726	28.0034	28.3039	28.3232	+	9	9	9	35.6	35.6	35.6	47.357	0	23.429	1265600000	67	0.0117056	0.2489	3.07674	Q99JY9;Q641P0	Q99JY9	Actin-related protein 3	Actr3
29.6269	29.7411	29.5801	29.3847	29.8844	30.006	30.0456	29.8848	29.8659	29.674	29.7556	29.7297		13	13	13	23.4	23.4	23.4	99.55	0	79.624	3277900000	174	0.191867	0.144732	1.39965	Q8CC35	Q8CC35	Synaptopodin	Synpo
30.6391	30.5563	30.3428	30.2838	30.9145	30.9183	30.4368	30.5913	30.3907	30.1948	30.3465	30.4515	+	15	15	15	37.8	37.8	37.8	61.859	0	124.28	5563300000	192	0.0481759	0.255721	2.25005	Q9JLV1	Q9JLV1	BAG family molecular chaperone regulator 3	Bag3
26.3915	25.8382	26.1796	26.0374	26.0941	26.2309	26.048	25.8548	26.2724	26.0818	26.6094	25.9212		5	5	5	36.7	36.7	36.7	32.237	0	10.882	484730000	34	0.0816459	0.224459	1.93581	Q8CDN6	Q8CDN6	Thioredoxin-like protein 1	Txnl1
28.2854	28.0255	28.0506	27.7536	28.1531	28.5056	28.1123	28.2599	28.0599	27.9803	NaN	28.0141	+	6	6	6	11.7	11.7	11.7	91.712	0	14.946	1238100000	38	0.0148469	0.26338	3.00453	Q9EQH3	Q9EQH3	Vacuolar protein sorting-associated protein 35	Vps35
29.4018	29.5939	29.47	29.5152	29.4874	29.2626	29.5002	29.4371	29.4138	29.3375	29.5549	29.4693		17	17	17	32.6	32.6	32.6	105.84	0	75.739	3360200000	160	0.322603	-0.054752	-1.04052	Q8CGK3	Q8CGK3	Lon protease homolog, mitochondrial	Lonp1
32.1611	31.7237	31.9548	31.8893	32.3112	32.3553	32.1341	32.1869	32.3145	32.076	32.0897	32.036	+	41	41	40	60.3	60.3	60.3	74.237	0	323.31	23574000000	609	0.00482831	0.267489	3.60244	P48678	P48678	Prelamin-A/C;Lamin-A/C	Lmna
30.5747	30.5654	30.4863	30.4357	30.5834	30.5393	30.2899	30.4721	30.2584	30.4659	30.2887	30.4675		10	10	10	41.2	41.2	41.2	34.467	0	293.88	5467700000	117	0.988828	0.000999769	0.0143564	Q8CHS7	Q8CHS7	Dehydrogenase/reductase SDR family member 7C	Dhrs7c
28.9391	29.1842	29.4333	28.9261	29.2308	28.8881	29.3437	28.8269	28.7342	28.9762	29.3101	29.1253		11	11	11	34.6	34.6	34.6	49.523	0	26.009	2025900000	94	0.186016	-0.176594	-1.42003	Q8CI12	Q8CI12	Smoothelin-like protein 2	Smtnl2
30.7316	30.6057	30.535	30.32	30.6261	31.0213	30.8068	30.9325	30.8806	30.5157	30.9971	30.7805	+	50	44	40	31.7	28.6	26.1	226.37	0	196.85	8364300000	304	0.0196993	0.270915	2.7726	Q8VDD5	Q8VDD5	Myosin-9	Myh9
33.2682	33.3086	33.3414	33.4255	33.9381	33.4369	33.3992	33.5658	33.1999	33.1265	33.5338	33.3169		9	9	9	16.9	16.9	16.9	63.299	0	323.31	44200000000	372	0.169985	0.170766	1.47881	Q8CI51	Q8CI51	PDZ and LIM domain protein 5	Pdlim5
29.6044	29.8459	29.4677	29.3479	29.8747	29.7456	29.6746	30.0198	29.5202	29.1761	29.7714	29.345	+	5	5	5	37	37	37	28.127	0	25.355	3142100000	66	0.0478839	0.279824	2.25363	P20108	P20108	Thioredoxin-dependent peroxide reductase, mitochondrial	Prdx3
28.0774	27.9981	27.7828	27.8782	28.0564	28.1512	27.8051	27.9278	27.8404	27.6313	27.7038	27.9109		9	9	9	18.7	18.7	18.7	77.8	0	19.433	982380000	51	0.174672	0.125104	1.46115	Q8CIB5	Q8CIB5	Fermitin family homolog 2	Fermt2
26.8309	27.0922	26.4999	26.8876	26.8682	27.2092	26.4951	26.6183	27.1403	26.5187	26.9983	26.5446		7	7	7	10.7	10.7	10.7	89.518	0	11.667	473330000	31	0.0752969	0.271183	1.98458	Q8JZQ2;Q920A7	Q8JZQ2	AFG3-like protein 2	Afg3l2
30.9622	30.9768	30.9707	30.9764	31.2704	31.4981	30.9778	31.3917	31.1447	31.0125	31.2154	30.8576	+	28	28	28	34.1	34.1	34.1	136.54	0	144.51	9116200000	264	0.00509953	0.285101	3.56955	P10493	P10493	Nidogen-1	Nid1
26.9322	26.9134	27.0856	26.525	25.7854	25.3053	27.4203	25.1965	27.1499	25.81	27.4192	26.2936		3	3	3	16	16	16	32.314	0	8.9659	373880000	16	0.438823	-0.376576	-0.806302	Q8K0Z7	Q8K0Z7	Translational activator of cytochrome c oxidase 1	Taco1
29.7176	29.8244	29.6235	29.8087	29.9133	29.6999	29.6377	29.6	29.7723	29.6316	29.6972	29.6022		16	16	16	31.5	31.5	31.5	82.657	0	69.13	3357300000	143	0.460475	0.0453561	0.767583	Q8K1M6	Q8K1M6	Dynamin-1-like protein	Dnm1l
30.3732	30.1385	30.2565	30.6573	30.9657	30.8788	30.4581	30.7334	30.4679	30.6519	30.8066	30.3346	+	8	8	8	56.9	56.9	56.9	28.519	0	64.203	6064000000	126	0.0497453	0.288152	2.23115	Q8C494	Q8C494	Proline-rich protein 33	Prr33
33.4348	33.5614	33.5019	33.2563	33.5864	33.4852	33.4163	33.566	33.5309	33.3346	33.4418	33.427		25	25	25	65.5	65.5	65.5	72.585	0	323.31	46173000000	811	0.109617	0.0912813	1.75597	Q8K2B3	Q8K2B3	Succinate dehydrogenase [ubiquinone] flavoprotein subunit, mitochondrial	Sdha
29.813	29.9858	29.8556	29.4041	29.9615	29.7095	29.63	29.8364	29.6651	29.7206	29.7367	29.3814		8	8	8	42	42	42	24.038	0	31.136	3361000000	101	0.276579	0.124121	1.15082	Q8K3J1	Q8K3J1	NADH dehydrogenase [ubiquinone] iron-sulfur protein 8, mitochondrial	Ndufs8
30.3317	29.9723	30.1342	29.6693	30.219	30.5848	30.4013	30.4282	30.4567	30.146	30.4327	30.3809	+	30	30	30	33.1	33.1	33.1	147.69	0	80.768	5044000000	195	0.0384448	0.291519	2.38255	O55103	O55103	Periaxin	Prx
27.7436	27.5986	27.6216	27.1797	27.6736	27.6879	27.3339	27.6943	27.5727	27.3806	27.3555	27.5339		5	5	5	19	19	19	43.037	0	10.355	649240000	59	0.0770654	0.179882	1.97062	Q8QZS1	Q8QZS1	3-hydroxyisobutyryl-CoA hydrolase, mitochondrial	Hibch
32.3901	32.4102	32.629	32.3977	32.7284	32.4874	33.0089	32.7133	32.606	32.7072	32.3786	32.598		15	15	15	51.2	51.2	51.2	44.816	0	323.31	23982000000	441	0.518982	-0.0745506	-0.668443	Q8QZT1	Q8QZT1	Acetyl-CoA acetyltransferase, mitochondrial	Acat1
28.9531	28.8121	28.9961	28.6658	28.8824	29.5322	29.0018	29.2773	29.1287	28.8186	29.0677	28.7603	+	19	16	15	22.9	20.5	19.5	95.915	0	94.491	3209100000	155	0.0227198	0.297779	2.68948	P08553	P08553	Neurofilament medium polypeptide	Nefm
NaN	26.8486	27.348	26.8373	NaN	NaN	27.2567	NaN	NaN	26.669	NaN	26.7806		2	2	2	16.6	16.6	16.6	35.377	0	19.516	280770000	6	1	NaN	0	Q8R010	Q8R010	Aminoacyl tRNA synthase complex-interacting multifunctional protein 2	Aimp2
28.6345	27.8918	28.5164	28.5259	28.2923	28.666	28.754	28.2332	28.5666	28.3441	27.9009	28.754		6	6	6	17.6	17.6	17.6	63.963	0	23.205	1366700000	31	0.655398	-0.0821342	-0.459938	Q8R081	Q8R081	Heterogeneous nuclear ribonucleoprotein L	Hnrnpl
31.3001	31.0734	31.292	31.1534	31.57	31.426	31.2215	31.1301	31.189	31.1174	30.9498	31.0755		2	2	2	37.5	37.5	37.5	7.4454	0	28.666	9223900000	26	0.302153	0.105286	1.08793	Q8R1I1	Q8R1I1	Cytochrome b-c1 complex subunit 9	Uqcr10
25.7601	26.1173	25.7666	26.2971	25.9408	26.4293	26.4484	26.1474	26.1909	26.3658	25.9419	NaN		4	4	4	11.5	11.5	11.5	56.614	0	3.8887	239930000	16	0.414373	-0.130637	-0.855683	Q8R1Q8	Q8R1Q8	Cytoplasmic dynein 1 light intermediate chain 1	Dync1li1
NaN	27.5421	27.1498	27.3327	27.1959	27.1104	27.2838	NaN	27.3997	27.267	NaN	27.1746		3	3	3	10.7	10.7	10.7	51.392	0	7.2569	530470000	12	0.594969	-0.0563011	-0.556862	Q8R1S0	Q8R1S0	Ubiquinone biosynthesis monooxygenase COQ6, mitochondrial	Coq6
26.1071	26.373	26.2108	26.1084	26.772	26.3683	26.5468	26.9372	26.4817	26.3523	26.5168	26.1595		5	5	5	18.3	18.3	18.3	42.014	0	9.3063	537470000	32	0.112528	0.238722	1.73976	Q8R2G4	Q8R2G4	Ecto-ADP-ribosyltransferase 3	Art3
26.4895	26.5659	NaN	27.2206	28.0813	27.1947	26.1128	26.5413	26.7379	25.6351	26.9769	26.6064		3	3	3	29.8	29.8	29.8	19.526	0	7.9632	426780000	35	0.142913	0.575439	1.6052	Q8R2Y8	Q8R2Y8	Peptidyl-tRNA hydrolase 2, mitochondrial	Ptrh2
31.286	31.2227	31.3648	31.2071	31.3718	31.2471	31.3614	31.359	31.2422	31.1412	31.4171	31.184		13	13	11	30.7	30.7	27.8	65.485	0	194.98	10915000000	237	0.159534	0.0736589	1.51977	Q8R3Z5;Q8R0S4;Q8CC27	Q8R3Z5	Voltage-dependent L-type calcium channel subunit beta-1	Cacnb1
27.4658	27.956	NaN	27.9346	27.4705	27.6991	27.5091	27.7347	28.2261	27.8552	28.173	27.9468		3	3	3	62.2	62.2	62.2	13.373	0	15.209	830980000	42	0.793737	-0.0454461	-0.269346	Q8R404	Q8R404	Protein QIL1	Qil1
38.7619	38.6915	38.686	38.6228	38.5857	38.379	38.6336	38.6832	38.5639	38.7267	38.6624	38.6118		76	76	50	59.5	59.5	42.8	109.42	0	323.31	1879200000000	13195	0.34885	-0.0560754	-0.982876	Q8R429	Q8R429	Sarcoplasmic/endoplasmic reticulum calcium ATPase 1	Atp2a1
31.6312	31.8305	31.4737	31.693	31.6222	31.5413	31.6384	31.8209	31.4541	31.9656	31.9192	31.5209		10	10	10	51	51	51	26.981	0	85.717	13368000000	136	0.835395	-0.0222108	-0.213279	Q8R4E4	Q8R4E4	Myozenin-3	Myoz3
27.831	27.6409	27.6966	28.2075	27.6442	27.6103	27.6461	27.7318	27.684	27.4718	27.8774	27.1589		9	9	9	32.8	32.8	32.8	37.548	0	15.591	915600000	55	0.539672	0.0928005	0.635021	Q8R4N0	Q8R4N0	Citrate lyase subunit beta-like protein, mitochondrial	Clybl
28.6142	28.678	28.9525	28.2535	28.6556	28.2616	28.435	28.1072	28.2496	28.5549	28.4938	28.1005		8	8	5	29.5	29.5	22.1	42.281	0	9.928	1382400000	42	0.535786	-0.0987428	-0.641241	Q8R5C5	Q8R5C5	Beta-centractin	Actr1b
27.5841	27.5251	28.0565	27.8897	28.0745	27.9149	27.3621	27.7487	28.2919	28.3542	27.1331	27.9733		3	3	3	20.2	20.2	20.2	21.557	0	10.156	915490000	35	0.762705	-0.0689386	-0.310297	Q8R5J9	Q8R5J9	PRA1 family protein 3	Arl6ip5
25.504	25.8493	25.4193	25.4496	25.7425	25.8715	25.7597	25.9937	25.9488	25.6036	25.9307	25.0948	+	5	5	5	20.2	20.2	20.2	35.623	0	7.2592	435810000	33	0.0469584	0.302461	2.26512	P47802	P47802	Metaxin-1	Mtx1
31.4126	30.8753	31.4819	31.4239	30.9694	31.2082	31.2341	31.4814	31.1422	31.2299	31.4604	31.2307		15	15	15	47.1	47.1	47.1	65.989	0	89.716	10150000000	151	0.789704	0.0330518	0.273942	Q8VCR8	Q8VCR8	Myosin light chain kinase 2, skeletal/cardiac muscle	Mylk2
30.3854	30.421	30.3784	30.2028	30.6855	30.6634	30.465	30.8489	30.8401	30.5715	30.8855	30.4331	+	10	10	10	39.6	39.6	39.6	26.334	0	155.35	8416000000	236	0.00719596	0.306137	3.36381	Q9CRB9	Q9CRB9	MICOS complex subunit Mic19	Chchd3
28.3931	28.3402	28.6671	28.3512	28.397	28.7031	28.1247	28.4335	28.6865	28.0871	27.8345	28.8657		11	11	11	17.3	17.3	17.3	100.2	0	26.616	1430300000	40	0.991513	0.00195312	0.0109057	Q8VDM4	Q8VDM4	26S proteasome non-ATPase regulatory subunit 2	Psmd2
28.7097	28.7476	28.7247	28.8298	28.8687	28.5799	28.666	28.6838	28.7369	28.5379	28.9103	28.556		19	8	8	21.7	9.8	9.8	112.98	0	89.516	1571500000	103	0.321094	0.0712185	1.04394	Q8VDN2	Q8VDN2	Sodium/potassium-transporting ATPase subunit alpha-1	Atp1a1
29.086	29.1288	29.3582	29.2762	28.7379	28.983	29.0929	29.0363	28.8174	28.8791	29.2841	29.1328		12	12	12	43.8	43.8	43.8	40.996	0	29.774	2083000000	113	0.171789	-0.153847	-1.47196	Q8VEE1	Q8VEE1	LIM and cysteine-rich domains protein 1	Lmcd1
28.4273	28.6578	28.4909	28.5579	28.6142	27.7878	28.5633	28.2292	28.501	28.281	28.3628	28.3626		8	8	8	11.1	11.1	11.1	87.917	0	23.374	1323100000	50	0.238921	-0.165211	-1.2524	Q8VEK3	Q8VEK3	Heterogeneous nuclear ribonucleoprotein U	Hnrnpu
32.2238	32.1113	32.4177	32.165	32.2633	31.9866	32.1555	32.2075	32.0381	32.0623	31.9845	32.1381		15	15	15	44.3	44.3	44.3	39.632	0	299.1	17802000000	361	0.447021	-0.0576779	-0.791497	Q8VEM8	Q8VEM8	Phosphate carrier protein, mitochondrial	Slc25a3
35.4883	35.2543	35.3099	35.3174	35.5807	35.6591	35.4588	35.1941	35.391	35.1529	35.3454	35.3142		118	118	108	57.9	57.9	54.8	291.12	0	323.31	181710000000	2613	0.10616	0.141858	1.77573	Q8VHX6	Q8VHX6	Filamin-C	Flnc
27.9358	27.568	27.9194	27.8902	27.7511	28.2157	27.8381	27.7497	27.9219	27.7925	27.6348	27.8627		6	6	5	11.6	11.6	10.4	75.441	0	17.183	840750000	32	0.579812	0.0563809	0.572215	Q8VIJ6	Q8VIJ6	Splicing factor, proline- and glutamine-rich	Sfpq
26.4917	26.8767	26.5774	26.2736	25.8296	26.7696	26.2832	26.6847	26.2473	26.5904	26.8839	26.3863		4	4	4	19.1	19.1	19.1	23.897	0	8.4226	432980000	36	0.943653	-0.0134503	-0.0724753	Q91V41	Q91V41	Ras-related protein Rab-14	Rab14
29.0733	28.7529	28.5889	29.6751	29.9847	29.0619	28.2432	28.576	29.0215	28.24	28.6605	28.7958		4	4	4	21.9	21.9	21.9	32.28	0	29.998	1974900000	51	0.269635	0.346985	1.16869	Q91V79	Q91V79	Fat storage-inducing transmembrane protein 1	Fitm1
33.2614	33.4252	33.3319	33.2932	33.3332	33.1658	33.3945	33.3547	33.3166	33.1369	33.326	33.2062		34	34	34	60.2	60.2	60.2	79.776	0	323.31	40223000000	708	0.926873	-0.00501823	-0.0941195	Q91VD9	Q91VD9	NADH-ubiquinone oxidoreductase 75 kDa subunit, mitochondrial	Ndufs1
26.8242	27.1567	27.5826	26.9275	27.1204	26.9037	26.6901	27.3256	26.5973	26.8474	27.1605	27.1117		10	10	10	31.1	31.1	31.1	49.816	0	18.979	675380000	68	0.7086	-0.0640548	-0.38458	Q91VI7	Q91VI7	Ribonuclease inhibitor	Rnh1
27.1206	27.5139	26.9365	27.2575	27.1771	27.3953	27.2377	27.4177	27.2255	27.6029	27.5631	27.467		6	6	6	18.4	18.4	18.4	48.063	0	10.957	1043000000	40	0.876084	-0.0193485	-0.159978	Q91VK1	Q91VK1	Basic leucine zipper and W2 domain-containing protein 2	Bzw2
32.4858	32.5622	32.4897	32.3476	32.8292	32.2569	32.4423	32.3135	32.6185	32.3742	32.0186	32.761		10	10	10	39.6	39.6	39.6	32.886	0	122.62	22093000000	272	0.579445	-0.0757516	-0.572778	Q91VR2	Q91VR2	ATP synthase subunit gamma, mitochondrial	Atp5c1
28.234	28.3262	28.4521	28.6895	28.7756	28.3832	28.2141	28.0957	28.7663	28.5627	28.1742	28.3989		8	8	8	20.1	20.1	20.1	82.499	0	14.813	1187600000	48	0.803821	-0.0357596	-0.255093	Q91VR5	Q91VR5	ATP-dependent RNA helicase DDX1	Ddx1
32.4157	32.6327	32.466	32.4374	32.3492	32.187	32.3852	32.4187	32.2767	32.3031	32.1056	32.328		20	20	20	66.1	66.1	66.1	52.625	0	323.31	20694000000	370	0.0901483	-0.133271	-1.87577	Q91WD5	Q91WD5	NADH dehydrogenase [ubiquinone] iron-sulfur protein 2, mitochondrial	Ndufs2
27.588	NaN	27.6007	27.3361	27.4155	27.8879	27.1544	27.6411	27.6607	27.1335	27.6089	27.3742	+	9	9	9	34.1	34.1	34.1	38.734	0	40.533	817630000	41	0.0137734	0.313921	3.05088	P10107	P10107	Annexin A1	Anxa1
28.5461	NaN	NaN	NaN	29.0629	29.2923	NaN	29.2513	28.9997	NaN	28.696	NaN		7	5	5	18.4	14.8	14.8	46.717	0	54.291	982200000	29	1	NaN	0	Q91WP6	Q91WP6	Serine protease inhibitor A3N	Serpina3n
27.8715	27.9921	NaN	28.4298	27.8638	28.6564	27.6176	27.7808	28.0407	28.2571	27.9242	27.9736		8	8	8	18.4	18.4	18.4	59.105	0	7.2481	994390000	28	0.874474	-0.0311481	-0.162537	Q91WQ3	Q91WQ3	Tyrosine--tRNA ligase, cytoplasmic;Tyrosine--tRNA ligase, cytoplasmic, N-terminally processed	Yars
30.998	31.5656	31.145	30.8161	31.3048	31.2938	31.4897	31.3721	31.0384	31.229	30.3042	31.3695		4	4	4	38.9	38.9	38.9	12.097	0	111.92	8321700000	88	0.294292	-0.21726	-1.1068	Q91WS0	Q91WS0	CDGSH iron-sulfur domain-containing protein 1	Cisd1
26.648	26.0766	26.4489	26.7728	25.7894	NaN	26.9714	25.9755	NaN	26.4427	NaN	26.5503		3	3	3	14.6	14.6	14.6	41.793	0	13.234	346840000	15	0.149427	-0.406152	-1.61925	Q91WU5	Q91WU5	Arsenite methyltransferase	As3mt
27.2557	26.9114	27.2502	27.2312	27.4629	27.5309	27.305	27.4829	27.9903	27.2028	27.4612	27.3995	+	10	5	5	42.3	27	27	28.467	0	9.1429	622700000	29	0.0261002	0.313962	2.60867	Q6IRU2	Q6IRU2	Tropomyosin alpha-4 chain	Tpm4
32.7312	32.6341	32.7153	32.5953	32.5899	32.6611	32.5435	32.5843	32.5228	32.5015	32.6042	32.822		24	24	24	35.5	35.5	35.5	116.53	0	323.31	25076000000	542	0.73339	-0.0197086	-0.350286	Q91YE8	Q91YE8	Synaptopodin-2	Synpo2
28.4533	28.5343	28.4671	28.6497	28.4385	27.8738	28.2269	28.2057	28.4023	28.3377	28.1668	28.6135		11	11	11	22.7	22.7	22.7	68.527	0	36.451	1268400000	81	0.0867644	-0.214788	-1.89901	Q91YQ5	Q91YQ5	Dolichyl-diphosphooligosaccharide--protein glycosyltransferase subunit 1	Rpn1
32.8173	33.0626	32.7984	32.7529	32.8538	32.6519	32.7941	32.7408	32.585	32.5143	32.7542	32.7158		25	25	25	69.2	69.2	69.2	50.834	0	323.31	28266000000	572	0.646818	-0.039163	-0.472348	Q91YT0	Q91YT0	NADH dehydrogenase [ubiquinone] flavoprotein 1, mitochondrial	Ndufv1
37.1619	36.9101	36.9871	36.8335	37.2187	37.0678	37.0909	36.7039	37.1417	36.7073	36.7971	36.9511		184	130	58	67	56.9	30.2	222.88	0	323.31	882980000000	9313	0.342621	0.10182	0.996256	Q91Z83	Q91Z83	Myosin-7	Myh7
26.4491	25.9886	NaN	NaN	26.7506	26.217	26.438	26.1325	26.0553	NaN	26.6087	26.0829		4	4	4	9	9	9	79.921	0	7.1327	244070000	15	0.326917	0.199025	1.05396	Q91ZA3	Q91ZA3	Propionyl-CoA carboxylase alpha chain, mitochondrial	Pcca
32.1189	32.214	32.282	32.2672	32.0065	32.378	32.1474	32.1948	32.041	32.3515	32.2138	32.006		19	19	19	48.4	48.4	48.4	56.979	0	323.31	20634000000	428	0.495064	-0.0525195	-0.708087	Q91ZJ5	Q91ZJ5	UTP--glucose-1-phosphate uridylyltransferase	Ugp2
28.7322	28.7148	28.244	28.3492	28.5324	28.5152	28.5578	28.9453	28.9529	28.4368	28.7255	28.1943	+	3	3	3	13.4	13.4	13.4	28.793	0	21.699	1406500000	41	0.0173835	0.317767	2.84551	Q02013	Q02013	Aquaporin-1	Aqp1
29.556	29.4415	29.3758	29.5725	29.6803	29.3681	29.7359	29.4689	29.3997	29.3133	29.265	29.4015		2	2	2	0.5	0.5	0.5	504.74	0.0081481	1.5177	2374000000	25	0.848726	-0.0170612	-0.19575	Q91ZX7	Q91ZX7	Prolow-density lipoprotein receptor-related protein 1;Low-density lipoprotein receptor-related protein 1 85 kDa subunit;Low-density lipoprotein receptor-related protein 1 515 kDa subunit;Low-density lipoprotein receptor-related protein 1 intracellular domain	Lrp1
28.5353	28.5868	28.2671	28.3036	28.8215	28.7483	28.4502	28.2676	28.6142	28.4771	28.6707	28.6447		6	6	6	21.4	21.4	21.4	52.598	0	7.8703	1524300000	14	0.154453	0.154691	1.54054	Q920M5	Q920M5	Coronin-6	Coro6
27.012	26.7329	26.946	26.5905	26.4073	26.5133	25.8977	26.3637	26.7669	25.744	26.8346	26.7577		4	4	4	21	21	21	44.547	0	17.967	384000000	26	0.3934	0.204826	0.891903	Q921F2	Q921F2	TAR DNA-binding protein 43	Tardbp
31.0117	30.9173	31.0351	30.9508	31.3346	30.9179	30.8206	31.0883	31.0497	30.7745	30.9004	30.8682		14	14	14	30.8	30.8	30.8	68.09	0	58.905	7749900000	229	0.063577	0.155992	2.08579	Q921G7	Q921G7	Electron transfer flavoprotein-ubiquinone oxidoreductase, mitochondrial	Etfdh
31.3351	31.3952	31.4372	31.3374	31.4919	31.8348	31.6529	31.5976	31.5228	31.1999	31.6576	31.2671		31	31	31	56.8	56.8	56.8	76.723	0	323.31	12512000000	367	0.0696192	0.191647	2.03159	Q921I1	Q921I1	Serotransferrin	Tf
26.102	26.0123	25.9065	26.4057	26.3553	26.2857	27.2098	26.4286	26.7838	26.9378	26.382	26.5812		5	5	5	19.4	19.4	19.4	36.776	0	8.6539	493310000	24	0.611423	-0.119285	-0.524404	Q921M7;Q8BHZ0	Q921M7	Protein FAM49B	Fam49b
25.767	25.8602	25.8711	25.8459	26.2974	26.009	26.3791	26.186	25.7701	25.6526	24.6585	25.8044		6	6	6	15.5	15.5	15.5	66.78	0	16.257	297190000	35	0.653509	-0.120893	-0.462663	Q921T2	Q921T2	Torsin-1A-interacting protein 1	Tor1aip1
29.7255	30.0206	29.9246	29.7889	30.0803	30.3878	29.5684	30.3195	29.9535	29.9464	30.4357	29.7029	+	31	31	31	24.6	24.6	24.6	196.58	0	163.3	4834700000	258	0.0352675	0.325076	2.43302	Q61292	Q61292	Laminin subunit beta-2	Lamb2
30.5174	30.4841	30.4867	30.3365	30.4849	30.6285	30.3925	30.8293	30.5529	30.6653	30.5742	30.3693		9	9	9	45.2	45.2	45.2	35.294	0	93.896	6423600000	181	0.070329	0.14212	2.02552	Q922B1	Q922B1	O-acetyl-ADP-ribose deacetylase MACROD1	Macrod1
26.0112	25.9851	26.7571	26.4893	NaN	25.7766	26.3337	25.5984	26.7853	26.2376	25.9718	26.1442		7	7	7	20.2	20.2	20.2	57.147	0	8.0729	336150000	31	0.212742	-0.295839	-1.34112	Q922B2	Q922B2	Aspartate--tRNA ligase, cytoplasmic	Dars
27.8116	27.2624	27.7138	27.511	27.2477	27.4488	27.7691	27.3605	27.3848	27.4937	27.3061	27.7547		8	8	8	12.8	12.8	12.8	101.2	0	18.984	1057900000	49	0.20156	-0.157554	-1.36702	Q922D8	Q922D8	C-1-tetrahydrofolate synthase, cytoplasmic;Methylenetetrahydrofolate dehydrogenase;Methenyltetrahydrofolate cyclohydrolase;Formyltetrahydrofolate synthetase;C-1-tetrahydrofolate synthase, cytoplasmic, N-terminally processed	Mthfd1
26.4082	26.1961	26.3398	26.7581	25.9428	26.428	26.2784	26.0803	25.8699	26.1056	26.4217	26.049		8	8	7	8.2	8.2	7.1	155.81	0	10.834	296230000	28	0.530834	-0.0960143	-0.649203	Q922J3;Q9Z0H8	Q922J3	CAP-Gly domain-containing linker protein 1	Clip1
28.4741	28.082	28.1762	28.1969	28.3208	28.5779	NaN	28.6526	28.7041	28.2286	28.9391	28.7306	+	4	4	4	16.1	16.1	16.1	38.354	0	12.501	1629100000	29	0.0441416	0.328552	2.33832	Q60668	Q60668	Heterogeneous nuclear ribonucleoprotein D0	Hnrnpd
30.8619	30.8192	30.6884	30.6915	30.7545	30.7392	30.8485	31.1793	30.9413	30.6478	30.8226	30.6176		12	12	8	40.5	40.5	26.5	59.606	0	179.23	6985600000	160	0.0577299	0.164315	2.14313	Q923T9	Q923T9	Calcium/calmodulin-dependent protein kinase type II subunit gamma	Camk2g
32.251	32.4739	32.4869	32.3652	32.5282	32.4064	32.6007	32.4283	32.4564	32.3449	32.2473	32.3655		26	26	26	39.6	39.6	39.6	88.216	0	323.31	22373000000	399	0.408497	-0.0532436	-0.862735	Q924X2;P97742	Q924X2	Carnitine O-palmitoyltransferase 1, muscle isoform	Cpt1b
25.7091	25.6496	25.5658	25.8803	26.0935	25.9722	26.1272	26.0302	26.0304	25.7784	26.0308	26.008		8	8	8	35.1	35.1	35.1	38.384	0	10.631	324620000	28	0.197752	0.142795	1.37968	Q99JB2	Q99JB2	Stomatin-like protein 2, mitochondrial	Stoml2
30.7194	30.5268	30.4933	30.8386	30.6313	30.7249	30.6658	30.6845	30.4604	30.4853	30.7763	30.4718		15	15	15	43.4	43.4	43.4	48.584	0	164.41	6612500000	183	0.277347	0.0858568	1.14887	Q99JB8	Q99JB8	Protein kinase C and casein kinase II substrate protein 3	Pacsin3
28.1782	26.9499	27.8313	28.0574	27.2147	27.1249	NaN	27.2256	27.5576	27.9614	27.3993	27.3079		8	8	8	29.3	29.3	29.3	45.536	0	17.266	876940000	23	0.525408	-0.171525	-0.66061	Q99JI4	Q99JI4	26S proteasome non-ATPase regulatory subunit 6	Psmd6
32.6727	32.6654	32.6009	32.643	32.7772	32.4319	32.4219	32.6372	32.6462	32.4802	32.5162	32.5013		25	25	25	58.3	58.3	58.3	51.386	0	323.31	25328000000	478	0.35903	0.0614484	0.961382	Q99JY0	Q99JY0	Trifunctional enzyme subunit beta, mitochondrial;3-ketoacyl-CoA thiolase	Hadhb
30.11	30.3301	30.1109	29.7735	30.5529	30.6714	30.3175	30.4365	30.4143	30.0809	30.2184	29.7966	+	8	8	8	36.6	36.6	36.6	44.953	0	35.298	4756400000	87	0.0288078	0.332324	2.55113	P18242	P18242	Cathepsin D	Ctsd
26.0443	25.9123	25.4143	25.966	25.5624	25.8875	25.6831	26.248	25.8455	25.5895	26.0371	25.3709		6	6	6	9.2	9.2	9.2	87.142	0	8.4191	259240000	20	0.0696658	0.281473	2.03119	Q99KC8	Q99KC8	von Willebrand factor A domain-containing protein 5A	Vwa5a
34.8446	34.9762	34.7578	34.6907	34.9605	34.8991	34.7832	34.9841	34.6823	34.5808	35.0177	34.8451		45	45	45	62.6	62.6	62.6	85.462	0	323.31	112740000000	1039	0.121399	0.125753	1.69262	Q99KI0	Q99KI0	Aconitate hydratase, mitochondrial	Aco2
28.0897	27.8271	27.7819	27.9361	28.0656	28.3849	27.9468	28.2019	28.3417	27.9893	28.2131	27.794	+	16	10	10	28.6	20.3	20.3	67.766	0	26.57	1351700000	107	0.00036108	0.336953	5.27333	P26041	P26041	Moesin	Msn
26.4054	26.6925	26.2526	NaN	26.9086	26.7609	26.731	26.6067	26.4399	26.6341	26.5587	26.4552		4	4	4	14.6	14.6	14.6	35.44	0	7.8913	471970000	26	0.622341	0.0602727	0.509973	Q99L13	Q99L13	3-hydroxyisobutyrate dehydrogenase, mitochondrial	Hibadh
26.1016	26.2045	26.4353	26.1328	25.4419	26.1586	26.5203	26.2638	25.8493	26.2848	26.4279	26.2673		4	4	4	20.8	20.8	20.8	38.092	0	8.653	361770000	22	0.114971	-0.266981	-1.72645	Q99L45	Q99L45	Eukaryotic translation initiation factor 2 subunit 2	Eif2s2
28.504	28.0273	28.2712	28.0443	28.565	28.3909	27.6903	28.2533	28.0683	27.9205	28.3258	28.1223	+	10	10	10	9.5	9.5	9.5	140.47	0	21.162	1138800000	47	0.0108948	0.338543	3.11888	O35206	O35206	Collagen alpha-1(XV) chain;Restin	Col15a1
26.6007	26.1273	26.812	26.315	26.9212	26.3263	NaN	26.7452	26.8963	26.4128	26.8761	26.2765	+	5	5	5	13.7	13.7	13.7	67.314	0	10.959	457440000	35	0.0467618	0.338917	2.3031	P61222	P61222	ATP-binding cassette sub-family E member 1	Abce1
32.1882	32.3366	32.1573	32.1777	32.4212	31.9067	32.0102	31.9404	32.1035	31.7771	32.0352	31.9851		19	19	19	71.5	71.5	71.5	40.603	0	142.01	17852000000	353	0.823803	0.0252047	0.228578	Q99LC3	Q99LC3	NADH dehydrogenase [ubiquinone] 1 alpha subcomplex subunit 10, mitochondrial	Ndufa10
31.45	31.3458	31.2979	31.3155	31.6487	31.4828	31.4328	31.3848	31.3658	31.3098	31.2946	31.2613		15	15	15	58.3	58.3	58.3	35.009	0	96.594	10617000000	235	0.0741215	0.110606	1.99403	Q99LC5	Q99LC5	Electron transfer flavoprotein subunit alpha, mitochondrial	Etfa
NaN	25.4351	24.6479	24.9938	25.1072	NaN	25.7662	NaN	25.127	25.3483	25.2075	24.9095		4	4	4	7	7	7	71.781	0	6.251	235150000	14	0.886031	-0.0362701	-0.148637	Q99LE6	Q99LE6	ATP-binding cassette sub-family F member 2	Abcf2
28.3729	28.6445	28.3371	28.9359	28.414	28.4706	28.406	28.4931	28.6397	28.2915	28.5111	28.636		10	10	10	27.9	27.9	27.9	55.249	0	26.839	1408500000	86	0.596466	-0.0582371	-0.546861	Q99LF4	Q99LF4	tRNA-splicing ligase RtcB homolog	Rtcb
30.4804	30.8593	31.3162	30.7614	30.7514	30.8326	30.9217	30.9521	30.9156	31.1606	30.9556	30.9149		8	8	8	65.1	65.1	65.1	20.021	0	136.33	8740600000	152	0.152397	-0.174391	-1.54911	Q99LX0	Q99LX0	Protein deglycase DJ-1	Park7
31.2349	30.7351	31.2201	30.4489	30.8173	30.7629	30.4272	31.0362	30.6463	30.8396	30.4302	30.3549		4	4	4	49.1	49.1	49.1	12.648	0	121.27	6942300000	75	0.417277	0.150324	0.846113	Q99LY9	Q99LY9	NADH dehydrogenase [ubiquinone] iron-sulfur protein 5;NADH dehydrogenase [ubiquinone] iron-sulfur protein 5, N-terminally processed	Ndufs5
[truncated: 213 more rows]
