# Supplementary material for: Marked Increased Production of Acute Phase Reactants by Skeletal Muscle during Cancer Cachexia
Source: Cancers (Basel). 2020 Oct 31;12(11):3221. doi: 10.3390/cancers12113221 (PMC7693727; doi:10.3390/cancers12113221)
Supplement: Supplementary file 1 [file cancers-12-03221-s001.zip › cancers supp DAT (ZIP)/Supplementary Table S2 Massart I.xlsx]

## Sheet: SF significant proteins C26vsCT
Log2LFQ intensity of each mouse												T-test with p value wihout correction				relative distribution info
Log2 LFQ intensity I1 s10A cach	Log2 LFQ intensity I1 s11A CT	Log2 LFQ intensity I1 s13a CT	Log2 LFQ intensity I1 s15A CT	Log2 LFQ intensity I1 s16A cach	Log2 LFQ intensity I1 s2A cach	Log2 LFQ intensity I1 s3A CT	Log2 LFQ intensity I1 s6A cach	Log2 LFQ intensity I1 s7A CT	Log2 LFQ intensity I1 s8A cach	Log2 LFQ intensity I1 s9A CT	Log2 LFQ intensity I1s4A cach	C: Student's T-test Significant cach_CT	N: Student's T-test p-value cach_CT	N: Student's T-test Difference cach_CT	N: Student's T-test Test statistic cach_CT	ratio C26/CT	CT>cach or C26>CT	T: Protein IDs	T: Majority protein IDs	T: Protein names	T: Gene names
27.0002	30.5455	30.6756	30.7414	26.748	26.9346	30.8457	27.5254	30.6994	27.6971	30.5724	26.602	+	2.57771e-09	-3.59543	-19.6284	0.0827309	CT>C26	P07309	P07309	Transthyretin	Ttr
23.5657	25.8527	26.1948	26.2616	23.1313	22.8421	26.0971	23.8247	26.2264	24.0732	25.4014	23.4457	+	6.09403e-07	-2.52524	-11.0933	0.173711	CT>C26	B5X0G2	B5X0G2	Major urinary protein 17	Mup17
24.3787	26.4361	25.6696	26.0993	24.2728	23.6787	26.0861	24.3292	25.8408	24.5717	26.097	24.0637	+	6.59797e-07	-1.82234	-10.999	0.282762	CT>C26	Q8VBT1	Q8VBT1	Beta-taxilin	Txlnb
28.4446	28.7761	29.226	28.8068	27.4453	26.6803	29.2554	28.3448	29.0319	28.2738	29.213	27.7412	+	0.00177885	-1.22987	-4.21743	0.426356	CT>C26	P23953;Q8VCC2;Q91WU0;Q64176	P23953	Carboxylesterase 1C	Ces1c
24.7954	25.8488	25.9698	26.3399	23.9577	NaN	25.8163	NaN	25.7353	25.8713	26.1072	NaN	+	0.0252715	-1.09471	-2.83371	0.46823	CT>C26	P0DMN7;D3Z6H8	P0DMN7;D3Z6H8	S-adenosylmethionine decarboxylase proenzyme 1;S-adenosylmethionine decarboxylase 1 alpha chain;S-adenosylmethionine decarboxylase 1 beta chain;S-adenosylmethionine decarboxylase proenzyme 2;S-adenosylmethionine decarboxylase 2 alpha chain;S-adenosylmethionine decarboxylase 2 beta chain	Amd1;Amd2
28.4629	29.43	30.0639	29.2267	27.7199	28.6304	29.3971	28.4952	29.9906	29.4687	29.8924	28.8443	+	0.00307095	-1.06322	-3.87759	0.478563	CT>C26	Q5SX40	Q5SX40	Myosin-1	Myh1
25.9232	26.3939	27.29	27.1064	25.6657	24.9847	27.3778	26.1225	26.6804	26.4009	26.3544	NaN	+	0.00655569	-1.04776	-3.51608	0.483719	CT>C26	P11589;P11591	P11589	Major urinary protein 2	Mup2
33.3288	34.0869	34.7803	34.1306	32.5592	33.5357	34.1079	33.454	34.9324	34.3443	34.8355	33.5403	+	0.00520377	-1.01854	-3.5574	0.493616	CT>C26	Q5SX39	Q5SX39	Myosin-4	Myh4
23.9231	25.2042	23.7764	24.962	24.2204	24.1785	24.8239	24.5754	25.5541	23.8983	26.0864	23.5191	+	0.0157892	-1.01541	-2.90164	0.494688	CT>C26	P19096	P19096	Fatty acid synthase;[Acyl-carrier-protein] S-acetyltransferase;[Acyl-carrier-protein] S-malonyltransferase;3-oxoacyl-[acyl-carrier-protein] synthase;3-oxoacyl-[acyl-carrier-protein] reductase;3-hydroxyacyl-[acyl-carrier-protein] dehydratase;Enoyl-[acyl-carrier-protein] reductase;Oleoyl-[acyl-carrier-protein] hydrolase	Fasn
28.1627	28.4603	29.3169	28.5067	26.9088	28.4264	28.813	27.9291	29.0815	28.3099	29.2109	28.0003	+	0.00553075	-0.941998	-3.52083	0.520512	CT>C26	Q91Z83	Q91Z83	Myosin-7	Myh7
27.9968	28.6053	29.3396	28.6183	27.3488	28.0282	28.4684	27.7512	29.5366	28.9995	29.3511	28.2062	+	0.0102952	-0.931438	-3.15215	0.524335	CT>C26	O88990	O88990	Alpha-actinin-3	Actn3
24.1103	25.3751	25.8384	25.661	24.6357	25.9565	26.3186	25.5833	26.1723	24.6429	25.7952	NaN	+	0.0313603	-0.874355	-2.54677	0.545498	CT>C26	Q9CQZ5	Q9CQZ5	NADH dehydrogenase [ubiquinone] 1 alpha subcomplex subunit 6	Ndufa6
NaN	26.132	25.8178	27.1132	24.9052	25.638	25.8421	25.2345	25.4096	24.8049	26.1432	25.4444	+	0.016312	-0.870935	-2.94656	0.546792	CT>C26	Q9D6J5	Q9D6J5	NADH dehydrogenase [ubiquinone] 1 beta subcomplex subunit 8, mitochondrial	Ndufb8
NaN	26.6016	26.4945	26.2718	25.582	25.2545	26.2841	26.2358	26.702	25.236	26.3646	25.8418	+	0.00176262	-0.82305	-4.38331	0.565246	CT>C26	Q9DCS9	Q9DCS9	NADH dehydrogenase [ubiquinone] 1 beta subcomplex subunit 10	Ndufb10
26.406	26.737	27.3278	26.9403	25.9156	26.7714	27.6665	27.182	27.7022	26.1795	27.1638	26.226	+	0.00794902	-0.809527	-3.30478	0.570569	CT>C26	P99027	P99027	60S acidic ribosomal protein P2	Rplp2
28.4366	28.7887	29.5505	29.76	28.1839	29.0133	29.6006	29.1727	29.3309	27.9134	28.855	28.3905	+	0.0115594	-0.795877	-3.08411	0.575993	CT>C26	P97450	P97450	ATP synthase-coupling factor 6, mitochondrial	Atp5j
24.6217	25.8685	26.5507	25.8955	NaN	25.5257	25.8975	25.7926	26.5564	25.1755	26.042	25.62	+	0.00931192	-0.788002	-3.29445	0.579146	CT>C26	Q9DC69	Q9DC69	NADH dehydrogenase [ubiquinone] 1 alpha subcomplex subunit 9, mitochondrial	Ndufa9
25.8881	26.8812	27.1209	27.2397	25.8072	26.4611	26.8065	26.4563	26.7295	26.0287	26.8723	26.2856	+	0.000242293	-0.787202	-5.55533	0.579467	CT>C26	Q99LC3	Q99LC3	NADH dehydrogenase [ubiquinone] 1 alpha subcomplex subunit 10, mitochondrial	Ndufa10
27.7643	28.3637	28.6067	28.2665	27.0984	27.8711	27.9928	27.3761	29.0384	28.6847	28.8505	27.6606	+	0.0169039	-0.777214	-2.86183	0.583492	CT>C26	P13541;A2AQP0	P13541	Myosin-3	Myh3
25.1147	26.128	26.605	26.8037	25.3538	26.2275	26.2295	25.9518	26.0312	25.1848	26.4796	25.8751	+	0.00680378	-0.761549	-3.39713	0.589863	CT>C26	Q78IK2	Q78IK2	Up-regulated during skeletal muscle growth protein 5	Usmg5
28.2895	28.6643	29.2479	29.0163	27.8492	28.2605	29.1515	28.8106	29.1601	28.2544	29.1357	28.3979	+	0.000583417	-0.752297	-4.94433	0.593658	CT>C26	Q9CQA3	Q9CQA3	Succinate dehydrogenase [ubiquinone] iron-sulfur subunit, mitochondrial	Sdhb
23.2501	24.5465	25.0381	24.8739	24.1838	24.6149	25.0727	24.831	25.2759	23.6209	24.5485	24.431	+	0.0235224	-0.737282	-2.66926	0.599868	CT>C26	Q9DC70	Q9DC70	NADH dehydrogenase [ubiquinone] iron-sulfur protein 7, mitochondrial	Ndufs7
NaN	27.5817	26.9824	27.6328	26.3454	26.9642	27.7855	26.7209	27.0861	NaN	27.2942	26.7225	+	0.00645325	-0.705525	-3.6544	0.613219	CT>C26	P63248	P63248	cAMP-dependent protein kinase inhibitor alpha	Pkia
27.3399	28.6828	28.4597	28.0289	27.4579	28.0424	28.4742	27.994	28.8305	27.7171	28.3114	28.0109	+	0.00196606	-0.704213	-4.15444	0.613777	CT>C26	P12787	P12787	Cytochrome c oxidase subunit 5A, mitochondrial	Cox5a
28.1437	28.6116	28.9801	28.9547	27.965	28.0577	29.0281	28.6618	29.133	28.2249	28.9857	28.4421	+	0.000277384	-0.699657	-5.45883	0.615719	CT>C26	Q91VR2	Q91VR2	ATP synthase subunit gamma, mitochondrial	Atp5c1
27.5956	27.5606	28.2086	28.0358	27.1933	27.2188	28.2608	27.6048	28.0677	27.321	28.3275	27.3358	+	0.000412978	-0.698618	-5.18017	0.616162	CT>C26	Q8VCT4	Q8VCT4	Carboxylesterase 1D	Ces1d
31.6217	32.5728	32.4778	32.5594	31.8455	31.8536	32.8184	32.1438	32.7072	31.8969	32.3679	32.0243	+	3.60405e-05	-0.686267	-7.0253	0.62146	CT>C26	Q6P8J7	Q6P8J7	Creatine kinase S-type, mitochondrial	Ckmt2
26.1651	27.0536	27.1928	27.5483	26.6143	26.7787	27.3682	26.9589	27.1554	25.8817	26.7792	26.6637	+	0.00671481	-0.672507	-3.40497	0.627415	CT>C26	Q9D855	Q9D855	Cytochrome b-c1 complex subunit 7	Uqcrb
29.8778	30.3078	31.0371	30.643	29.7151	30.1002	30.7572	30.3399	30.8278	30.0214	30.4269	29.9195	+	0.000726054	-0.670973	-4.79778	0.628083	CT>C26	Q8K2B3	Q8K2B3	Succinate dehydrogenase [ubiquinone] flavoprotein subunit, mitochondrial	Sdha
25.9509	26.7695	27.1839	27.4756	26.5038	27.1131	27.3972	27.2245	27.3405	26.0608	27.316	26.6256	+	0.0185051	-0.667342	-2.80905	0.629666	CT>C26	Q9DCJ5	Q9DCJ5	NADH dehydrogenase [ubiquinone] 1 alpha subcomplex subunit 8	Ndufa8
25.8097	26.3009	26.1796	26.4958	25.1561	25.7298	26.387	26.0595	26.5553	25.9124	26.5461	25.7989	+	0.000795114	-0.666389	-4.7375	0.630082	CT>C26	Q9CXT8	Q9CXT8	Mitochondrial-processing peptidase subunit beta	Pmpcb
26.7003	27.9766	27.882	28.2562	27.3118	27.8247	27.8157	27.6103	28.2025	26.9783	27.7475	27.4767	+	0.00578992	-0.663071	-3.49341	0.631533	CT>C26	Q9D0M3	Q9D0M3	Cytochrome c1, heme protein, mitochondrial	Cyc1
28.3677	29.2777	29.3506	29.5012	28.4105	29.1268	29.3812	28.9145	29.416	28.4245	29.1497	28.8732	+	0.000889263	-0.6599	-4.66372	0.632922	CT>C26	Q9DCX2	Q9DCX2	ATP synthase subunit d, mitochondrial	Atp5h
24.9963	26.3595	26.1482	26.4462	25.5377	25.9622	26.4159	25.9793	25.9494	25.0388	26.2876	26.1338	+	0.0126431	-0.659801	-3.03158	0.632966	CT>C26	Q9CXZ1	Q9CXZ1	NADH dehydrogenase [ubiquinone] iron-sulfur protein 4, mitochondrial	Ndufs4
24.6149	25.714	25.493	26.0732	24.9171	25.859	26.1262	25.6432	25.8467	24.6432	25.5665	25.2244	+	0.0203886	-0.65295	-2.75256	0.635979	CT>C26	Q8CAQ8	Q8CAQ8	MICOS complex subunit Mic60	Immt
28.2123	29.2693	29.5091	29.7637	28.6751	29.0768	29.2926	29.0436	29.3093	28.5144	28.982	28.8179	+	0.00431669	-0.630979	-3.67006	0.645738	CT>C26	Q9DB77	Q9DB77	Cytochrome b-c1 complex subunit 2, mitochondrial	Uqcrc2
26.2945	27.0739	26.9972	27.1007	26.2193	27.0896	27.3135	26.7902	27.3588	26.4567	27.1146	26.3384	+	0.00188429	-0.628329	-4.18114	0.646925	CT>C26	Q64521	Q64521	Glycerol-3-phosphate dehydrogenase, mitochondrial	Gpd2
27.0936	27.6818	28.4405	28.1392	27.3043	27.3428	27.9961	27.8528	28.3256	27.3148	27.7908	27.7087	+	0.00393518	-0.626167	-3.72616	0.647895	CT>C26	Q9D6J6	Q9D6J6	NADH dehydrogenase [ubiquinone] flavoprotein 2, mitochondrial	Ndufv2
24.1142	25.3112	24.7181	24.8547	24.3259	24.7918	25.3244	24.5189	24.9764	24.1384	24.6378	24.2443	+	0.0032103	-0.614811	-3.85037	0.653015	CT>C26	Q9CRB9	Q9CRB9	MICOS complex subunit Mic19	Chchd3
25.4771	26.321	26.1435	26.8608	25.8906	26.0863	26.3874	25.9018	26.1138	25.3089	26.4183	25.9463	+	0.00443387	-0.605639	-3.65386	0.65718	CT>C26	Q9CR62	Q9CR62	Mitochondrial 2-oxoglutarate/malate carrier protein	Slc25a11
24.745	25.0249	24.9181	24.8572	24.0603	23.8398	25.1182	24.2781	25.1231	24.9237	24.6232	24.2122	+	0.00890069	-0.600946	-3.23792	0.659321	CT>C26	Q9EQH2	Q9EQH2	Endoplasmic reticulum aminopeptidase 1	Erap1
26.5475	27.3769	27.5	27.7212	26.8335	26.9817	27.4609	27.1277	27.5113	26.3233	26.8134	26.969	+	0.00677511	-0.600182	-3.39964	0.659671	CT>C26	P56391	P56391	Cytochrome c oxidase subunit 6B1	Cox6b1
28.1852	28.1548	28.8149	28.9265	27.4654	28.1721	29.1153	28.3901	28.9548	28.0605	28.5018	28.6173	+	0.0194744	-0.596271	-2.77929	0.661461	CT>C26	Q9D3D9	Q9D3D9	ATP synthase subunit delta, mitochondrial	Atp5d
25.9365	26.938	26.8086	27.2024	26.1267	26.2599	26.6271	26.3406	26.6783	26.2376	26.4138	26.2317	+	0.000843174	-0.589205	-4.69874	0.664709	CT>C26	P19536	P19536	Cytochrome c oxidase subunit 5B, mitochondrial	Cox5b
28.7461	29.5836	29.7536	29.9314	28.7665	29.4975	29.8511	29.4936	29.7351	28.73	29.3404	29.4378	+	0.00980926	-0.587305	-3.18061	0.665585	CT>C26	Q9CZ13	Q9CZ13	Cytochrome b-c1 complex subunit 1, mitochondrial	Uqcrc1
25.835	26.9051	26.9889	27.3553	25.9302	26.696	26.8837	26.6172	26.1891	26.0518	26.5878	26.3133	+	0.0244484	-0.577723	-2.64677	0.67002	CT>C26	Q91WD5	Q91WD5	NADH dehydrogenase [ubiquinone] iron-sulfur protein 2, mitochondrial	Ndufs2
27.1422	27.884	27.7212	27.9772	27.2496	27.4592	27.8852	27.5575	27.7856	27.2297	27.7427	26.9324	+	0.000194495	-0.570879	-5.71413	0.673206	CT>C26	Q9CR68	Q9CR68	Cytochrome b-c1 complex subunit Rieske, mitochondrial;Cytochrome b-c1 complex subunit 11	Uqcrfs1
29.3059	29.7936	30.2858	29.5999	29.7431	29.3484	29.7934	29.3654	30.6983	30.1708	30.7174	29.6243	+	0.0443418	-0.555103	-2.29884	0.680608	CT>C26	A2ASS6	A2ASS6	Titin	Ttn
26.9098	27.2293	28.0631	27.8408	26.6676	27.3148	27.5447	27.641	28.0408	26.992	27.2817	27.1553	+	0.02221	-0.553305	-2.7027	0.681457	CT>C26	P99028	P99028	Cytochrome b-c1 complex subunit 6, mitochondrial	Uqcrh
27.5936	28.3132	28.4542	28.5407	27.6136	28.1854	28.5823	28.2144	28.5642	27.7745	28.4545	28.2495	+	0.00217892	-0.546361	-4.09007	0.684745	CT>C26	Q91VD9	Q91VD9	NADH-ubiquinone oxidoreductase 75 kDa subunit, mitochondrial	Ndufs1
26.2847	26.9437	27.0587	27.4642	26.6721	26.9971	27.3577	26.6839	27.0114	26.4746	27.2905	26.738	+	0.00195063	-0.545959	-4.15939	0.684936	CT>C26	P56135	P56135	ATP synthase subunit f, mitochondrial	Atp5j2
27.3694	28.2859	28.2706	28.5877	27.5966	28.084	28.3908	28.09	28.2818	27.4955	28.2964	28.2059	+	0.00564778	-0.545295	-3.50829	0.685251	CT>C26	P19783	P19783	Cytochrome c oxidase subunit 4 isoform 1, mitochondrial	Cox4i1
26.4463	27.3328	27.5474	27.673	26.6244	27.3681	27.5512	27.4698	27.3897	26.6074	27.2636	26.9993	+	0.0157662	-0.540401	-2.90249	0.68758	CT>C26	Q9CQQ7	Q9CQQ7	ATP synthase F(0) complex subunit B1, mitochondrial	Atp5f1
26.3223	26.5141	26.4147	26.435	25.1468	25.8611	26.1494	26.2693	26.6617	26.0652	26.7789	26.065	+	0.0210184	-0.53735	-2.73483	0.689035	CT>C26	Q9DBD0	Q9DBD0	Inhibitor of carbonic anhydrase	Ica
28.9317	29.1761	29.4905	29.3801	28.4121	28.5143	29.0435	29.0179	29.0531	28.8367	29.2046	28.4247	+	0.00235575	-0.535066	-4.04144	0.690127	CT>C26	P14211	P14211	Calreticulin	Calr
26.1935	26.7714	26.3041	26.7749	26.1118	26.2114	26.4609	26.3047	26.9168	26.1732	26.9728	26.0483	+	0.000909883	-0.526352	-4.64867	0.694308	CT>C26	Q9D1G1	Q9D1G1	Ras-related protein Rab-1B	Rab1b
23.5854	24.4432	24.8946	24.7531	23.8119	24.82	24.451	24.3863	25.1203	23.9476	24.5438	24.5242	+	0.0408953	-0.521751	-2.34634	0.696526	CT>C26	P67778	P67778	Prohibitin	Phb
25.0873	25.7628	25.127	25.7255	25.0061	24.2293	24.9642	24.9915	25.0266	25.1195	25.2769	24.356	+	0.0381072	-0.515561	-2.38771	0.699521	CT>C26	Q8BP92	Q8BP92	Reticulocalbin-2	Rcn2
25.8986	26.1888	26.4446	25.8542	25.1523	25.838	26.0632	25.9316	26.7321	25.9624	26.488	25.9235	+	0.01879	-0.51076	-2.80014	0.701853	CT>C26	P02469	P02469	Laminin subunit beta-1	Lamb1
27.9144	28.8976	28.2062	28.6089	27.9066	28.0886	28.4338	27.8998	28.2665	27.8899	28.6247	28.3117	+	0.00245934	-0.504444	-4.0147	0.704932	CT>C26	Q922B2	Q922B2	Aspartate--tRNA ligase, cytoplasmic	Dars
30.6742	31.6432	31.5825	31.7767	30.862	31.2597	31.5615	31.3812	31.5451	31.0421	31.4657	31.4046	+	0.00331317	-0.491799	-3.83105	0.711138	CT>C26	P48962	P48962	ADP/ATP translocase 1	Slc25a4
33.3814	33.6719	34.1519	33.9782	33.2515	33.5772	34.0814	33.9555	34.3637	33.4173	33.8154	33.5308	+	0.00592523	-0.491468	-3.47959	0.711301	CT>C26	P56480	P56480	ATP synthase subunit beta, mitochondrial	Atp5b
27.8521	28.7486	28.8448	29.1447	28.1476	28.6637	28.6815	28.6366	28.7166	28.2242	28.6528	28.3325	+	0.00747377	-0.488713	-3.34133	0.712661	CT>C26	Q8BH59	Q8BH59	Calcium-binding mitochondrial carrier protein Aralar1	Slc25a12
26.4585	26.8075	26.6803	26.8344	25.8114	26.2998	26.5709	26.5195	26.9013	26.3159	27.0435	26.5047	+	0.00337347	-0.487975	-3.82002	0.713025	CT>C26	Q60675	Q60675	Laminin subunit alpha-2	Lama2
27.5762	27.7253	27.9518	27.6194	27.0905	27.0709	27.883	27.7288	28.3503	27.5824	28.1778	27.7387	+	0.0157288	-0.486664	-2.90388	0.713673	CT>C26	P31001	P31001	Desmin	Des
28.5996	29.0339	29.3675	29.3778	28.5426	28.8283	29.5237	29.2086	29.4089	28.7998	29.0789	28.9338	+	0.00358143	-0.479681	-3.78349	0.717136	CT>C26	Q91YT0	Q91YT0	NADH dehydrogenase [ubiquinone] flavoprotein 1, mitochondrial	Ndufv1
29.5139	30.2237	30.2831	30.6325	29.8407	30.0021	30.3262	30.1959	30.2916	29.6795	30.3326	30.0188	+	0.00241033	-0.473133	-4.0272	0.720398	CT>C26	Q60932	Q60932	Voltage-dependent anion-selective channel protein 1	Vdac1
25.6714	26.1761	26.4434	26.6926	25.8071	26.1377	26.2215	25.9455	26.7764	26.0404	26.5865	26.4918	+	0.0127221	-0.467119	-3.02793	0.723408	CT>C26	Q8CHT0	Q8CHT0	Delta-1-pyrroline-5-carboxylate dehydrogenase, mitochondrial	Aldh4a1
26.8251	27.6359	27.6017	27.8741	26.4774	27.4533	27.3596	27.3904	27.7027	27.2419	27.2589	27.2738	+	0.0285172	-0.461817	-2.55705	0.726071	CT>C26	P00405	P00405	Cytochrome c oxidase subunit 2	Mtco2
27.0587	27.4937	27.0629	27.5793	26.961	26.6255	27.2787	26.8702	27.2623	27.0177	27.4495	26.8565	+	0.00102872	-0.456151	-4.56844	0.728928	CT>C26	P31230	P31230	Aminoacyl tRNA synthase complex-interacting multifunctional protein 1;Endothelial monocyte-activating polypeptide 2	Aimp1
26.724	27.1785	27.0138	27.1567	26.72	26.852	27.4426	26.9002	27.1913	26.7888	27.5273	26.7925	+	0.00029413	-0.455443	-5.4173	0.729286	CT>C26	Q99MN1	Q99MN1	Lysine--tRNA ligase	Kars
26.812	27.4134	27.5512	27.9353	26.7593	27.4846	27.803	27.7299	27.8935	27.1227	27.2345	27.2247	+	0.0418311	-0.449621	-2.33307	0.732235	CT>C26	Q06185	Q06185	ATP synthase subunit e, mitochondrial	Atp5i
25.2527	25.7603	25.9577	25.3694	25.0435	24.5831	25.4244	25.2307	25.6851	25.6271	25.8153	25.5806	+	0.0334712	-0.449056	-2.46357	0.732522	CT>C26	P46656	P46656	Adrenodoxin, mitochondrial	Fdx1
32.3626	32.4905	33.0787	33.0238	32.0942	32.4792	32.8767	32.9003	33.0555	32.3589	32.8201	32.482	+	0.0100938	-0.44467	-3.16378	0.734752	CT>C26	Q03265	Q03265	ATP synthase subunit alpha, mitochondrial	Atp5a1
25.9748	25.9392	26.1774	25.9458	25.2614	25.5711	26.1975	25.8027	25.8385	25.5797	26.0643	25.3998	+	0.0053581	-0.428891	-3.53985	0.742833	CT>C26	Q9JKR6	Q9JKR6	Hypoxia up-regulated protein 1	Hyou1
27.5956	27.8751	27.8347	28.1165	27.389	27.9646	28.3596	27.8188	28.2288	27.3624	27.9025	27.6267	+	0.00836019	-0.42668	-3.27494	0.743972	CT>C26	Q9DB20	Q9DB20	ATP synthase subunit O, mitochondrial	Atp5o
22.4778	22.8283	22.4466	NaN	22.4689	22.3611	23.4422	22.4323	22.6056	22.2466	22.7635	22.3647	+	0.0247674	-0.425357	-2.69072	0.744654	CT>C26	Q7TNE3	Q7TNE3	Sperm-associated antigen 7	Spag7
26.04	27.0365	26.9745	27.1428	26.5904	26.685	27.0602	26.866	26.5922	26.5846	27.0205	26.5578	+	0.0126765	-0.417175	-3.03003	0.74889	CT>C26	P41216;Q8JZR0	P41216	Long-chain-fatty-acid--CoA ligase 1	Acsl1
28.7071	28.9233	28.6388	28.8327	28.1246	28.0809	29.0443	28.6026	28.4826	28.4164	28.7413	28.2927	+	0.0116606	-0.40644	-3.079	0.754483	CT>C26	O35887	O35887	Calumenin	Calu
29.3629	30.0201	29.769	29.8308	29.5786	29.4697	29.9272	29.5516	29.6182	29.4925	29.9602	29.2954	+	0.00035044	-0.395809	-5.2942	0.760063	CT>C26	Q8CGC7	Q8CGC7	Bifunctional glutamate/proline--tRNA ligase;Glutamate--tRNA ligase;Proline--tRNA ligase	Eprs
26.68	26.8519	26.8882	26.8748	26.0921	26.1065	26.6728	26.6034	26.8952	26.7892	26.7965	26.37	+	0.0115881	-0.389675	-3.08266	0.763302	CT>C26	Q9D1Q6	Q9D1Q6	Endoplasmic reticulum resident protein 44	Erp44
26.6847	27.0188	26.988	26.9533	26.2709	26.803	27.1851	26.9631	27.2481	26.6863	27.3154	27.1377	+	0.0238346	-0.360477	-2.66158	0.778907	CT>C26	P02468;Q9R0B6	P02468	Laminin subunit gamma-1	Lamc1
NaN	25.4303	25.272	25.6971	NaN	25.0009	25.2929	25.2248	25.3109	24.7679	25.2622	25.0802	+	0.013711	-0.359099	-3.14454	0.779651	CT>C26	Q9CQH3	Q9CQH3	NADH dehydrogenase [ubiquinone] 1 beta subcomplex subunit 5, mitochondrial	Ndufb5
34.117	34.3256	34.9624	34.4147	33.7739	33.8495	34.0349	34.1377	34.3219	34.2476	34.4363	34.258	+	0.0403744	-0.352007	-2.35385	0.783493	CT>C26	P68134	P68134	Actin, alpha skeletal muscle	Acta1
26.8552	27.6789	27.5571	27.8498	27.1739	27.4421	27.702	27.7081	27.6567	27.2799	27.7145	27.6055	+	0.0250838	-0.349037	-2.63182	0.785108	CT>C26	Q60930	Q60930	Voltage-dependent anion-selective channel protein 2	Vdac2
NaN	24.3779	24.8269	24.9833	24.1501	24.6252	24.6687	24.2401	24.4461	24.2608	24.6761	NaN	+	0.042188	-0.344129	-2.41485	0.787783	CT>C26	Q9D8B4	Q9D8B4	NADH dehydrogenase [ubiquinone] 1 alpha subcomplex subunit 11	Ndufa11
30.1336	30.4384	30.367	30.3764	29.6971	29.6792	30.3546	30.4238	30.2725	30.1327	30.4472	30.1683	+	0.020355	-0.336894	-2.75352	0.791744	CT>C26	P09103	P09103	Protein disulfide-isomerase	P4hb
29.4206	29.7847	29.9319	30.0371	29.5406	29.4192	30.1989	29.6735	29.7038	29.8125	29.8124	29.595	+	0.00632461	-0.334555	-3.44064	0.793029	CT>C26	P28665;P28666	P28665	Murinoglobulin-1	Mug1
27.6084	28.168	27.8555	27.7127	27.5303	27.5593	27.8099	27.0845	27.6333	27.3467	27.3738	27.4206	+	0.030852	-0.333893	-2.51115	0.793393	CT>C26	P56565	P56565	Protein S100-A1	S100a1
31.174	31.2714	31.3998	31.3943	30.8391	30.5357	30.9081	31.0052	31.3206	31.1009	31.3509	31.0675	+	0.025229	-0.320464	-2.62845	0.800812	CT>C26	P70404	P70404	Isocitrate dehydrogenase [NAD] subunit gamma 1, mitochondrial	Idh3g
27.1097	27.4816	27.426	27.6816	27.2312	26.8872	27.4083	27.2139	27.3772	27.3209	27.1664	26.8748	+	0.0111686	-0.317256	-3.1043	0.802595	CT>C26	Q8K0D5	Q8K0D5	Elongation factor G, mitochondrial	Gfm1
29.1439	29.4094	29.2166	29.2699	28.8118	29.0179	29.508	29.1476	29.0731	28.9025	29.3702	28.9454	+	0.00382043	-0.313014	-3.74414	0.804958	CT>C26	P27773	P27773	Protein disulfide-isomerase A3	Pdia3
28.1339	28.1532	28.085	28.305	27.8631	27.6343	28.1935	27.9548	28.2546	27.9474	28.3059	27.9535	+	0.00261636	-0.301647	-3.97635	0.811326	CT>C26	P16332	P16332	Methylmalonyl-CoA mutase, mitochondrial	Mut
23.2263	NaN	23.3314	23.2087	22.6367	22.9893	23.1263	23.1819	23.5312	22.9689	23.3016	23.01	+	0.0266057	-0.297675	-2.64702	0.813562	CT>C26	Q8R3P0	Q8R3P0	Aspartoacylase	Aspa
28.8342	28.8275	29.0404	29.0388	28.4926	28.1681	28.7696	28.6391	28.9422	29.0051	28.9131	28.6118	+	0.040077	-0.296788	-2.35819	0.814063	CT>C26	Q8BMF3	Q8BMF3	NADP-dependent malic enzyme, mitochondrial	Me3
27.3608	27.4192	27.9627	27.9056	27.4179	27.2507	27.6241	27.3371	27.3409	27.1441	27.5858	27.6293	+	0.043587	-0.283095	-2.30893	0.821826	CT>C26	P52196	P52196	Thiosulfate sulfurtransferase	Tst
28.4446	28.7095	28.503	28.6405	28.4421	28.1412	28.349	28.276	28.4199	28.322	28.6974	28.0427	+	0.0124452	-0.275146	-3.04082	0.826367	CT>C26	Q9D0I9	Q9D0I9	Arginine--tRNA ligase, cytoplasmic	Rars
25.9032	26.4268	26.4062	26.5912	26.3048	26.348	26.5492	25.9449	26.4857	26.2386	26.3548	26.4277	+	0.0174574	-0.274477	-2.84303	0.82675	CT>C26	Q924X2	Q924X2	Carnitine O-palmitoyltransferase 1, muscle isoform	Cpt1b
27.2773	28.0322	27.573	27.9707	27.8173	27.4506	27.9312	27.5271	27.7823	27.5854	27.8831	27.8686	+	0.0361944	-0.274385	-2.41785	0.826803	CT>C26	P47934	P47934	Carnitine O-acetyltransferase	Crat
27.8473	28.3226	28.194	28.2671	28.2765	28.0745	28.3177	28.0329	28.4361	27.9221	28.2639	28.0307	+	0.00279406	-0.269587	-3.93575	0.829557	CT>C26	P70670;Q60817	P70670	Nascent polypeptide-associated complex subunit alpha, muscle-specific form	Naca
32.6707	32.9006	33.0893	33.0674	32.6648	32.7178	33.215	32.7847	32.843	32.8998	32.87	32.7757	+	0.00591529	-0.245309	-3.4806	0.843635	CT>C26	P07759	P07759	Serine protease inhibitor A3K	Serpina3k
29.4207	29.5995	29.9057	29.5179	29.0907	29.5643	29.5526	29.3271	29.6348	29.4948	29.5594	29.4096	+	0.0206339	-0.24381	-2.74559	0.844512	CT>C26	Q9WUZ7	Q9WUZ7	SH3 domain-binding glutamic acid-rich protein	Sh3bgr
29.3881	29.6449	29.4932	29.6291	29.1692	29.2351	29.6062	29.6553	29.5322	29.3664	29.6884	29.3289	+	0.00895083	-0.241844	-3.23461	0.845664	CT>C26	P20029	P20029	78 kDa glucose-regulated protein	Hspa5
26.5488	27.1825	26.824	26.7586	26.6466	26.9347	27.1265	26.833	26.7872	26.6887	27.0791	26.7064	+	0.0350219	-0.233271	-2.43711	0.850704	CT>C26	P97371	P97371	Proteasome activator complex subunit 1	Psme1
27.9166	28.242	28.3377	28.4176	28.1492	28.0354	28.1785	27.7388	27.8554	27.9484	28.144	28.0179	+	0.0414819	-0.22818	-2.33798	0.853711	CT>C26	Q64514	Q64514	Tripeptidyl-peptidase 2	Tpp2
27.8926	27.8556	28.0243	28.1598	27.6746	27.4346	27.9025	27.6404	27.7152	27.8491	27.8444	27.6464	+	0.0337664	-0.227374	-2.45844	0.854188	CT>C26	Q8R164	Q8R164	Valacyclovir hydrolase	Bphl
32.6828	32.6843	32.884	32.868	32.5801	32.4239	32.879	32.6947	32.8237	32.6812	32.7881	32.5175	+	0.00214064	-0.224479	-4.10115	0.855904	CT>C26	P97807	P97807	Fumarate hydratase, mitochondrial	Fh
29.1047	29.4784	29.061	29.165	29.2846	28.9663	29.5406	28.9432	29.2007	29.0734	29.4843	29.2234	+	0.0499037	-0.222391	-2.22928	0.857144	CT>C26	P62897	P62897	Cytochrome c, somatic	Cycs
30.1827	30.3727	30.2219	30.3468	30.2467	30.0069	30.3826	29.9964	30.3291	30.1024	30.2764	30.0651	+	0.00090187	-0.221559	-4.65448	0.857638	CT>C26	O08528;P17710;Q91W97;Q3TRM8	O08528	Hexokinase-2	Hk2
36.6549	36.5827	36.8224	36.8276	36.4698	36.5834	36.9364	36.6968	36.7757	36.5858	36.7315	36.4055	+	0.0089558	-0.213353	-3.23428	0.86253	CT>C26	P07724	P07724	Serum albumin	Alb
26.8046	26.8532	27.1301	26.9625	26.7077	26.8496	26.9179	26.7199	26.8576	26.9841	27.1789	26.5714	+	0.0264571	-0.210458	-2.60076	0.864263	CT>C26	P08030	P08030	Adenine phosphoribosyltransferase	Aprt
31.6465	31.8255	31.9528	31.9691	31.6956	31.2842	31.843	31.6181	31.7982	31.8	31.5784	31.681	+	0.0483338	-0.206947	-2.24812	0.866369	CT>C26	Q99LC5	Q99LC5	Electron transfer flavoprotein subunit alpha, mitochondrial	Etfa
29.265	29.3326	29.3126	29.3642	29.101	29.1033	29.5662	29.3417	29.541	29.2865	29.5139	29.293	+	0.00820366	-0.20665	-3.28612	0.866547	CT>C26	P29758	P29758	Ornithine aminotransferase, mitochondrial	Oat
27.5086	27.4776	27.649	27.2704	27.2506	27.306	27.7909	27.3188	27.7029	27.4565	27.4939	27.3063	+	0.039286	-0.206329	-2.36987	0.86674	CT>C26	Q9WVL0	Q9WVL0	Maleylacetoacetate isomerase	Gstz1
34.9698	35.1517	35.2478	35.1715	34.9584	34.8276	35.3315	35.1931	35.1468	35.0315	35.1924	35.067	+	0.00626505	-0.19906	-3.44629	0.871118	CT>C26	P08249	P08249	Malate dehydrogenase, mitochondrial	Mdh2
30.5846	30.9542	30.9535	30.9224	30.6749	30.4092	30.9213	30.7995	30.6865	30.7582	30.6963	30.7281	+	0.0310821	-0.196631	-2.50681	0.872586	CT>C26	P38647	P38647	Stress-70 protein, mitochondrial	Hspa9
33.0178	33.2212	33.2945	33.2781	32.9935	32.7181	33.0837	33.0481	33.0894	33.1819	33.2956	33.1755	+	0.0410289	-0.187905	-2.34442	0.87788	CT>C26	Q60597	Q60597	2-oxoglutarate dehydrogenase, mitochondrial	Ogdh
26.2041	26.5049	26.3029	26.5022	26.0924	26.4242	26.4448	26.0514	26.3929	26.3387	26.3251	26.2945	+	0.0274214	-0.17795	-2.57989	0.883958	CT>C26	P26443	P26443	Glutamate dehydrogenase 1, mitochondrial	Glud1
29.7955	30.0597	30.0522	30.1234	29.9828	29.8612	30.0464	29.621	29.883	29.9786	29.9429	29.8369	+	0.0252616	-0.171923	-2.6277	0.887659	CT>C26	Q9R062	Q9R062	Glycogenin-1	Gyg1
25.9802	25.8883	25.8764	26.0776	25.9854	25.8169	26.0577	25.9155	26.054	25.7546	26.0702	25.8216	+	0.0459751	-0.125006	-2.27757	0.917	CT>C26	P47968	P47968	Ribose-5-phosphate isomerase	Rpia
33.4865	33.5064	33.3992	33.4387	33.6101	33.608	33.5473	33.6457	33.4166	33.5386	33.5109	33.4888	+	0.0302612	0.0930729	2.52243	1.06664	C26>CT	P63017	P63017	Heat shock cognate 71 kDa protein	Hspa8
33.6906	33.5375	33.4481	33.5172	33.6011	33.4441	33.4987	33.5673	33.3727	33.5966	33.5042	33.5768	+	0.0344204	0.099671	2.44723	1.07153	C26>CT	P14824	P14824	Annexin A6	Anxa6
30.695	30.3799	30.6027	30.5312	30.6801	30.5992	30.5322	30.6083	30.5194	30.5455	30.5064	30.5974	+	0.0158633	0.108977	2.8989	1.07846	C26>CT	Q11011	Q11011	Puromycin-sensitive aminopeptidase	Npepps
29.2597	28.8772	29.0255	28.948	29.0546	29.157	29.0905	29.184	29.0552	28.9127	28.8658	29.2255	+	0.0382498	0.155205	2.38553	1.11358	C26>CT	O08911;Q9Z1B7	O08911	Mitogen-activated protein kinase 12	Mapk12
29.062	28.9883	28.8194	29.0375	29.0618	29.169	28.9552	29.0673	28.8978	29.0137	28.7075	28.9646	+	0.0207414	0.155457	2.74256	1.11377	C26>CT	P26043;P26040	P26043	Radixin	Rdx
30.6391	30.5714	30.3738	30.2114	30.6299	30.6219	30.5159	30.5773	30.6237	30.5882	30.4404	30.648	+	0.0266843	0.161324	2.59577	1.11831	C26>CT	Q922B1	Q922B1	O-acetyl-ADP-ribose deacetylase MACROD1	Macrod1
29.303	29.3892	29.0442	29.1285	29.4147	29.1942	29.1216	29.3881	29.1103	29.3026	29.0915	29.28	+	0.0189465	0.16618	2.79531	1.12208	C26>CT	Q60864	Q60864	Stress-induced-phosphoprotein 1	Stip1
30.762	30.2061	30.4106	30.3413	30.4458	30.5013	30.4653	30.5454	30.4093	30.3795	30.1734	30.3875	+	0.0492662	0.169241	2.23686	1.12447	C26>CT	Q924M7	Q924M7	Mannose-6-phosphate isomerase	Mpi
28.8588	28.5615	28.4019	28.5987	28.8322	28.6105	28.6764	28.8349	28.6912	28.5596	28.525	28.8062	+	0.0293045	0.174582	2.54117	1.12864	C26>CT	Q9JKB1;P58321	Q9JKB1;P58321	Ubiquitin carboxyl-terminal hydrolase isozyme L3;Ubiquitin carboxyl-terminal hydrolase isozyme L4	Uchl3;Uchl4
28.7967	28.4406	28.5414	28.6563	28.837	28.7177	28.7517	28.675	28.5065	28.7567	28.585	28.7524	+	0.00625623	0.175654	3.44713	1.12948	C26>CT	Q8C1A5	Q8C1A5	Thimet oligopeptidase	Thop1
28.821	28.8181	28.4086	28.522	28.9662	28.6361	28.5099	28.8716	28.71	28.6368	28.6623	28.8386	+	0.0433007	0.189919	2.3128	1.1407	C26>CT	P12367;P31324	P12367	cAMP-dependent protein kinase type II-alpha regulatory subunit	Prkar2a
30.0088	29.5133	29.9117	29.7206	30.0247	29.9345	29.569	29.7194	29.663	29.7707	29.6898	29.8007	+	0.0282804	0.198582	2.56191	1.14757	C26>CT	P50247	P50247	Adenosylhomocysteinase	Ahcy
30.2361	29.6726	30.061	30.0553	30.2133	30.0109	30.0499	30.1004	30.0018	30.1358	29.8041	30.1534	+	0.0225556	0.200867	2.69371	1.14939	C26>CT	Q8BVI4	Q8BVI4	Dihydropteridine reductase	Qdpr
28.2827	28.202	27.9812	28.0472	28.1635	28.187	27.8699	28.344	27.7577	28.2366	28.2061	28.0998	+	0.0285583	0.208263	2.55621	1.1553	C26>CT	Q8K1Z0	Q8K1Z0	Ubiquinone biosynthesis protein COQ9, mitochondrial	Coq9
29.0964	29.0055	28.6841	28.8808	28.8038	29.0603	28.6698	29.1991	28.6611	28.8872	28.6435	28.8196	+	0.0351198	0.220272	2.43548	1.16495	C26>CT	P62827;Q61820	P62827	GTP-binding nuclear protein Ran	Ran
32.1376	31.9866	31.7936	32.0644	32.5145	32.1926	32.0027	32.1559	32.082	32.2735	32.0665	32.0572	+	0.0178996	0.222586	2.82845	1.16682	C26>CT	P35700	P35700	Peroxiredoxin-1	Prdx1
30.0041	29.9673	29.6893	29.783	29.9669	30.0264	29.7168	30.0025	29.487	29.7216	29.7389	30.0174	+	0.0171395	0.226123	2.85375	1.16969	C26>CT	P50544	P50544	Very long-chain specific acyl-CoA dehydrogenase, mitochondrial	Acadvl
31.9837	31.9601	31.622	31.7351	31.9033	31.9894	31.5538	31.8287	31.852	32.0449	31.87	32.2243	+	0.0213174	0.230221	2.7266	1.17301	C26>CT	Q62234	Q62234	Myomesin-1	Myom1
27.3135	26.9927	27.0062	27.2152	27.0255	27.1161	27.104	27.3669	27.1149	27.4806	27.1356	27.6512	+	0.043816	0.230863	2.30585	1.17354	C26>CT	Q9WTR5	Q9WTR5	Cadherin-13	Cdh13
28.1448	27.6548	27.6544	27.996	28.2598	27.9052	28.0034	27.9999	27.8171	27.9443	27.7651	28.0818	+	0.01656	0.24084	2.87382	1.18168	C26>CT	Q9DBP5	Q9DBP5	UMP-CMP kinase	Cmpk1
28.987	28.8234	28.5263	28.5766	28.9627	29.0357	28.7828	28.7408	28.594	28.8274	28.7919	29.025	+	0.00647486	0.247246	3.42664	1.18694	C26>CT	P62141	P62141	Serine/threonine-protein phosphatase PP1-beta catalytic subunit	Ppp1cb
26.8272	26.3585	26.2077	26.3639	26.499	26.5057	26.3491	26.5473	26.1745	26.154	26.1514	26.5584	+	0.0283642	0.24778	2.56018	1.18738	C26>CT	Q60631	Q60631	Growth factor receptor-bound protein 2	Grb2
26.9316	26.4398	26.7108	26.3778	26.6608	27.0145	26.7206	26.9658	26.5503	26.7498	26.6663	26.6315	+	0.0202368	0.248039	2.75691	1.18759	C26>CT	Q8C878	Q8C878	NEDD8-activating enzyme E1 catalytic subunit	Uba3
30.5859	30.1858	29.8991	30.2701	30.4908	30.2407	30.1352	30.3649	30.224	30.416	30.0243	30.145	+	0.0161795	0.250823	2.88739	1.18989	C26>CT	Q99PT1	Q99PT1	Rho GDP-dissociation inhibitor 1	Arhgdia
29.1457	29.0919	28.7251	28.7733	29.1783	28.9501	28.5331	28.8531	28.8488	29.1076	28.9473	29.1955	+	0.0262964	0.251816	2.60431	1.1907	C26>CT	Q76MZ3;Q7TNP2	Q76MZ3	Serine/threonine-protein phosphatase 2A 65 kDa regulatory subunit A alpha isoform	Ppp2r1a
23.9173	23.9514	23.4504	23.68	24.0668	24.0308	23.6873	23.8815	23.5598	23.6735	23.6761	23.9463	+	0.0177057	0.251846	2.8348	1.19073	C26>CT	Q8VE47	Q8VE47	Ubiquitin-like modifier-activating enzyme 5	Uba5
26.9651	26.7056	26.3791	26.3926	26.7763	26.3567	26.5759	26.5842	26.2912	26.8002	26.5463	27.0158	+	0.0470609	0.267937	2.26384	1.20408	C26>CT	Q60676	Q60676	Serine/threonine-protein phosphatase 5	Ppp5c
29.9584	30.0164	29.6627	29.823	30.5909	30.0742	30.0902	30.1867	30.1642	30.1358	29.8947	30.3548	+	0.043489	0.274913	2.31025	1.20992	C26>CT	Q9JKS4	Q9JKS4	LIM domain-binding protein 3	Ldb3
30.0813	29.463	29.912	29.7114	29.9544	29.799	29.616	30.1643	29.678	30.0042	29.7805	29.8361	+	0.00781809	0.279734	3.31462	1.21397	C26>CT	Q07417	Q07417	Short-chain specific acyl-CoA dehydrogenase, mitochondrial	Acads
29.0885	28.7803	29.207	28.9534	29.2966	29.3945	28.7545	29.1457	28.5335	28.9973	29.0306	29.0428	+	0.0335017	0.284362	2.46304	1.21787	C26>CT	Q9QYR9;O55137;Q32Q92;Q8BWN8;Q6Q2Z6;Q9QYR7	Q9QYR9;O55137	Acyl-coenzyme A thioesterase 2, mitochondrial;Acyl-coenzyme A thioesterase 1	Acot2;Acot1
29.9625	29.6789	29.4236	29.4053	29.9148	29.7834	29.3531	29.7631	29.4365	29.6772	29.6735	29.5897	+	0.00569987	0.286664	3.50279	1.21982	C26>CT	Q1XH17	Q1XH17	Tripartite motif-containing protein 72	Trim72
26.9458	26.3726	26.6396	26.4873	27.0375	26.9892	26.7049	27.2227	26.714	26.6217	27.0507	26.8836	+	0.0431494	0.288568	2.31485	1.22143	C26>CT	Q9Z1Q5	Q9Z1Q5	Chloride intracellular channel protein 1	Clic1
28.4895	28.2127	28.1429	28.1178	28.6594	28.5536	28.2424	28.4255	28.1675	28.54	28.4697	28.4309	+	0.000994165	0.29098	4.59071	1.22347	C26>CT	Q9CQ60	Q9CQ60	6-phosphogluconolactonase	Pgls
25.9478	25.6479	26.1352	25.8502	26.3821	26.632	25.9268	26.2383	26.1136	26.0873	26.0002	26.2034	+	0.0327614	0.302806	2.47609	1.23354	C26>CT	Q99JW2	Q99JW2	Aminoacylase-1	Acy1
26.4989	26.3619	26.3288	26.5392	26.757	26.7371	26.1253	26.4279	26.5418	26.9006	26.3987	26.859	+	0.010888	0.314121	3.11924	1.24325	C26>CT	Q9JHK4	Q9JHK4	Geranylgeranyl transferase type-2 subunit alpha	Rabggta
30.9538	30.3196	30.8051	30.2012	30.9872	30.9395	30.6231	30.7148	30.4213	30.8906	30.6348	30.4418	+	0.0288502	0.320438	2.55028	1.24871	C26>CT	P70695	P70695	Fructose-1,6-bisphosphatase isozyme 2	Fbp2
33.7673	33.2795	33.5174	33.3063	33.6759	33.7702	33.3544	33.6256	33.4136	33.5959	33.2913	33.6598	+	4.93326e-05	0.322029	6.76768	1.25009	C26>CT	P17182	P17182	Alpha-enolase	Eno1
34.1894	33.9071	33.7603	34.0848	34.3161	34.2214	34.0132	34.1729	33.6305	34.1014	34.1102	34.5635	+	0.00744733	0.343098	3.34343	1.26848	C26>CT	P01942;P06467	P01942	Hemoglobin subunit alpha	Hba
31.8664	31.3847	31.4139	31.4482	31.7417	31.6106	31.0583	31.8622	31.454	31.6008	31.4645	31.6035	+	0.00189916	0.343566	4.17619	1.26889	C26>CT	P04117;O08716	P04117	Fatty acid-binding protein, adipocyte	Fabp4
28.6629	28.8533	28.4603	28.1859	28.9563	29.0936	28.2748	28.545	28.2319	28.4918	28.4792	28.8288	+	0.0316656	0.34883	2.49595	1.27353	C26>CT	P18242	P18242	Cathepsin D	Ctsd
30.6012	30.123	30.3698	30.2085	30.715	30.638	30.242	30.6224	30.1268	30.5747	30.3454	30.3606	+	0.000316621	0.349367	5.36533	1.274	C26>CT	Q61554	Q61554	Fibrillin-1	Fbn1
26.6959	26.5462	26.1934	25.9405	26.5976	27.0736	26.4941	27.0256	26.4144	26.4513	26.527	26.4557	+	0.034323	0.36401	2.44889	1.287	C26>CT	P68254	P68254	14-3-3 protein theta	Ywhaq
NaN	23.4344	23.3512	23.5747	23.4707	23.904	23.2633	23.4335	23.1472	23.4068	22.9367	24.0343	+	0.04454	0.365278	2.33283	1.28813	C26>CT	Q9CYR0	Q9CYR0	Single-stranded DNA-binding protein, mitochondrial	Ssbp1
26.7705	26.5218	26.5739	26.1419	27.0811	26.7121	26.5548	26.9802	26.5828	26.8484	26.3342	26.5294	+	0.00664577	0.368775	3.41112	1.29126	C26>CT	P56376	P56376	Acylphosphatase-1	Acyp1
27.9568	27.6845	27.6542	27.7347	28.164	28.1248	27.9815	28.3642	28.2678	28.1551	27.1622	27.9516	+	0.0458111	0.371949	2.27967	1.2941	C26>CT	Q9QUH0	Q9QUH0	Glutaredoxin-1	Glrx
31.5705	31.7961	30.8259	31.3481	32.1	31.7651	31.2812	31.4658	31.1122	31.4754	31.4334	31.6767	+	0.0450837	0.376132	2.28909	1.29786	C26>CT	P11499	P11499	Heat shock protein HSP 90-beta	Hsp90ab1
25.2321	25.1173	24.4997	24.8996	25.2115	25.0979	25.0296	24.917	24.7346	25.2947	24.6821	25.4984	+	0.0113961	0.381451	3.09246	1.30265	C26>CT	P19221	P19221	Prothrombin;Activation peptide fragment 1;Activation peptide fragment 2;Thrombin light chain;Thrombin heavy chain	F2
30.1157	29.4559	29.9033	29.8809	30.1435	30.4796	30.1352	30.4508	30.1582	30.0601	29.8446	30.5062	+	0.0141578	0.396291	2.96536	1.31612	C26>CT	P10639	P10639	Thioredoxin	Txn
27.2413	26.6232	27.2062	27.0942	27.2147	27.5813	26.9117	27.6067	27.1219	27.5452	27.3619	27.5147	+	0.0107069	0.397461	3.1291	1.31719	C26>CT	Q9R0P9	Q9R0P9	Ubiquitin carboxyl-terminal hydrolase isozyme L1	Uchl1
29.6696	29.5325	28.7038	29.4244	30.1156	29.8313	29.4364	29.5085	29.316	29.4115	29.4757	29.7659	+	0.0323275	0.402229	2.48388	1.32155	C26>CT	P18826;Q8BWJ3	P18826	Phosphorylase b kinase regulatory subunit alpha, skeletal muscle isoform	Phka1
27.842	27.8984	27.3081	27.9769	28.3155	28.5305	27.8094	28.0047	27.5709	27.7504	27.6178	28.1636	+	0.0276089	0.404189	2.57592	1.32334	C26>CT	Q9CZ44	Q9CZ44	NSFL1 cofactor p47	Nsfl1c
29.2106	28.7489	28.6034	28.6605	29.5285	29.5437	29.0242	29.065	28.7351	28.872	29.0047	29.1201	+	0.00843667	0.427167	3.26955	1.34459	C26>CT	Q922J3;Q9Z0H8	Q922J3	CAP-Gly domain-containing linker protein 1	Clip1
NaN	23.4104	22.996	23.1393	23.6799	24.2372	23.1294	23.6838	23.7308	23.7587	23.694	23.54	+	0.0383113	0.429957	2.42475	1.34719	C26>CT	Q9EQU5	Q9EQU5	Protein SET	Set
26.6863	26.7553	25.9514	26.2896	27.0147	26.925	26.4848	26.6608	25.9681	26.4866	26.4233	26.7365	+	0.0147409	0.439576	2.94177	1.35621	C26>CT	A2AMM0	A2AMM0	Muscle-related coiled-coil protein	Murc
26.7292	26.8134	25.8933	26.4107	27.1229	26.6321	26.4183	27.0769	26.5071	26.888	26.4497	26.684	+	0.0139683	0.440141	2.97324	1.35674	C26>CT	P32921	P32921	Tryptophan--tRNA ligase, cytoplasmic;T1-TrpRS;T2-TrpRS	Wars
30.6267	29.8861	29.9263	29.7824	30.5477	30.7212	30.2073	30.2535	30.1534	30.3199	30.2799	30.4572	+	0.00222022	0.448454	4.07836	1.36458	C26>CT	P09528	P09528	Ferritin heavy chain;Ferritin heavy chain, N-terminally processed	Fth1
25.1151	25.2942	25.0763	25.15	26.0645	26.138	25.581	25.7475	25.1071	25.5454	25.5721	25.8628	+	0.0316718	0.448728	2.49584	1.36484	C26>CT	Q9CX56	Q9CX56	26S proteasome non-ATPase regulatory subunit 8	Psmd8
25.2485	24.5369	24.496	25.0759	25.2357	25.6072	25.1083	25.2302	24.691	24.8796	25.1032	25.5611	+	0.0174354	0.4585	2.84377	1.37411	C26>CT	P70333;O35737	P70333;O35737	Heterogeneous nuclear ribonucleoprotein H2;Heterogeneous nuclear ribonucleoprotein H;Heterogeneous nuclear ribonucleoprotein H, N-terminally processed	Hnrnph2;Hnrnph1
26.9348	26.2586	26.5993	26.4038	26.7235	27.1147	26.6436	27.1045	26.4157	26.7244	26.2489	26.7766	+	0.000903921	0.468081	4.65299	1.38327	C26>CT	P23492	P23492	Purine nucleoside phosphorylase	Pnp
34.1775	33.5105	33.8982	33.6845	34.2064	34.3142	33.891	34.2538	33.6292	34.0239	33.8155	34.2692	+	0.000105209	0.46935	6.17223	1.38449	C26>CT	Q921I1;CON__Q2HJF0	Q921I1	Serotransferrin	Tf
26.8606	25.8883	26.1987	26.1684	26.6756	26.6174	26.0446	27.007	26.2474	26.2334	26.3943	26.373	+	0.00665972	0.470881	3.40987	1.38596	C26>CT	A3KG59	A3KG59	Peptidase M20 domain-containing protein 2	Pm20d2
25.5356	25.1927	24.3456	24.9809	26.0855	25.4862	25.1664	25.2986	24.9489	25.044	24.8596	24.8967	+	0.0495143	0.475421	2.2339	1.39032	C26>CT	Q9D5V5	Q9D5V5	Cullin-5	Cul5
34.6103	34.4371	34.0247	34.5182	34.9193	34.6692	34.3369	34.6274	33.8749	34.5549	34.1402	34.807	+	0.00220992	0.47601	4.08126	1.39089	C26>CT	P02088;CON__Q3SX09;CON__P02070;P02104	P02088	Hemoglobin subunit beta-1	Hbb-b1
26.162	26.1538	25.81	25.8174	26.5374	26.6382	26.4591	26.3226	25.8438	26.1484	25.4049	26.6839	+	0.0169786	0.5006	2.85925	1.4148	C26>CT	Q00519	Q00519	Xanthine dehydrogenase/oxidase;Xanthine dehydrogenase;Xanthine oxidase	Xdh
27.5906	27.2178	27.2852	26.7214	27.7371	27.7326	27.1042	27.6729	27.3634	27.6703	27.3294	27.7045	+	0.00042716	0.514427	5.15688	1.42843	C26>CT	Q9D1A2	Q9D1A2	Cytosolic non-specific dipeptidase	Cndp2
28.7541	28.5439	27.6338	28.1379	29.1414	28.7247	28.2056	28.7337	28.3192	28.3629	28.4791	28.8258	+	0.00938416	0.537189	3.20672	1.45114	C26>CT	P23506	P23506	Protein-L-isoaspartate(D-aspartate) O-methyltransferase	Pcmt1
26.5445	26.5705	NaN	25.8851	27.1165	26.8097	26.2761	27.0823	26.5212	26.5342	26.1725	26.8809	+	0.00793228	0.54295	3.39529	1.45695	C26>CT	P61089	P61089	Ubiquitin-conjugating enzyme E2 N	Ube2n
27.0204	26.7862	26.3572	26.7599	27.2833	27.2331	26.7734	27.3136	26.7217	27.3494	26.8288	27.3275	+	8.30403e-05	0.550015	6.35446	1.4641	C26>CT	Q9QY76	Q9QY76	Vesicle-associated membrane protein-associated protein B	Vapb
25.502	24.8708	25.0717	25.121	25.6021	26.0309	25.4967	25.9522	25.0708	25.514	25.5658	25.9026	+	0.00385218	0.55114	3.73911	1.46524	C26>CT	Q01279	Q01279	Epidermal growth factor receptor	Egfr
26.908	26.0022	25.8385	25.822	26.5979	26.9154	26.3338	26.5931	25.9764	26.4692	26.4228	26.236	+	0.00395247	0.553979	3.72349	1.46813	C26>CT	Q9WVA4;Q9R1Q8	Q9WVA4	Transgelin-2	Tagln2
26.2649	25.5783	25.2959	25.3771	25.9909	25.8512	25.4342	25.5877	25.8364	26.2374	25.7133	26.7017	+	0.0100693	0.56646	3.16521	1.48089	C26>CT	Q61207	Q61207	Prosaposin	Psap
25.9236	25.7543	25.4384	25.7669	26.3626	25.9996	25.8074	26.5296	25.5085	26.5078	26.0598	26.4833	+	0.00236889	0.57853	4.03798	1.49333	C26>CT	Q9ET80	Q9ET80	Junctophilin-1	Jph1
29.5243	28.5938	29.2763	28.8077	29.7433	29.041	29.1118	29.9197	29.1656	29.5764	29.0363	29.711	+	0.00438159	0.587363	3.66103	1.5025	C26>CT	Q8BH95	Q8BH95	Enoyl-CoA hydratase, mitochondrial	Echs1
25.3466	25.0467	24.3795	24.7444	25.5658	25.4102	24.7804	25.544	25.1733	25.0723	24.8477	25.6175	+	0.00156694	0.597387	4.29777	1.51297	C26>CT	O88456;Q9D7J7	O88456	Calpain small subunit 1	Capns1
25.0931	24.5547	23.9947	NaN	25.4877	25.5749	24.5375	24.4743	24.1297	24.3592	24.5031	24.7549	+	0.0391593	0.613375	2.4114	1.52983	C26>CT	Q6ZQ73	Q6ZQ73	Cullin-associated NEDD8-dissociated protein 2	Cand2
25.9956	NaN	25.1245	24.7414	25.6187	25.897	25.3634	25.5166	25.0134	25.3078	NaN	25.7907	+	0.00536306	0.627077	3.78327	1.54443	C26>CT	P97290	P97290	Plasma protease C1 inhibitor	Serping1
28.2275	27.2891	27.6486	27.5975	28.612	28.6312	27.9171	28.283	27.7409	28.0054	28.1827	28.4546	+	0.00237445	0.639664	4.03653	1.55797	C26>CT	P24270	P24270	Catalase	Cat
26.2518	25.6661	NaN	25.335	26.8735	26.5216	25.8241	25.6787	25.4259	25.5766	NaN	26.3206	+	0.0440411	0.641001	2.3873	1.55941	C26>CT	P61082	P61082	NEDD8-conjugating enzyme Ubc12	Ube2m
29.2653	28.9588	28.1448	28.6198	29.9556	29.2685	28.9254	29.1542	28.5832	29.177	29.0213	29.365	+	0.00488204	0.655392	3.59578	1.57504	C26>CT	Q8VCR8	Q8VCR8	Myosin light chain kinase 2, skeletal/cardiac muscle	Mylk2
27.6464	26.4563	26.7962	26.6462	27.971	27.7526	27.3629	27.6201	27.3468	27.3816	27.3067	27.4835	+	0.00518517	0.656671	3.55955	1.57644	C26>CT	Q05144;P63001;P60764	Q05144;P63001;P60764	Ras-related C3 botulinum toxin substrate 2;Ras-related C3 botulinum toxin substrate 1;Ras-related C3 botulinum toxin substrate 3	Rac2;Rac1;Rac3
27.3671	27.363	26.5902	27.2789	28.1825	27.8158	27.0597	27.4243	26.7568	27.3489	26.2672	27.2159	+	0.0147436	0.673107	2.94166	1.5945	C26>CT	P97443	P97443	Histone-lysine N-methyltransferase Smyd1	Smyd1
27.0952	25.7098	26.8533	26.4134	27.5599	27.2439	26.9046	27.4488	26.6234	26.663	26.5104	27.3247	+	0.00820903	0.720108	3.28573	1.64731	C26>CT	Q61247	Q61247	Alpha-2-antiplasmin	Serpinf2
25.6804	23.8043	23.7653	24.1087	25.3328	24.4667	24.5901	24.6792	23.7414	24.291	24.7435	24.6568	+	0.0288079	0.725609	2.55113	1.6536	C26>CT	Q8BVQ5	Q8BVQ5	Protein phosphatase methylesterase 1	Ppme1
26.4832	25.5395	25.4999	25.6028	26.4657	26.5467	26.1702	26.4358	26.0113	26.295	25.8215	26.7745	+	0.00022077	0.725951	5.62225	1.65399	C26>CT	Q9QXC1	Q9QXC1	Fetuin-B	Fetub
28.4319	27.8132	27.8457	27.9274	28.6844	28.8674	27.9767	28.6065	27.871	28.5258	27.5174	28.5533	+	5.56581e-06	0.786311	8.70716	1.72466	C26>CT	Q61147;CON__ENSEMBL:ENSBTAP00000031900	Q61147	Ceruloplasmin	Cp
26.32	26.1494	25.3152	25.0429	26.3984	26.4071	25.7452	26.4306	25.4354	26.1407	25.7506	26.5258	+	0.000779529	0.797314	4.7506	1.73786	C26>CT	Q8CGK3	Q8CGK3	Lon protease homolog, mitochondrial	Lonp1
26.6409	26.5653	25.1479	26.1895	28.2071	27.2106	26.8496	26.949	26.3057	26.5124	26.6802	27.0756	+	0.0432429	0.809563	2.31358	1.75268	C26>CT	Q07076	Q07076	Annexin A7	Anxa7
26.5663	25.7269	25.3437	25.3696	26.5441	26.4465	25.7889	26.4029	25.7233	26.3857	25.5635	26.2659	+	2.91968e-06	0.849258	9.35458	1.80157	C26>CT	P63073	P63073	Eukaryotic translation initiation factor 4E	Eif4e
24.9864	24.3357	24.2767	24.0478	24.9219	25.6052	24.0536	25.1097	23.8376	24.4654	24.0714	24.6972	+	0.00060001	0.860517	4.92542	1.81569	C26>CT	Q9Z2X1	Q9Z2X1	Heterogeneous nuclear ribonucleoprotein F;Heterogeneous nuclear ribonucleoprotein F, N-terminally processed	Hnrnpf
25.4704	25.3056	23.9326	24.431	26.0886	25.6645	24.3222	24.6123	24.3754	25.0895	24.6587	25.3392	+	0.0104466	0.873167	3.14357	1.83168	C26>CT	P27612	P27612	Phospholipase A-2-activating protein	Plaa
25.4841	25.6793	24.5463	24.6865	26.2832	25.2907	24.5301	24.5513	23.3044	25.9893	24.8392	25.3678	+	0.0474949	0.896778	2.25843	1.8619	C26>CT	Q9D892	Q9D892	Inosine triphosphate pyrophosphatase	Itpa
26.2152	25.6191	24.8472	25.2807	26.538	26.3432	25.3252	25.983	25.0694	26.0844	25.4401	26.3011	+	3.1626e-05	0.980574	7.1345	1.97325	C26>CT	O35350	O35350	Calpain-1 catalytic subunit	Capn1
26.3389	25.097	25.077	25.382	26.1776	26.8342	25.47	26.2675	25.2564	25.7112	25.3865	26.3093	+	0.000104637	0.994939	6.17639	1.993	C26>CT	Q9R111	Q9R111	Guanine deaminase	Gda
23.9018	NaN	22.7738	NaN	25.2618	24.8278	23.9321	24.4737	23.705	24.4207	23.4225	24.9796	+	0.00556964	1.18585	3.75682	2.27497	C26>CT	P01029;CON__P01030;CON__ENSEMBL:ENSBTAP00000007350	P01029	Complement C4-B;Complement C4 beta chain;Complement C4 alpha chain;C4a anaphylatoxin;Complement C4 gamma chain	C4b
29.964	28.6444	28.5774	28.7305	30.1132	30.2475	28.8833	30.102	28.6065	29.7675	28.6241	30.1014	+	1.16363e-08	1.37157	16.8115	2.58752	C26>CT	O08677	O08677	Kininogen-1;Kininogen-1 heavy chain;Bradykinin;Kininogen-1 light chain	Kng1
32.4324	30.8385	31.0133	30.9307	32.5995	32.7425	30.9926	32.4526	31.0264	32.2499	30.9591	32.5477	+	1.41494e-09	1.544	20.8697	2.91602	C26>CT	Q61838	Q61838	Alpha-2-macroglobulin;Alpha-2-macroglobulin 165 kDa subunit;Alpha-2-macroglobulin 35 kDa subunit	A2m
25.9416	24.3166	24.4178	24.5268	26.6536	26.4232	24.6493	26.3325	24.093	25.4479	24.6025	26.7517	+	7.38969e-06	1.82411	8.43422	3.54089	C26>CT	Q9JJG0;Q6Y685	Q9JJG0	Transforming acidic coiled-coil-containing protein 2	Tacc2
31.3492	29.2924	29.4361	29.2496	31.5843	31.6591	29.762	31.4756	29.5541	31.1873	29.5155	31.5934	+	3.51694e-09	2.00658	19.0135	4.01829	C26>CT	P01027	P01027	Complement C3;Complement C3 beta chain;C3-beta-c;Complement C3 alpha chain;C3a anaphylatoxin;Acylation stimulating protein;Complement C3b alpha chain;Complement C3c alpha chain fragment 1;Complement C3dg fragment;Complement C3g fragment;Complement C3d fragment;Complement C3f fragment;Complement C3c alpha chain fragment 2	C3
25.7824	23.6048	23.056	23.5819	26.4961	27.1261	23.8915	25.1372	24.3026	25.2379	NaN	25.9172	+	0.000254799	2.26211	5.81452	4.79693	C26>CT	Q07456	Q07456	Protein AMBP;Alpha-1-microglobulin;Inter-alpha-trypsin inhibitor light chain;Trypstatin	Ambp
29.2046	27.3129	26.6527	27.2697	29.8134	30.0421	27.409	29.3552	26.7178	28.7066	26.9552	29.642	+	1.29808e-06	2.40776	10.2231	5.3065	C26>CT	Q8VCM7	Q8VCM7	Fibrinogen gamma chain	Fgg
28.8753	26.8709	25.8199	26.6047	29.4175	29.6939	26.8884	28.983	26.4136	28.4785	26.6794	29.245	+	8.12706e-07	2.56937	10.7548	5.9355	C26>CT	E9PV24	E9PV24	Fibrinogen alpha chain;Fibrinopeptide A;Fibrinogen alpha chain	Fga
33.1364	30.4946	30.803	30.5222	33.4769	33.7528	30.5151	33.3728	30.5413	32.7895	30.5547	33.2983	+	2.89127e-09	2.73263	19.399	6.64666	C26>CT	Q91X72	Q91X72	Hemopexin	Hpx
29.1212	27.4627	26.8206	27.2763	29.7856	30.345	27.4689	29.4859	25.7179	29.108	25.9846	29.3654	+	2.12714e-05	2.74669	7.47329	6.71175	C26>CT	Q8K0E8;CON__P02676	Q8K0E8	Fibrinogen beta chain;Fibrinopeptide B;Fibrinogen beta chain	Fgb
30.307	26.1777	26.4701	27.2131	30.8519	30.5718	26.696	30.7214	26.6923	29.884	26.6175	30.5766	+	2.8966e-09	3.84099	19.3954	14.3302	C26>CT	Q60590	Q60590	Alpha-1-acid glycoprotein 1	Orm1
28.4835	25.5018	25.5463	24.2091	29.0544	29.0995	25.1735	28.594	25.0917	28.5816	24.0612	28.8321	+	9.15044e-08	3.84359	13.5653	14.3561	C26>CT	Q61704;CON__Q0V8M9	Q61704	Inter-alpha-trypsin inhibitor heavy chain H3	Itih3
28.8004	23.2205	24.4207	NaN	29.7153	29.3684	23.6628	29.0979	NaN	27.9636	25.2496	29.0878	+	6.08675e-06	4.86721	10.4542	29.1861	C26>CT	O70571	O70571	[Pyruvate dehydrogenase (acetyl-transferring)] kinase isozyme 4, mitochondrial	Pdk4
29.9153	24.5551	24.1568	24.5056	30.0536	30.3721	21.3084	30.0124	24.8188	29.2554	24.5095	29.995	+	9.10686e-07	5.95825	10.6234	62.1745	C26>CT	A6X935;CON__Q3T052	A6X935	Inter alpha-trypsin inhibitor, heavy chain 4	Itih4
32.1514	NaN	23.0362	22.6917	32.3018	32.9045	24.5848	32.4069	23.5695	31.6505	NaN	32.5486	+	1.50692e-08	8.85673	22.6923	463.598	C26>CT	Q61646	Q61646	Haptoglobin;Haptoglobin alpha chain;Haptoglobin beta chain	Hp

## Sheet: MF significant proteins C26vsCT
Log2LFQ intensity of each mouse												T-test with p value wihout correction				relative distribution info
Log2 LFQ intensity I1 s10B cach	Log2 LFQ intensity I1 s11B CT	Log2 LFQ intensity I1 s13B CT	Log2 LFQ intensity I1 s15B CT	Log2 LFQ intensity I1 s16B cach	Log2 LFQ intensity I1 s2B cach	Log2 LFQ intensity I1 s3B CT	Log2 LFQ intensity I1 s4B cach	Log2 LFQ intensity I1 s6B cach	Log2 LFQ intensity I1 s7B CT	Log2 LFQ intensity I1 s8B cach	Log2 LFQ intensity I1 s9B CT	C: Student's T-test Significant cach_CT	N: Student's T-test p-value cach_CT	N: Student's T-test Difference cach_CT	N: Student's T-test Test statistic cach_CT	ratio C26/CT	CT>C26 or C26> CT	T: Protein IDs	T: Majority protein IDs	T: Protein names	T: Gene names
25.0737	26.2884	26.2449	25.4525	24.597	24.4757	26.5188	24.6552	25.3236	24.6711	NaN	26.9518	+	0.0148835	-1.1962	-3.00301	0.436423	CT>C26	Q8BMK4	Q8BMK4	Cytoskeleton-associated protein 4	Ckap4
28.2853	28.8046	29.124	29.16	27.8445	26.7329	29.5574	27.7982	29.0909	28.9564	28.3483	29.4852	+	0.00661753	-1.16459	-3.41366	0.446091	CT>C26	P97298;CON__Q95121	P97298	Pigment epithelium-derived factor	Serpinf1
28.352	29.2395	29.3435	29.2304	28.6199	28.1674	29.3913	27.6255	28.2467	29.128	27.6841	29.3128	+	3.33944e-05	-1.1583	-7.08889	0.44804	CT>C26	P25444	P25444	40S ribosomal protein S2	Rps2
28.0146	28.9918	29.1576	29.1319	27.992	28.2011	29.3601	28.0243	28.0838	29.0472	28.1185	28.7484	+	5.28121e-07	-1.00045	-11.265	0.499844	CT>C26	P06728	P06728	Apolipoprotein A-IV	Apoa4
27.8158	NaN	28.4307	29.1492	27.7849	27.312	28.2874	27.5351	27.8534	28.4198	28.136	28.7301	+	0.00136099	-0.863913	-4.56271	0.54946	CT>C26	P19253	P19253	60S ribosomal protein L13a	Rpl13a
27.5247	28.1291	28.5553	28.863	27.9626	NaN	28.8677	NaN	NaN	28.737	NaN	28.3223	+	0.0150802	-0.835395	-3.36797	0.56043	CT>C26	Q99MN1	Q99MN1	Lysine--tRNA ligase	Kars
27.8688	28.853	28.2486	28.7329	27.6054	27.5262	28.8336	27.7319	27.9073	28.3847	28.0706	28.66	+	8.08503e-05	-0.833775	-6.37525	0.561059	CT>C26	Q61584;P35922	Q61584	Fragile X mental retardation syndrome-related protein 1	Fxr1
27.5135	28.1791	28.1615	28.5411	27.2577	27.7427	28.3489	26.9438	27.4497	27.8713	27.8021	28.5468	+	0.000610896	-0.823179	-4.91332	0.565195	CT>C26	P63276	P63276	40S ribosomal protein S17	Rps17
27.7309	28.3805	28.5172	28.3812	27.3127	27.8781	28.4364	NaN	28.1261	28.687	27.8374	29.0474	+	0.00101666	-0.797916	-4.76909	0.575179	CT>C26	Q8BWA5	Q8BWA5	Kelch-like protein 31	Klhl31
25.8483	25.9196	26.579	26.3329	25.7649	25.5377	26.2786	25.9033	25.6874	26.5231	25.0014	26.5605	+	0.0013921	-0.741806	-4.37321	0.59799	CT>C26	Q921U8	Q921U8	Smoothelin	Smtn
NaN	27.7846	27.7218	28.0653	27.2947	26.8536	27.3235	NaN	26.9196	27.5751	NaN	27.7499	+	0.00547347	-0.680742	-3.95831	0.623844	CT>C26	P62849	P62849	40S ribosomal protein S24	Rps24
29.0496	29.4769	29.9406	29.8953	28.9353	29.2165	29.7509	28.9031	29.1979	29.6323	29.1366	29.7326	+	1.99214e-05	-0.664929	-7.53039	0.63072	CT>C26	Q8CGC7	Q8CGC7	Bifunctional glutamate/proline--tRNA ligase;Glutamate--tRNA ligase;Proline--tRNA ligase	Eprs
30.8416	31.394	31.3788	31.7255	30.7414	30.5875	31.64	30.6804	30.9962	31.4902	31.2238	31.2877	+	0.000270621	-0.640874	-5.47637	0.641324	CT>C26	Q00623;CON__P15497	Q00623	Apolipoprotein A-I;Proapolipoprotein A-I;Truncated apolipoprotein A-I	Apoa1
28.4338	28.8887	28.7342	28.7768	27.7019	27.5745	28.0183	27.6808	27.7538	28.0987	28.0259	28.476	+	0.00936179	-0.63702	-3.20812	0.64304	CT>C26	P62082	P62082	40S ribosomal protein S7	Rps7
27.6893	28.2948	28.154	28.0109	27.694	27.4682	28.1874	27.3098	27.2133	27.7588	27.3168	27.9616	+	0.000323847	-0.612681	-5.34947	0.65398	CT>C26	P63325	P63325	40S ribosomal protein S10	Rps10
26.7155	26.9763	27.0904	27.5005	26.2266	26.2632	27.114	26.4614	26.9238	27.0315	27.0232	27.5192	+	0.00515164	-0.603027	-3.56344	0.658371	CT>C26	O35343	O35343	Importin subunit alpha-3	Kpna4
28.5401	29.356	28.9699	29.1447	28.5184	28.4141	29.295	28.3015	28.8865	29.0511	28.8489	29.2851	+	0.000386612	-0.598719	-5.22583	0.66034	CT>C26	Q7TPW1	Q7TPW1	Nexilin	Nexn
27.5548	27.8399	28.5389	28.4408	28.0782	27.9201	28.5092	27.992	27.4954	28.6534	27.7327	28.3623	+	0.00294618	-0.595208	-3.90309	0.661949	CT>C26	Q9WUA2	Q9WUA2	Phenylalanine--tRNA ligase beta subunit	Farsb
26.0596	26.3095	26.8622	26.7934	25.4913	25.9486	NaN	26.2712	26.0115	26.5003	26.117	26.4147	+	0.0039193	-0.592821	-3.84783	0.663045	CT>C26	Q8CI70	Q8CI70	Leucine-rich repeat-containing protein 20	Lrrc20
26.7863	26.6667	27.1911	27.2096	NaN	26.6072	27.0194	26.3568	26.4425	27.0382	26.0457	27.1036	+	0.00262065	-0.59039	-4.11417	0.664163	CT>C26	P62855	P62855	40S ribosomal protein S26	Rps26
29.9178	29.9661	30.1114	30.0775	29.4587	29.2452	30.2442	28.8194	30.1151	29.6791	29.3298	30.307	+	0.0209101	-0.583207	-2.73784	0.667478	CT>C26	P19324	P19324	Serpin H1	Serpinh1
28.0977	28.9769	28.6266	28.7048	28.052	28.0759	28.5811	28.0264	28.1999	28.4481	27.8814	28.4686	+	7.35241e-05	-0.578774	-6.44951	0.669533	CT>C26	P14148	P14148	60S ribosomal protein L7	Rpl7
26.0286	27.3988	26.3692	NaN	26.0161	27.0152	26.5518	26.086	26.1263	26.7837	26.2199	27.0035	+	0.0387676	-0.572707	-2.41753	0.672354	CT>C26	Q8BY87	Q8BY87	Ubiquitin carboxyl-terminal hydrolase 47	Usp47
28.2867	28.8177	28.9536	28.529	27.8552	27.1432	28.905	28.4451	28.1704	28.4341	28.7539	28.4361	+	0.0445023	-0.570141	-2.29672	0.673551	CT>C26	Q9JJZ2	Q9JJZ2	Tubulin alpha-8 chain	Tuba8
28.0453	27.9888	28.1141	28.2452	27.6908	27.0214	27.7713	NaN	27.164	27.6911	NaN	28.4283	+	0.0451812	-0.559446	-2.37092	0.678563	CT>C26	P62270	P62270	40S ribosomal protein S18	Rps18
26.0199	26.4002	26.4385	26.7469	25.7925	25.8746	26.527	26.0952	25.7696	26.136	25.675	26.3327	+	0.000348383	-0.559065	-5.29831	0.678742	CT>C26	Q9ET54	Q9ET54	Palladin	Palld
32.2062	32.6958	32.593	32.7462	32.1938	32.1632	32.7839	32.1399	32.1601	32.6426	32.1107	32.7853	+	2.47363e-08	-0.545489	-15.5492	0.685159	CT>C26	P70670;Q60817	P70670	Nascent polypeptide-associated complex subunit alpha, muscle-specific form	Naca
28.7685	29.2096	29.1967	28.975	28.8075	28.6267	29.5887	28.7628	28.6508	29.0031	28.7654	29.6261	+	0.00110952	-0.536239	-4.51931	0.689566	CT>C26	P35980	P35980	60S ribosomal protein L18	Rpl18
25.8272	25.8479	26.5863	26.0711	25.3662	25.9367	26.0795	25.6998	25.917	26.2699	25.4814	26.5752	+	0.0062768	-0.53361	-3.44517	0.690824	CT>C26	Q9Z1Q9	Q9Z1Q9	Valine--tRNA ligase	Vars
30.1116	30.7538	30.4998	30.7137	30.2158	30.2341	30.9375	30.1273	30.1838	30.5395	30.1639	30.7115	+	1.64448e-05	-0.519896	-7.69924	0.697422	CT>C26	P14206	P14206	40S ribosomal protein SA	Rpsa
28.7063	28.3835	28.5929	29.3484	28.1927	28.7518	29.2958	28.3321	28.6584	29.1074	28.1416	29.1443	+	0.0255914	-0.514913	-2.62014	0.699835	CT>C26	Q922R8	Q922R8	Protein disulfide-isomerase A6	Pdia6
29.4264	30.0473	30.1925	29.7094	29.4617	29.615	30.2716	29.2276	29.5326	29.7236	29.5825	29.9811	+	0.000961865	-0.513299	-4.61229	0.700619	CT>C26	P57776	P57776	Elongation factor 1-delta	Eef1d
26.2153	26.4528	26.838	26.631	25.9499	26.2119	26.4117	26.1458	26.2629	26.798	26.2146	26.922	+	0.000398395	-0.508842	-5.20502	0.702786	CT>C26	P11983	P11983	T-complex protein 1 subunit alpha	Tcp1
28.9816	29.3971	29.1997	29.5076	28.6412	28.5166	29.0706	28.6806	28.9385	29.1276	28.8523	29.3383	+	0.000569506	-0.505006	-4.96062	0.704657	CT>C26	P35979	P35979	60S ribosomal protein L12	Rpl12
26.9745	27.5255	27.2557	27.2902	26.9438	26.3496	27.4233	27.4933	26.7924	27.4459	27.1499	27.7711	+	0.0157103	-0.501371	-2.90456	0.706435	CT>C26	P12970	P12970	60S ribosomal protein L7a	Rpl7a
28.2684	28.8726	28.3923	29.3182	27.946	28.9764	29.0401	28.5822	28.7832	29.0779	28.5198	29.3791	+	0.0376323	-0.500674	-2.39505	0.706777	CT>C26	P47955	P47955	60S acidic ribosomal protein P1	Rplp1
29.6391	29.7576	29.6582	29.978	29.5132	29.0652	29.9807	29.4259	29.3334	29.9156	29.381	30.0639	+	0.0005786	-0.499379	-4.94992	0.707411	CT>C26	Q9D8E6	Q9D8E6	60S ribosomal protein L4	Rpl4
27.6215	27.9361	27.7965	27.7737	27.2471	27.4153	27.6495	27.0457	27.7082	28.3674	26.8863	27.3709	+	0.0253337	-0.494959	-2.62604	0.709582	CT>C26	Q9CZX8	Q9CZX8	40S ribosomal protein S19	Rps19
28.2962	28.594	28.7364	28.9927	28.4824	28.2115	28.6958	28.2787	28.3963	28.8263	28.1787	28.9083	+	7.74847e-05	-0.484944	-6.40843	0.714525	CT>C26	P62754	P62754	40S ribosomal protein S6	Rps6
28.8803	29.2976	28.9729	28.9364	28.3539	28.2448	28.7834	28.3373	28.3488	28.7277	28.6624	28.9521	+	0.00432992	-0.473784	-3.66821	0.720073	CT>C26	Q6PB66	Q6PB66	Leucine-rich PPR motif-containing protein, mitochondrial	Lrpprc
26.0212	26.6089	26.5008	27.6144	NaN	26.3622	26.7489	26.367	26.2805	26.6428	26.6741	26.7594	+	0.0473026	-0.471537	-2.29607	0.721196	CT>C26	Q3UZA1	Q3UZA1	CapZ-interacting protein	Rcsd1
28.0353	27.9697	28.1924	28.3113	27.3527	27.6138	28.0975	28.0467	27.798	28.5029	27.7271	28.2998	+	0.00533081	-0.466656	-3.54291	0.72364	CT>C26	Q99KQ4	Q99KQ4	Nicotinamide phosphoribosyltransferase	Nampt
27.7016	28.2968	28.1104	27.8748	27.5898	27.2866	27.773	27.602	27.4664	NaN	27.8648	28.1923	+	0.00496083	-0.464262	-3.69474	0.724842	CT>C26	P53026	P53026	60S ribosomal protein L10a	Rpl10a
27.2857	27.6768	27.6448	27.7259	27.0568	27.1704	27.8468	27.2861	27.1911	27.7276	27.5697	27.7143	+	0.000122254	-0.462718	-6.05831	0.725618	CT>C26	Q99MS7	Q99MS7	EH domain-binding protein 1-like protein 1	Ehbp1l1
28.3187	28.535	28.7358	28.73	28.5273	28.1166	29.2031	28.1648	28.1896	28.5067	NaN	28.6324	+	0.00697576	-0.460431	-3.47661	0.726769	CT>C26	Q9CXW4	Q9CXW4	60S ribosomal protein L11	Rpl11
26.7292	26.9384	27.5686	27.2018	26.7312	26.8351	NaN	26.8012	26.8198	27.0664	26.6262	27.2982	+	0.00163432	-0.457558	-4.43541	0.728218	CT>C26	Q9D0I9	Q9D0I9	Arginine--tRNA ligase, cytoplasmic	Rars
27.4227	28.0107	28.0212	28.0925	27.2736	27.6572	28.1226	27.5436	27.5933	28.0296	27.6466	27.5931	+	0.00103451	-0.455456	-4.56478	0.72928	CT>C26	P80315	P80315	T-complex protein 1 subunit delta	Cct4
28.1958	28.7495	28.5953	28.8127	28.3864	28.8539	29.3335	28.5405	28.6587	29.2906	28.2313	28.8118	+	0.0188793	-0.454462	-2.79738	0.729782	CT>C26	P62858	P62858	40S ribosomal protein S28	Rps28
28.8209	29.168	29.5964	29.5781	29.4074	28.8407	29.5071	28.9168	28.9471	29.2334	28.8933	29.4669	+	0.00289716	-0.453933	-3.91342	0.73005	CT>C26	P47963	P47963	60S ribosomal protein L13	Rpl13
27.58	27.8361	27.5836	28.0967	27.6351	27.2633	28.1293	27.5035	27.0332	27.667	27.1992	27.6125	+	0.00878029	-0.451774	-3.24596	0.731143	CT>C26	Q05920	Q05920	Pyruvate carboxylase, mitochondrial	Pc
28.2321	28.8653	28.5727	28.2327	28.4195	28.0352	28.5847	27.9132	27.8882	28.163	27.9238	28.7032	+	0.00953347	-0.451599	-3.19741	0.731232	CT>C26	P84099	P84099	60S ribosomal protein L19	Rpl19
27.4616	27.13	27.6921	28.2401	27.4914	27.1886	27.9285	27.0446	27.2028	27.2546	27.1866	27.9689	+	0.0440433	-0.439747	-2.30281	0.737264	CT>C26	Q9CQR2	Q9CQR2	40S ribosomal protein S21	Rps21
27.4459	28.1613	27.7468	27.706	26.9179	27.7227	27.8138	27.4003	27.532	27.8704	27.7679	28.0988	+	0.0140404	-0.435086	-2.97023	0.73965	CT>C26	Q64152	Q64152	Transcription factor BTF3	Btf3
30.6021	30.8262	30.8639	31.3687	30.4598	29.8972	30.694	30.3846	30.5478	30.8844	30.9658	30.829	+	0.0292986	-0.434785	-2.54128	0.739804	CT>C26	Q9CQC9	Q9CQC9	GTP-binding protein SAR1b	Sar1b
27.9825	28.0904	28.4065	28.5971	27.9905	27.3887	28.1788	27.9671	28.1709	28.5574	28.2863	28.5295	+	0.0187733	-0.428936	-2.80066	0.742809	CT>C26	Q9CY58	Q9CY58	Plasminogen activator inhibitor 1 RNA-binding protein	Serbp1
24.2448	24.9888	24.8072	25.0279	24.6651	NaN	24.9745	24.3819	25.0761	24.6599	24.4168	25.4484	+	0.040308	-0.427508	-2.39376	0.743545	CT>C26	Q99PL5	Q99PL5	Ribosome-binding protein 1	Rrbp1
28.6195	28.8427	29.3205	28.8532	28.1518	28.3465	28.5227	28.093	28.7643	28.8202	28.7232	28.8822	+	0.0235067	-0.423892	-2.66965	0.745411	CT>C26	Q78ZA7;P28656	Q78ZA7	Nucleosome assembly protein 1-like 4	Nap1l4
26.8345	27.3734	27.1116	27.5511	26.9354	26.6108	27.2219	26.7992	27.0665	27.4272	27.1602	27.2416	+	0.00230089	-0.42003	-4.05611	0.747409	CT>C26	Q4U4S6	Q4U4S6	Xin actin-binding repeat-containing protein 2	Xirp2
28.4625	29.2295	28.8393	29.5105	28.8005	28.2875	28.9858	28.5131	29.1625	28.7831	28.7508	29.1349	+	0.0320885	-0.41771	-2.48821	0.748612	CT>C26	O35344	O35344	Importin subunit alpha-4	Kpna3
27.3994	27.995	27.7872	27.3964	NaN	27.1947	27.6579	NaN	27.509	27.91	NaN	27.9062	+	0.0256418	-0.40775	-2.82356	0.753798	CT>C26	P62889	P62889	60S ribosomal protein L30	Rpl30
28.8271	28.8258	29.3703	29.1287	28.537	28.502	29.0831	28.7851	28.7553	28.8304	28.4156	29.0126	+	0.00409238	-0.404815	-3.70238	0.755333	CT>C26	P80317	P80317	T-complex protein 1 subunit zeta	Cct6a
28.3956	28.6762	28.5893	28.3734	28.0634	27.8346	28.8017	28.0297	28.0991	28.1945	28.2956	28.4713	+	0.00810572	-0.398087	-3.29323	0.758864	CT>C26	Q6ZWN5	Q6ZWN5	40S ribosomal protein S9	Rps9
29.6242	30.1059	30.0239	29.7549	29.6797	29.5959	30.2393	29.6084	29.589	29.8913	29.712	30.1062	+	0.000378329	-0.38536	-5.24086	0.765588	CT>C26	P97351	P97351	40S ribosomal protein S3a	Rps3a
26.8461	27.5792	27.2309	26.8471	26.8774	26.7186	27.4966	27.0827	27.035	27.5326	NaN	27.0789	+	0.0271328	-0.382255	-2.63506	0.767237	CT>C26	Q91ZU6	Q91ZU6	Dystonin	Dst
25.7217	25.9193	26.3131	25.8974	25.7194	NaN	25.9576	NaN	25.5911	26.067	25.5083	25.9487	+	0.00278392	-0.382078	-4.25402	0.767332	CT>C26	Q9DBG7	Q9DBG7	Signal recognition particle receptor subunit alpha	Srpr
29.1601	29.5699	29.4674	29.5362	29.1996	28.9715	29.4868	29.1372	29.2333	29.4228	29.0273	29.5381	+	1.03936e-05	-0.382007	-8.11459	0.767369	CT>C26	Q9CYT6	Q9CYT6	Adenylyl cyclase-associated protein 2	Cap2
29.7361	30.003	30.1842	30.0233	29.7165	29.5719	29.7891	29.6055	29.5271	30.021	29.7427	30.13	+	0.000237542	-0.375155	-5.56954	0.771023	CT>C26	P14869	P14869	60S acidic ribosomal protein P0	Rplp0
28.9972	29.1008	29.2138	29.2218	28.8902	28.4481	29.1101	28.5722	28.7532	28.6979	28.8097	29.3678	+	0.0134102	-0.373588	-2.99709	0.77186	CT>C26	P47911	P47911	60S ribosomal protein L6	Rpl6
28.4528	28.6632	28.055	28.673	27.9237	28.0238	28.1845	27.5899	28.0216	28.6024	28.1083	28.1616	+	0.0464767	-0.369933	-2.27119	0.773818	CT>C26	O08663	O08663	Methionine aminopeptidase 2	Metap2
25.6484	26.3219	26.2815	25.7284	25.9294	25.6246	26.5306	25.8542	25.7505	25.7039	25.7509	26.1957	+	0.0302311	-0.367318	-2.52301	0.775222	CT>C26	Q149B8	Q149B8	PGC-1 and ERR-induced regulator in muscle protein 1	Perm1
26.4516	26.8795	26.3416	26.6305	26.5184	26.2733	26.4235	26.1406	26.4942	26.7913	25.938	26.9455	+	0.0241294	-0.365935	-2.65442	0.775966	CT>C26	Q8BGD9	Q8BGD9	Eukaryotic translation initiation factor 4B	Eif4b
30.4837	30.9935	31.0178	31.0118	30.8307	30.9056	31.1609	30.6343	30.9292	31.068	30.434	31.1389	+	0.00294878	-0.362281	-3.90255	0.777934	CT>C26	P99027	P99027	60S acidic ribosomal protein P2	Rplp2
29.4625	29.6353	29.7884	29.8517	29.5493	29.4682	29.7702	29.3602	29.5259	29.8387	29.381	30.0363	+	0.000157355	-0.362263	-5.86973	0.777943	CT>C26	P62908	P62908	40S ribosomal protein S3	Rps3
30.208	30.3873	30.7542	30.8333	30.1888	30.2202	30.8049	30.2317	30.2086	30.402	30.5359	30.5839	+	0.00418789	-0.362035	-3.6884	0.778066	CT>C26	P07934	P07934	Phosphorylase b kinase gamma catalytic chain, skeletal muscle/heart isoform	Phkg1
26.8495	27.0993	27.2351	27.1061	26.6384	26.8369	27.0686	26.723	26.5627	26.76	26.7893	27.2932	+	0.00232194	-0.360417	-4.05044	0.778939	CT>C26	Q8CC88	Q8CC88	von Willebrand factor A domain-containing protein 8	Vwa8
28.4028	28.8304	28.548	28.4229	28.2869	28.0809	28.3634	27.9944	27.8153	28.3607	28.1746	28.3788	+	0.0104359	-0.358212	-3.14417	0.780131	CT>C26	Q9CR57	Q9CR57	60S ribosomal protein L14	Rpl14
29.011	29.6315	29.5071	29.5266	29.2293	29.2074	29.6214	29.1845	28.8854	29.4011	29.412	29.377	+	0.00213314	-0.355827	-4.10334	0.781422	CT>C26	P62242	P62242	40S ribosomal protein S8	Rps8
26.445	26.6632	26.8502	26.5724	26.1753	26.4204	27.0801	26.0469	26.2069	26.2532	26.6169	26.6251	+	0.0316284	-0.355436	-2.49664	0.781633	CT>C26	Q8QZY1	Q8QZY1	Eukaryotic translation initiation factor 3 subunit L	Eif3l
25.8739	26.0494	26.2567	25.9571	25.5926	NaN	25.875	25.4562	25.6584	25.7773	NaN	26.0812	+	0.0123246	-0.354158	-3.21536	0.782326	CT>C26	Q99L47	Q99L47	Hsc70-interacting protein	St13
26.2442	26.6748	26.4804	26.5377	25.8822	26.0982	26.6886	NaN	26.2825	26.2526	26.4244	26.5942	+	0.0110383	-0.351761	-3.18821	0.783627	CT>C26	P62960	P62960	Nuclease-sensitive element-binding protein 1	Ybx1
34.2363	34.7348	34.7865	34.6456	34.1819	34.4808	34.9589	34.3457	34.2845	34.5831	34.5287	34.4059	+	0.00483858	-0.342823	-3.60116	0.788497	CT>C26	P07724	P07724	Serum albumin	Alb
28.4237	28.823	28.9335	28.8761	28.4626	28.3827	29.0175	28.7834	28.3645	28.9472	28.9277	28.782	+	0.00826265	-0.339091	-3.28188	0.790539	CT>C26	P16125	P16125	L-lactate dehydrogenase B chain	Ldhb
29.3493	29.8521	29.1404	29.4572	29.2319	29.1037	29.9061	29.2135	29.3912	29.519	29.1053	29.5491	+	0.0216824	-0.338153	-2.71671	0.791053	CT>C26	Q9CQC7	Q9CQC7	NADH dehydrogenase [ubiquinone] 1 beta subcomplex subunit 4	Ndufb4
26.6384	26.4251	26.7468	26.7351	26.184	25.9636	26.676	26.3012	26.4363	26.4708	26.1222	26.6002	+	0.0139208	-0.33471	-2.97523	0.792944	CT>C26	O89114	O89114	DnaJ homolog subfamily B member 5	Dnajb5
25.3948	25.9066	25.6595	25.55	25.6642	25.8528	26.1872	25.4906	25.2791	25.6645	25.3809	26.0873	+	0.0352044	-0.332098	-2.43407	0.79438	CT>C26	Q8CBY8	Q8CBY8	Dynactin subunit 4	Dctn4
30.0267	30.427	30.5591	30.1924	29.6921	30.3176	30.6847	30.0364	30.3416	30.1248	30.0936	30.5104	+	0.0299824	-0.331736	-2.52783	0.79458	CT>C26	Q9D8N0	Q9D8N0	Elongation factor 1-gamma	Eef1g
28.7718	28.9928	29.0869	29.0574	28.8498	28.576	29.259	28.8148	28.8573	29.1365	28.7707	29.0801	+	0.0001571	-0.328697	-5.87092	0.796255	CT>C26	P27546	P27546	Microtubule-associated protein 4	Map4
30.7402	31.1453	31.3679	30.9104	31.0186	30.8983	31.5165	30.8782	31.0272	31.0325	30.6418	31.2016	+	0.0133844	-0.328317	-2.99822	0.796465	CT>C26	P45952	P45952	Medium-chain specific acyl-CoA dehydrogenase, mitochondrial	Acadm
27.2093	27.6395	27.6853	27.8089	27.571	27.5646	27.8949	27.6382	27.7546	27.9179	27.2096	27.9536	+	0.0126035	-0.325453	-3.03341	0.798048	CT>C26	Q8BRK8;Q5EG47	Q8BRK8	5-AMP-activated protein kinase catalytic subunit alpha-2	Prkaa2
NaN	26.3853	26.2893	26.2452	NaN	25.92	25.8731	25.7905	25.6391	26.0305	25.9501	26.0533	+	0.0216141	-0.32113	-2.84592	0.800443	CT>C26	Q91WK2	Q91WK2	Eukaryotic translation initiation factor 3 subunit H	Eif3h
31.2467	31.333	31.7796	31.8621	30.9526	31.1631	31.3666	31.2393	31.1393	31.5262	31.4937	31.2283	+	0.0347269	-0.310171	-2.44205	0.806546	CT>C26	P18826	P18826	Phosphorylase b kinase regulatory subunit alpha, skeletal muscle isoform	Phka1
25.6552	25.8986	25.8551	NaN	25.4059	25.6683	25.5825	25.7822	25.3721	25.9243	25.1189	25.7829	+	0.0347555	-0.308259	-2.48412	0.807616	CT>C26	P97372	P97372	Proteasome activator complex subunit 2	Psme2
28.012	28.4065	28.7288	28.3769	27.9918	28.6016	28.4734	27.9071	28.1902	28.3131	28.3065	28.5523	+	0.0299214	-0.306982	-2.52901	0.808331	CT>C26	P61202	P61202	COP9 signalosome complex subunit 2	Cops2
27.5666	27.9472	27.9087	27.7609	27.2615	27.4936	27.6982	27.6573	27.6994	27.793	NaN	27.9068	+	0.00556506	-0.300123	-3.62077	0.812183	CT>C26	O70251	O70251	Elongation factor 1-beta	Eef1b
27.9493	27.9771	28.0754	28.0227	27.4815	27.7019	28.1655	NaN	27.9887	27.9276	27.5939	28.0012	+	0.0162884	-0.285172	-2.94745	0.820644	CT>C26	P14131	P14131	40S ribosomal protein S16	Rps16
26.4008	26.4976	26.7045	26.7664	26.2221	26.3822	26.7171	26.3889	26.5383	26.8714	26.5939	26.6792	+	0.00303272	-0.284994	-3.88529	0.820745	CT>C26	P23116	P23116	Eukaryotic translation initiation factor 3 subunit A	Eif3a
33.3212	33.5712	33.716	33.6215	33.0952	33.4759	33.6009	33.3282	33.4373	33.5715	33.3223	33.542	+	0.000999693	-0.27385	-4.58709	0.827109	CT>C26	P11499	P11499	Heat shock protein HSP 90-beta	Hsp90ab1
30.5375	30.9064	30.8607	30.8144	30.636	30.1461	30.5965	30.1456	30.5976	30.5925	30.6371	30.5524	+	0.0426235	-0.270481	-2.32205	0.829043	CT>C26	Q9CQZ5	Q9CQZ5	NADH dehydrogenase [ubiquinone] 1 alpha subcomplex subunit 6	Ndufa6
27.3632	27.2847	27.1401	NaN	26.8734	27.0578	27.3385	26.9703	27.1308	NaN	27.007	27.5349	+	0.0436623	-0.257507	-2.39283	0.836532	CT>C26	P62821	P62821	Ras-related protein Rab-1A	Rab1A
30.0991	30.1829	30.4889	30.2169	30.1925	29.7032	30.226	29.9524	29.9037	30.1276	30.2888	30.397	+	0.0368369	-0.249936	-2.40756	0.840934	CT>C26	Q01768;P15532	Q01768	Nucleoside diphosphate kinase B	Nme2
27.8649	27.9931	27.9597	28.2448	27.8691	27.6363	28.3003	27.9078	27.7135	27.9938	27.9162	27.9012	+	0.0130273	-0.247512	-3.01404	0.842348	CT>C26	Q9CQ92	Q9CQ92	Mitochondrial fission 1 protein	Fis1
32.6716	32.7143	32.8715	32.8703	32.3705	32.3876	32.7902	32.5405	32.5707	32.6663	32.6847	32.7553	+	0.00400744	-0.240363	-3.71511	0.846532	CT>C26	P58252	P58252	Elongation factor 2	Eef2
35.746	35.8516	35.8096	35.9335	35.7545	35.4586	36.0594	35.4763	35.5138	35.7369	35.8319	35.769	+	0.0199956	-0.229818	-2.7639	0.852742	CT>C26	P13412	P13412	Troponin I, fast skeletal muscle	Tnni2
28.2616	28.6646	28.3073	28.6105	28.2998	28.3122	28.5183	28.0511	28.1363	28.3267	28.4934	28.4041	+	0.0350816	-0.212818	-2.43611	0.86285	CT>C26	Q9JMH9	Q9JMH9	Unconventional myosin-XVIIIa	Myo18a
28.742	28.8405	28.802	28.9743	28.7013	28.9476	29.1785	28.7889	28.5133	29.0405	28.9113	29.0437	+	0.0329188	-0.212535	-2.47329	0.863019	CT>C26	P97855	P97855	Ras GTPase-activating protein-binding protein 1	G3bp1
31.6339	31.9281	31.9659	31.9239	31.4723	31.7644	31.9928	31.7711	31.8574	31.9106	31.8854	31.9229	+	0.00847718	-0.209957	-3.26672	0.864563	CT>C26	P14152	P14152	Malate dehydrogenase, cytoplasmic	Mdh1
32.1556	32.3329	32.6048	32.5132	32.3671	32.0716	32.3941	32.2516	32.2701	32.1428	32.2731	32.6378	+	0.0393007	-0.206067	-2.36965	0.866897	CT>C26	Q62425	Q62425	Cytochrome c oxidase subunit NDUFA4	Ndufa4
29.9137	30.1115	30.143	30.221	29.946	29.9341	30.2937	30.101	29.875	29.9756	30.1348	30.3352	+	0.0178557	-0.195893	-2.82988	0.873032	CT>C26	P45376	P45376	Aldose reductase	Akr1b1
30.9683	31.1252	30.9464	31.058	30.717	30.7174	30.9232	30.7517	30.8963	31.0078	30.9329	31.0526	+	0.00724132	-0.188266	-3.36008	0.87766	CT>C26	Q6ZQ73	Q6ZQ73	Cullin-associated NEDD8-dissociated protein 2	Cand2
29.9113	29.9307	29.9258	30.1799	29.7166	29.6669	29.7339	29.8075	29.6853	29.805	29.7254	29.9611	+	0.0412742	-0.170579	-2.34093	0.888486	CT>C26	Q8CGY6	Q8CGY6	Protein unc-45 homolog B	Unc45b
32.0439	32.1184	31.933	32.0141	31.7757	31.8347	32.1351	31.7364	31.8385	31.9337	31.8785	31.9843	+	0.0140114	-0.168464	-2.97143	0.88979	CT>C26	Q9DC69	Q9DC69	NADH dehydrogenase [ubiquinone] 1 alpha subcomplex subunit 9, mitochondrial	Ndufa9
31.5246	31.7758	31.6171	31.7402	31.526	31.5071	31.667	31.5357	31.5739	31.6712	31.6878	31.6539	+	0.00544668	-0.128355	-3.53001	0.914874	CT>C26	Q70IV5	Q70IV5	Synemin	Synm
32.2412	32.279	32.1888	32.2653	32.3981	32.3929	32.2906	32.2493	32.3905	32.2101	32.2987	32.2572	+	0.0429666	0.0799586	2.31735	1.05699	C26>CT	P62204	P62204	Calmodulin	Calm1
31.1942	31.2796	31.0426	31.1247	31.3203	31.3153	31.1292	31.2712	31.1663	31.1497	31.1776	31.1251	+	0.0420106	0.098986	2.33055	1.07102	C26>CT	Q62407	Q62407	Striated muscle-specific serine/threonine-protein kinase	Speg
38.719	38.6542	38.6012	38.6856	38.7826	38.6597	38.6176	38.8472	38.7197	38.7033	38.7951	38.6652	+	0.010607	0.099369	3.13461	1.0713	C26>CT	O88990	O88990	Alpha-actinin-3	Actn3
34.1789	34.089	34.1411	34.1348	34.2558	34.055	34.0155	34.2254	34.1498	34.0115	34.258	34.093	+	0.0216972	0.106339	2.71631	1.07649	C26>CT	Q8BMS1	Q8BMS1	Trifunctional enzyme subunit alpha, mitochondrial;Long-chain enoyl-CoA hydratase;Long chain 3-hydroxyacyl-CoA dehydrogenase	Hadha
35.9647	35.7982	35.6778	35.6976	36.0061	35.9056	35.6609	35.8665	35.6416	35.705	35.7554	35.7347	+	0.0349317	0.144262	2.43861	1.10517	C26>CT	E9PZQ0;A2AGL3;E9Q401	E9PZQ0	Ryanodine receptor 1	Ryr1
38.0765	37.7258	37.8482	37.6642	37.8779	37.7392	37.918	37.9558	38.0136	37.8218	38.016	37.8231	+	0.0398521	0.146327	2.36149	1.10675	C26>CT	Q9WUB3	Q9WUB3	Glycogen phosphorylase, muscle form	Pygm
35.6987	35.5237	35.338	35.4943	35.5677	35.4651	35.2561	35.4583	35.4633	35.4542	35.6274	35.2824	+	0.0318971	0.155317	2.4917	1.11367	C26>CT	Q7TQ48	Q7TQ48	Sarcalumenin	Srl
30.7064	30.4762	30.7457	30.7155	30.8326	30.8277	30.6393	30.7191	30.8889	30.6337	30.7733	30.5649	+	0.00851488	0.162089	3.2641	1.11891	C26>CT	Q76MZ3	Q76MZ3	Serine/threonine-protein phosphatase 2A 65 kDa regulatory subunit A alpha isoform	Ppp2r1a
32.6148	32.539	32.4172	32.4845	32.7464	32.7923	32.4809	32.6571	32.6231	32.5347	32.5354	32.5323	+	0.00341151	0.163401	3.81316	1.11992	C26>CT	P11531;Q05AA6	P11531	Dystrophin	Dmd
28.2056	28.0932	27.9923	28.1505	28.3409	28.0429	27.8416	28.2296	28.1195	28.0158	28.1243	27.9773	+	0.0216196	0.165317	2.7184	1.12141	C26>CT	P63094;Q6R0H7;P20612;Q3V3I2;P50149;Q8CGK7	P63094;Q6R0H7	Guanine nucleotide-binding protein G(s) subunit alpha isoforms short;Guanine nucleotide-binding protein G(s) subunit alpha isoforms XLas	Gnas
29.9893	29.5158	29.7837	29.5173	29.8427	29.6804	29.6804	29.7478	29.8508	29.7094	29.8333	29.6594	+	0.0150021	0.179713	2.9315	1.13266	C26>CT	P26043;P26040	P26043	Radixin	Rdx
29.669	29.6405	29.3872	29.6831	29.9038	29.8251	29.4834	29.8972	29.5148	29.6066	29.5962	29.4996	+	0.046537	0.184286	2.27042	1.13625	C26>CT	Q8BG05	Q8BG05	Heterogeneous nuclear ribonucleoprotein A3	Hnrnpa3
35.6413	35.587	35.4158	35.5584	35.803	35.7021	35.7209	35.7599	35.6779	35.3326	35.6488	35.5099	+	0.0131205	0.18469	3.00987	1.13657	C26>CT	Q9JKS4	Q9JKS4	LIM domain-binding protein 3	Ldb3
29.698	29.5659	29.4515	29.3697	29.6231	29.5127	29.3794	29.7084	29.563	29.2961	29.5788	29.4522	+	0.00272952	0.194853	3.95017	1.14461	C26>CT	Q64691	Q64691	Calpain-3	Capn3
31.79	31.9743	31.5833	31.9189	32.1496	32.004	31.766	32.0883	32.0021	31.9011	32.1646	31.8558	+	0.0322846	0.199884	2.48465	1.14861	C26>CT	Q9JLH8	Q9JLH8	Tropomodulin-4	Tmod4
29.8878	30.088	29.9228	29.84	30.2498	30.0483	29.7067	30.0142	30.0169	29.8203	30.2303	29.8326	+	0.0236087	0.206168	2.66713	1.15362	C26>CT	Q8K1Z0	Q8K1Z0	Ubiquinone biosynthesis protein COQ9, mitochondrial	Coq9
30.2519	30.1319	29.868	30.1416	30.2575	30.3514	30.1517	30.4107	30.1581	30.2303	30.3876	30.053	+	0.00945583	0.206811	3.20223	1.15413	C26>CT	Q9ESD7;Q69ZN7	Q9ESD7	Dysferlin	Dysf
29.6261	29.4295	29.5908	29.358	30.0198	29.5248	29.6092	29.7217	29.5822	29.6086	29.8835	29.5109	+	0.0411174	0.208535	2.34316	1.15551	C26>CT	Q9D2G2	Q9D2G2	Dihydrolipoyllysine-residue succinyltransferase component of 2-oxoglutarate dehydrogenase complex, mitochondrial	Dlst
36.9952	36.8363	36.8755	36.9512	37.2276	36.952	36.8697	37.2009	37.0781	36.9777	37.2662	36.9433	+	0.00451759	0.211008	3.64256	1.1575	C26>CT	O09165	O09165	Calsequestrin-1	Casq1
27.437	26.8634	27.0384	27.0988	27.1874	27.2025	27.249	27.1999	27.1667	26.8935	27.1811	26.9023	+	0.0136764	0.221515	2.98559	1.16596	C26>CT	Q60631	Q60631	Growth factor receptor-bound protein 2	Grb2
NaN	24.3493	24.3361	24.7297	24.8722	24.6087	24.4619	24.7146	24.6104	24.448	24.5132	24.2919	+	0.0326251	0.227673	2.52267	1.17094	C26>CT	P10605	P10605	Cathepsin B;Cathepsin B light chain;Cathepsin B heavy chain	Ctsb
30.3215	30.0826	29.9727	30.2272	30.4289	30.3499	30.1648	30.3028	30.5565	30.0296	30.0863	30.1784	+	0.0113897	0.23176	3.09279	1.17427	C26>CT	P14733	P14733	Lamin-B1	Lmnb1
26.6524	26.6218	26.667	NaN	26.6851	26.6942	26.456	26.9162	26.5689	26.4137	26.9873	26.4274	+	0.0261434	0.233502	2.65772	1.17569	C26>CT	P82348	P82348	Gamma-sarcoglycan	Sgcg
32.1319	31.7915	32.0544	32.0166	32.331	32.3859	32.1928	32.5181	32.2955	32.1153	32.1041	32.1773	+	0.0224723	0.236467	2.69586	1.1781	C26>CT	P28654	P28654	Decorin	Dcn
29.5474	29.2568	29.5633	29.3319	29.5702	29.6676	29.3915	29.719	29.2358	29.2187	29.7154	29.2172	+	0.0232514	0.246003	2.67601	1.18592	C26>CT	P21981	P21981	Protein-glutamine gamma-glutamyltransferase 2	Tgm2
28.5845	28.2325	28.2116	28.086	28.2752	28.362	28.2332	28.3851	28.6726	28.0034	28.3039	28.3232	+	0.0117056	0.2489	3.07674	1.1883	C26>CT	Q99JY9;Q641P0	Q99JY9	Actin-related protein 3	Actr3
30.6391	30.5563	30.3428	30.2838	30.9145	30.9183	30.4368	30.5913	30.3907	30.1948	30.3465	30.4515	+	0.0481759	0.255721	2.25005	1.19393	C26>CT	Q9JLV1	Q9JLV1	BAG family molecular chaperone regulator 3	Bag3
28.2854	28.0255	28.0506	27.7536	28.1531	28.5056	28.1123	28.2599	28.0599	27.9803	NaN	28.0141	+	0.0148469	0.26338	3.00453	1.20029	C26>CT	Q9EQH3	Q9EQH3	Vacuolar protein sorting-associated protein 35	Vps35
32.1611	31.7237	31.9548	31.8893	32.3112	32.3553	32.1341	32.1869	32.3145	32.076	32.0897	32.036	+	0.00482831	0.267489	3.60244	1.20371	C26>CT	P48678	P48678	Prelamin-A/C;Lamin-A/C	Lmna
30.7316	30.6057	30.535	30.32	30.6261	31.0213	30.8068	30.9325	30.8806	30.5157	30.9971	30.7805	+	0.0196993	0.270915	2.7726	1.20657	C26>CT	Q8VDD5	Q8VDD5	Myosin-9	Myh9
29.6044	29.8459	29.4677	29.3479	29.8747	29.7456	29.6746	30.0198	29.5202	29.1761	29.7714	29.345	+	0.0478839	0.279824	2.25363	1.21405	C26>CT	P20108	P20108	Thioredoxin-dependent peroxide reductase, mitochondrial	Prdx3
30.9622	30.9768	30.9707	30.9764	31.2704	31.4981	30.9778	31.3917	31.1447	31.0125	31.2154	30.8576	+	0.00509953	0.285101	3.56955	1.2185	C26>CT	P10493	P10493	Nidogen-1	Nid1
30.3732	30.1385	30.2565	30.6573	30.9657	30.8788	30.4581	30.7334	30.4679	30.6519	30.8066	30.3346	+	0.0497453	0.288152	2.23115	1.22108	C26>CT	Q8C494	Q8C494	Proline-rich protein 33	Prr33
30.3317	29.9723	30.1342	29.6693	30.219	30.5848	30.4013	30.4282	30.4567	30.146	30.4327	30.3809	+	0.0384448	0.291519	2.38255	1.22393	C26>CT	O55103	O55103	Periaxin	Prx
28.9531	28.8121	28.9961	28.6658	28.8824	29.5322	29.0018	29.2773	29.1287	28.8186	29.0677	28.7603	+	0.0227198	0.297779	2.68948	1.22925	C26>CT	P08553	P08553	Neurofilament medium polypeptide	Nefm
25.504	25.8493	25.4193	25.4496	25.7425	25.8715	25.7597	25.9937	25.9488	25.6036	25.9307	25.0948	+	0.0469584	0.302461	2.26512	1.23325	C26>CT	P47802	P47802	Metaxin-1	Mtx1
30.3854	30.421	30.3784	30.2028	30.6855	30.6634	30.465	30.8489	30.8401	30.5715	30.8855	30.4331	+	0.00719596	0.306137	3.36381	1.23639	C26>CT	Q9CRB9	Q9CRB9	MICOS complex subunit Mic19	Chchd3
27.588	NaN	27.6007	27.3361	27.4155	27.8879	27.1544	27.6411	27.6607	27.1335	27.6089	27.3742	+	0.0137734	0.313921	3.05088	1.24308	C26>CT	P10107	P10107	Annexin A1	Anxa1
27.2557	26.9114	27.2502	27.2312	27.4629	27.5309	27.305	27.4829	27.9903	27.2028	27.4612	27.3995	+	0.0261002	0.313962	2.60867	1.24312	C26>CT	Q6IRU2	Q6IRU2	Tropomyosin alpha-4 chain	Tpm4
28.7322	28.7148	28.244	28.3492	28.5324	28.5152	28.5578	28.9453	28.9529	28.4368	28.7255	28.1943	+	0.0173835	0.317767	2.84551	1.2464	C26>CT	Q02013	Q02013	Aquaporin-1	Aqp1
29.7255	30.0206	29.9246	29.7889	30.0803	30.3878	29.5684	30.3195	29.9535	29.9464	30.4357	29.7029	+	0.0352675	0.325076	2.43302	1.25273	C26>CT	Q61292	Q61292	Laminin subunit beta-2	Lamb2
28.4741	28.082	28.1762	28.1969	28.3208	28.5779	NaN	28.6526	28.7041	28.2286	28.9391	28.7306	+	0.0441416	0.328552	2.33832	1.25575	C26>CT	Q60668	Q60668	Heterogeneous nuclear ribonucleoprotein D0	Hnrnpd
30.11	30.3301	30.1109	29.7735	30.5529	30.6714	30.3175	30.4365	30.4143	30.0809	30.2184	29.7966	+	0.0288078	0.332324	2.55113	1.25904	C26>CT	P18242	P18242	Cathepsin D	Ctsd
28.0897	27.8271	27.7819	27.9361	28.0656	28.3849	27.9468	28.2019	28.3417	27.9893	28.2131	27.794	+	0.00036108	0.336953	5.27333	1.26309	C26>CT	P26041	P26041	Moesin	Msn
28.504	28.0273	28.2712	28.0443	28.565	28.3909	27.6903	28.2533	28.0683	27.9205	28.3258	28.1223	+	0.0108948	0.338543	3.11888	1.26448	C26>CT	O35206	O35206	Collagen alpha-1(XV) chain;Restin	Col15a1
26.6007	26.1273	26.812	26.315	26.9212	26.3263	NaN	26.7452	26.8963	26.4128	26.8761	26.2765	+	0.0467618	0.338917	2.3031	1.26481	C26>CT	P61222	P61222	ATP-binding cassette sub-family E member 1	Abce1
25.6912	25.4694	25.4891	25.6701	25.854	25.9607	25.8369	26.0024	26.184	25.4936	25.8796	25.5283	+	0.00307079	0.347404	3.87762	1.27227	C26>CT	Q8BZF8	Q8BZF8	Phosphoglucomutase-like protein 5	Pgm5
27.3277	27.1318	27.6374	27.7011	27.8687	27.7883	27.4127	27.8284	27.7559	27.1666	27.8902	27.2215	+	0.0199902	0.364676	2.76405	1.28759	C26>CT	Q9D1X0	Q9D1X0	Nucleolar protein 3	Nol3
28.3509	28.1897	28.0232	28.2277	28.7181	28.6863	28.3402	28.674	28.3717	28.0261	28.4799	28.2567	+	0.00153955	0.369522	4.30898	1.29192	C26>CT	Q8K4L3	Q8K4L3	Supervillin	Svil
28.5862	28.3365	28.3463	28.4043	28.8506	29.0842	28.8667	28.5164	28.9296	27.9492	28.4594	28.2954	+	0.0408587	0.37135	2.34686	1.29356	C26>CT	Q8CI43	Q8CI43	Myosin light chain 6B	Myl6b
24.9704	24.5989	24.7195	24.6944	25.2857	25.3337	25.1103	25.1555	24.9093	24.6736	25.1278	24.7109	+	0.00370757	0.37912	3.76239	1.30055	C26>CT	Q9Z2X1	Q9Z2X1	Heterogeneous nuclear ribonucleoprotein F;Heterogeneous nuclear ribonucleoprotein F, N-terminally processed	Hnrnpf
27.5366	27.333	27.3781	27.7048	27.4608	27.9753	27.0376	27.9745	27.272	26.9599	27.7674	27.262	+	0.0370104	0.385188	2.40481	1.30603	C26>CT	Q9WV06	Q9WV06	Ankyrin repeat domain-containing protein 2	Ankrd2
28.4122	28.2239	27.628	27.8547	28.0653	28.3023	27.6671	28.2134	27.8095	27.513	28.1556	27.76	+	0.0157615	0.385253	2.90267	1.30609	C26>CT	Q9D0K2	Q9D0K2	Succinyl-CoA:3-ketoacid coenzyme A transferase 1, mitochondrial	Oxct1
31.6703	31.4372	31.5123	31.4953	31.8661	32.0606	31.3099	31.7871	31.7378	31.365	31.7785	31.4664	+	0.000127996	0.385695	6.02374	1.30649	C26>CT	P02468;Q9R0B6	P02468	Laminin subunit gamma-1	Lamc1
26.559	26.1337	26.1344	25.7597	26.6951	26.8306	26.245	26.6255	26.4481	26.2502	25.9205	26.2088	+	0.0261098	0.391174	2.60846	1.31146	C26>CT	P63158	P63158	High mobility group protein B1	Hmgb1
27.1295	26.6088	27.0919	26.6917	27.5981	27.1528	26.954	27.0243	26.9579	26.141	26.9207	26.9036	+	0.0420635	0.398723	2.32981	1.31834	C26>CT	P56501	P56501	Mitochondrial uncoupling protein 3	Ucp3
32.3782	32.2391	32.0339	32.0225	32.4426	32.9922	32.269	32.5297	32.577	32.3574	32.5126	32.0856	+	0.00329705	0.404133	3.83404	1.32329	C26>CT	Q7TPR4	Q7TPR4	Alpha-actinin-1	Actn1
30.2193	30.4817	29.8396	29.9574	30.3586	30.8958	29.9131	30.2465	30.2263	29.6555	30.2644	29.8637	+	0.0239677	0.416639	2.65834	1.33481	C26>CT	Q08857	Q08857	Platelet glycoprotein 4	Cd36
30.6305	29.4939	30.1146	29.6947	30.222	30.3746	30.1301	30.2055	30.3983	29.948	30.1781	30.0589	+	0.00696516	0.42814	3.38319	1.3455	C26>CT	P04370	P04370	Myelin basic protein	Mbp
30.4659	30.3224	30.1962	30.207	30.6477	30.9664	30.0898	30.555	30.625	30.2111	30.4894	30.1086	+	0.00033385	0.435703	5.32813	1.35257	C26>CT	P02469	P02469	Laminin subunit beta-1	Lamb1
31.6987	31.5929	31.5276	31.4827	31.8984	32.1777	31.364	32.0403	31.9832	31.5756	31.9486	31.5758	+	0.000145624	0.438043	5.92723	1.35477	C26>CT	Q60675	Q60675	Laminin subunit alpha-2	Lama2
31.0742	30.8072	31.0534	30.9671	31.2999	31.3209	30.3585	30.983	31.4742	30.8736	31.338	30.7948	+	0.00528307	0.439265	3.54831	1.35591	C26>CT	P19123	P19123	Troponin C, slow skeletal and cardiac muscles	Tnnc1
31.2805	30.9818	30.7982	30.7429	31.3669	31.2512	30.6362	30.8937	31.202	30.5194	31.0049	30.6769	+	0.00112408	0.440603	4.51087	1.35717	C26>CT	O09161	O09161	Calsequestrin-2	Casq2
24.2501	23.8873	24.0867	23.5069	24.1929	24.3938	NaN	24.1532	24.4175	23.7198	24.0875	NaN	+	0.00533636	0.448995	3.78677	1.36509	C26>CT	Q99L88;Q61235	Q99L88;Q61235	Beta-1-syntrophin;Beta-2-syntrophin	Sntb1;Sntb2
27.6968	27.3264	27.6265	27.7404	27.7128	28.2117	27.0747	27.4858	27.9265	26.7971	27.3614	27.0277	+	0.0375535	0.467009	2.39628	1.38224	C26>CT	Q9WVA4	Q9WVA4	Transgelin-2	Tagln2
29.5436	29.1401	29.3991	29.5764	30.3618	30.2703	29.7433	29.5566	29.9591	29.518	30.0089	29.3909	+	0.0136598	0.488764	2.9863	1.40324	C26>CT	P35385	P35385	Heat shock protein beta-7	Hspb7
26.9265	26.6197	27.0513	26.3722	27.1443	27.7478	27.2034	27.341	27.0445	26.2703	27.0673	26.6158	+	0.0220597	0.523122	2.70666	1.43706	C26>CT	Q8BH61	Q8BH61	Coagulation factor XIII A chain	F13a1
28.0384	28.1481	28.3002	27.8382	28.3099	28.7442	28.1868	28.4829	28.4723	27.6857	28.5842	27.3092	+	0.0160205	0.527272	2.89315	1.4412	C26>CT	Q9QZZ6	Q9QZZ6	Dermatopontin	Dpt
33.1573	32.8632	32.5189	32.8711	33.2001	32.8819	32.1471	33.2289	32.8557	32.8497	33.8188	32.4123	+	0.0114186	0.580035	3.0913	1.49489	C26>CT	P62983;P62984;P0CG49;P0CG50	P62983;P62984;P0CG49;P0CG50	Ubiquitin-40S ribosomal protein S27a;Ubiquitin;40S ribosomal protein S27a;Ubiquitin-60S ribosomal protein L40;Ubiquitin;60S ribosomal protein L40;Polyubiquitin-B;Ubiquitin;Polyubiquitin-C;Ubiquitin;Ubiquitin-related 1;Ubiquitin-related 2	Rps27a;Uba52;Ubb;Ubc
26.5889	26.2129	25.9965	26.2036	26.9631	27.1713	26.3169	26.5156	26.5988	25.7019	26.2162	26.0058	+	0.0045391	0.602722	3.63969	1.51858	C26>CT	P42227	P42227	Signal transducer and activator of transcription 3	Stat3
27.7257	NaN	27.3958	NaN	28.2623	28.3444	27.5875	28.1404	28.5639	27.3448	27.7561	NaN	+	0.0120091	0.689428	3.36457	1.61264	C26>CT	O08677	O08677	Kininogen-1;Kininogen-1 heavy chain;Bradykinin;Kininogen-1 light chain	Kng1
28.0883	27.6783	27.9216	27.5167	28.3915	28.2579	28.2984	28.7478	28.8067	27.5633	28.3723	26.992	+	0.00414534	0.782373	3.69459	1.71996	C26>CT	Q9Z1T2;Q05895	Q9Z1T2	Thrombospondin-4	Thbs4
27.828	26.1658	26.843	NaN	27.9264	27.8716	26.8558	27.2371	27.6181	26.4803	26.7688	26.876	+	0.00476975	0.897466	3.72012	1.86279	C26>CT	P24270	P24270	Catalase	Cat
24.732	23.8819	NaN	24.4402	25.2038	25.78	23.9194	24.7791	25.2198	NaN	24.7138	24.262	+	0.00412604	0.94551	3.96877	1.92587	C26>CT	Q9JJG0;Q6Y685	Q9JJG0	Transforming acidic coiled-coil-containing protein 2	Tacc2
31.4453	30.1469	30.4511	30.5565	31.5129	31.5358	30.6761	31.5573	31.2483	30.2621	31.3825	30.3615	+	5.35888e-07	1.03796	11.2474	2.05332	C26>CT	O70548	O70548	Telethonin	Tcap
28.5757	27.6972	28.1632	27.7064	29.2109	29.6227	28.2315	29.3023	29.3217	27.8452	28.8513	27.8813	+	4.36823e-05	1.22663	6.86672	2.3402	C26>CT	P11276	P11276	Fibronectin;Anastellin	Fn1
26.4676	25.8443	24.7794	25.2764	27.0233	27.6878	25.4735	26.9029	27.8897	25.3794	27.4531	25.8138	+	5.43702e-05	1.8096	6.68921	3.50545	C26>CT	P08226	P08226	Apolipoprotein E	Apoe
29.8926	27.9593	28.4783	27.5449	30.0415	30.3268	28.2115	30.4421	30.066	28.04	30.1624	27.8691	+	6.82851e-08	2.13806	13.9879	4.4017	C26>CT	P01027	P01027	Complement C3;Complement C3 beta chain;C3-beta-c;Complement C3 alpha chain;C3a anaphylatoxin;Acylation stimulating protein;Complement C3b alpha chain;Complement C3c alpha chain fragment 1;Complement C3dg fragment;Complement C3g fragment;Complement C3d fragment;Complement C3f fragment;Complement C3c alpha chain fragment 2	C3
31.7503	29.5836	29.5579	28.9885	31.7618	32.26	29.3168	32.0853	31.7916	29.2889	31.7976	29.0434	+	2.73605e-09	2.61128	19.509	6.11046	C26>CT	E9PV24	E9PV24	Fibrinogen alpha chain;Fibrinopeptide A;Fibrinogen alpha chain	Fga
31.1839	28.2193	27.7113	28.6022	31.6639	31.3484	29.4276	31.2226	31.4879	27.942	31.015	27.1129	+	2.97887e-06	3.15108	9.33387	8.8832	C26>CT	Q91X72	Q91X72	Hemopexin	Hpx
27.6563	25.5774	25.5777	25.6574	29.6469	30.1236	25.6668	29.4748	28.0798	25.564	28.1339	25.4568	+	1.39431e-05	3.2692	7.84675	9.64111	C26>CT	P06909	P06909	Complement factor H	Cfh
31.3347	28.9657	29.0491	26.8102	31.6613	32.1872	28.5848	32.1769	31.9484	28.8031	31.6325	28.6466	+	3.77745e-06	3.34692	9.09164	10.1747	C26>CT	Q8VCM7	Q8VCM7	Fibrinogen gamma chain	Fgg
31.3488	28.5652	29.3217	28.0876	31.9491	32.5655	28.5896	32.5565	32.2335	27.7931	31.9826	28.1844	+	1.53583e-07	3.68242	12.8458	12.8386	C26>CT	Q8K0E8;CON__P02676	Q8K0E8	Fibrinogen beta chain;Fibrinopeptide B;Fibrinogen beta chain	Fgb
31.0916	26.7009	27.6395	26.7836	31.2882	31.5235	26.8425	31.0944	31.2477	25.2133	30.4884	26.5252	+	1.5931e-07	4.50479	12.7962	22.7027	C26>CT	O70571	O70571	[Pyruvate dehydrogenase (acetyl-transferring)] kinase isozyme 4, mitochondrial	Pdk4
