# Supplementary material for: Marked Increased Production of Acute Phase Reactants by Skeletal Muscle during Cancer Cachexia
Source: Cancers (Basel). 2020 Oct 31;12(11):3221. doi: 10.3390/cancers12113221 (PMC7693727; doi:10.3390/cancers12113221)
Supplement: Supplementary file 1 [file cancers-12-03221-s001.zip › cancers supp DAT (ZIP)/Supplementary Table S3 Massart I.xlsx]

## Sheet: Feuil1
Table S3
Gene name	Majority protein ID	Protein name	Peptide sequence	C26 model				BaF3 model
				mean +/- SEM CT	mean +/-SEM C26	p value	ratio mean C26/ mean CT	mean +/- SEM CT	mean +/-SEM BaF3	p value	ratio mean BaF3/ mean CT
Ambp	Q07456	Protein AMBP	TIAACNLPIVQGPCR	0.1172 ± 0.0070	0.5174 ± 0.0354	0.0016	4.41468	0.1142 ± 0.0065	0.1698 ± 0.0145	0.0087	1.48687
			LWAFDAAQGK	0.0195 ± 0.0010	0.0857 ± 0.0046	0.0016	4.39487	0.0177 ± 0.0009	0.0494 ± 0.0025	0.0022	2.79096
			CIQFHYGGCK	0.0424 ± 0.0031	0.1884 ± 0.0122	0.0016	4.4434	0.0403 ± 0.0024	0.1111 ± 0.0071	0.0022	2.75682
			EYCGVPGDGYEELIR	0.0856 ± 0.0048	0.3358 ± 0.0130	0.0016	3.9229	0.0838 ± 0.0040	0.2321 ± 0.0110	0.0022	2.76969
Apoe	P08226	Apolipoprotein E	ELEEQLGPVAEETR	0.0034 ± 0.0002	0.0081 ± 0.0006	0.0016	2.38235	0.0040 ± 0.0004	0.0047 ± 0.0004	0.2403	1.175
			LQAEIFQAR	0.0322 ± 0.0021	0.0730 ± 0.0055	0.0016	2.26708	0.0331 ± 0.0024	0.0336 ± 0.0029	0.9372	1.01511
A2m	Q61838	Alpha-2-macroglobulin	YGAATFTR	0.4423 ± 0.0227	0.6348 ± 0.0341	0.0016	1.43522	0.3397 ± 0.0171	0.4278 ± 0.0236	0.026	1.25935
			SVIVEPEGIEK	0.2789 ± 0.0167	0.3490 ± 0.0080	0.0186	1.25134	0.2302 ± 0.0142	0.2942 ± 0.0166	0.026	1.27802
			LPDLPGNYVTK	0.2809 ± 0.0118	0.3803 ± 0.0208	0.0016	1.35386	0.2221 ± 0.0105	0.3034 ± 0.0155	0.0022	1.36605
			YNILPVADGK	0.2602 ± 0.0137	0.3325 ± 0.0160	0.0109	1.27786	0.1996 ± 0.0094	0.2658 ± 0.0144	0.0087	1.33166
A2mp	Q6GQT1	Alpha-2-macroglobulin-P	NEVPVVPER	0.0001 ± 1.48e-5	0.0640 ± 0.0135	0.0016	640	/	/	/	/
			LPSDVVEESAR	1.6e-5 ± 4.32e-6	0.0526 ± 0.0125	0.0016	3288.75	/	/	/	/
			DGSYSTFGDKPGR	1.8e-5 ± 2.65e-5	0.0274± 0.0062	0.0016	152.222	/	/	/	/
			VTLPTVPGDYTAK	0.0002 ± 5.68e-6	0.0372 ± 0.0081	0.0016	186	/	/	/	/
C3	P01027	Complement C3	TIYTPGSTVLYR	0.1234 ± 0.0061	0.399 ± 0.02731	0.0016	3.23339	0.1765 ± 0.0074	0.3512 ± 0.0216	0.0022	1.9898
			SGIPIVTSPYQIHFTK	0.0829 ± 0.0041	0.254 ± 0.0214	0.0016	3.06393	0.1258 ± 0.0050	0.251 ± 0.0156	0.0022	1.99523
			GVFVLNK	0.2130 ± 0.0115	0.7013 ± 0.0451	0.0016	3.29249	0.3009 ± 0.0145	0.5841 ± 0.0356	0.0022	1.94118
			ADIGCTPGSGK	0.0740 ± 0.0069	0.3272 ± 0.02481	0.0016	4.42162	0.1110 ± 0.0099	0.2237 ± 0.0138	0.0022	2.01532
Fga	E9PV24	Fibrinogen alpha chain	LEVDIDIK	0.0042 ± 0.0012	0.0229 ± 0.0025	0.0016	5.45238	0.0050 ± 0.0004	0.0097 ± 0.0011	0.0043	1.94
Fgb	Q8K0E8	Fibrinogen beta chain	TPCTVSCNIPVVSGK	1.0100 ± 0.2961	6.895 ± 0.7705	0.0016	6.82673	1.3630 ± 0.0643	2.6230 ± 0.2495	0.0022	1.92443
			MGPTELLIEMEDWK	0.1511 ± 0.0432	0.9686 ± 0.0776	0.0016	6.41032	0.2218 ± 0.0067	0.4076 ± 0.0281	0.0022	1.83769
			MGPTELLIEMEDWK	0.0449 ± 0.0131	0.2487 ± 0.0207	0.0016	5.55134	0.0417 ± 0.0013	0.0789 ± 0.0094	0.0022	1.89209
			MGPTELLIEMEDWK	0.0048 ± 0.0015	0.0258 ± 0.0040	0.0016	5.375	/	/	/	/
			MGPTELLIEMEDWK total	0.2008 ± 0.0578	1.2430 ± 0.0946	0.0016	6.19332	0.291 ± 0.0199	0.4494 ± 0.0286	0.0022	1.54433
			EDGGGWWYNR	0.3307 ± 0.0959	2.0900 ± 0.1389	0.0016	6.31993	0.3550 ± 0.1449	0.6928 ± 0.2827	0.0022	1.95155
Fgg	Q8VCM7	Fibrinogen gamma chain	DNCCILDER	0.4100 ± 0.1197	2.6950 ± 0.1793	0.0016	6.57317	0.5143 ± 0.0261	0.8301 ± 0.0729	0.0022	1.61404
			YLQEIYNSNNQK	0.1053 ± 0.0311	0.6693 ± 0.0490	0.0016	6.35613	0.1366 ± 0.0059	0.2592 ± 0.0247	0.0022	1.89751
			VAQLEAQCQEPCK	0.2013 ± 0.0608	1.2800 ± 0.0923	0.0016	6.35867	0.2634 ± 0.0094	0.4771 ± 0.0519	0.0022	1.81131
			EGFGHLSPTGTTEFWLGNEK	0.2928 ± 0.0846	1.7230 ± 0.1227	0.0016	5.88456	0.4003 ± 0.0156	0.749 ± 0.0610	0.0022	1.8711
Hp	Q61646	Haptoglobin	LPECEAVCGKPK	0.0041± 0.0012	1.2270 ± 0.1167	0.0016	299.268	0.0012 ± 0.0002	0.0858 ± 0.0622	0.0022	71.5
			GSFPWQAK	0.0088 ± 0.0027	2.1210 ± 0.1760	0.0016	241.023	0.0015 ± 0.0006	0.1191 ± 0.0049	0.0022	79.4
			VMPICLPSK	0.0056 ± 0.0015	2.1210 ± 0.3445	0.0016	378.75	0.0014 ± 0.0003	0.1322 ± 0.0971	0.0022	94.4286
			VMPICLPSK	0.0004 ± 5.387e-5	0.0450 ± 0.0053	0.0016	112.5	/	/	/	/
			VMPICLPSK total	0.0060 ± 0.0015	2.1660 ± 0.3480	0.0016	361	/	/	/	/
			VGYVSGWGR	0.0059 ± 0.0018	1.3660 ± 0.1160	0.0016	231.525	0.0009 ± 0.0004	0.0771 ± 0.0315	0.0022	85.6667
Hpx	Q91X72	Hemopexin	LWWLDLK	0.0715 ± 0.0033	0.4647 ± 0.0185	0.0016	6.4993	0.0515 ± 0.0210	0.3085 ± 0.1259	0.0022	5.99029
			CSPDPGLTALLSDHR	0.2734 ± 0.0197	1.7420 ± 0.0978	0.0016	6.37162	0.2314 ± 0.0113	1.3830 ± 0.1092	0.0022	5.97666
			GGNNLVSGYPK	0.2131 ± 0.0158	1.3850 ± 0.0788	0.0016	6.4993	0.1717 ± 0.0093	0.9598 ± 0.0844	0.0022	5.58998
Itih3	Q61704	Inter-alpha-trypsin inhibitor heavy chain H3	FTVSVNVAAGSK	0.0461 ± 0.0033	0.5081 ± 0.0240	0.0016	11.0217	0.0140 ± 0.0057	0.0847 ± 0.0346	0.0022	6.05
			VTFELTYEELLK	0.0145 ± 0.0007	0.1443 ± 0.0072	0.0016	9.95172	0.0144 ± 0.0005	0.0832 ± 0.0040	0.0022	5.77778
			GHVSFKPSLDQQR	0.0077 ± 0.0008	0.0820 ± 0.0040	0.0016	10.6494	0.0069 ± 0.0005	0.0454 ± 0.0030	0.0022	6.57971
			LWAYLTIEQLLEK	0.0350 ± 0.0028	0.3314 ± 0.0204	0.0016	9.46857	0.0282 ± 0.0013	0.1552 ± 0.0077	0.0022	5.50355
Itih4	A6X935	Inter alpha-trypsin inhibitor heavy chain 4	NGIDIYSLTVDSR	0.0406 ± 0.0022	0.7859 ± 0.0506	0.0016	19.3571	0.0370 ± 0.0015	0.0978 ± 0.0071	0.0022	2.64324
			YIFHNFMER	0.0189 ± 0.0011	0.3761 ± 0.0260	0.0016	19.8995	0.0172 ± 0.0009	0.0463 ± 0.0029	0.0022	2.69186
			YIFHNFMER	0.0026 ± 2.483e-5	0.0057 ± 0.0004	0.0016	2.19231	/	/	/	/
			YIFHNFMER total	0.0191 ± 0.0011	0.3818 ± 0.0260	0.0016	19.9895	/	/	/	/
Kng1	O08677	Kininogen-1	DIPVDSPELK	0.0895 ± 0.0043	0.132 ± 0.0037	0.0016	1.47486	0.0896 ± 0.0050	0.1056 ± 0.0091	0.1797	1.17857
			RPPGFSPFR	0.3464 ± 0.0165	0.5153 ± 0.0270	0.0016	1.48759	0.3313 ± 0.0155	0.3799 ± 0.0323	0.2403	1.14669
			TVSPPYIAR	0.0048 ± 0.0004	0.0078 ± 0.0007	0.0062	1.625	0.0047 ± 0.0003	0.0056 ± 0.0005	0.1797	1.19149
			LISDFPEATSPK	0.0181 ± 0.0010	0.0162 ± 0.0010	0.2222	0.895028	0.0160 ± 0.0009	0.0166 ± 0.0012	0.6991	1.0375
Pdk4	O70571	[Pyruvate dehydrogenase (acetyl-transferring)] kinase isozyme 4, mitochondrial	YSPSPLSMK	/	/	/	/	/	/	/	/
			QLLDFGSENACER	/	/	/	/	/	/	/	/
			TSFAFLR	/	/	/	/	/	/	/	/
			NAPLAGFGYGLPISR	/	/	/	/	/	/	/	/
Orm1	Q60590	Alpha-1-acid glycoprotein 1	YEGGVETFAHLIVLR	0.0812 ± 0.0044	0.6752 ± 0.0283	0.0016	8.31527	0.0636 ± 0.0025	0.4047 ± 0.0216	0.0022	6.36321
			HGAFMLAFDLK	0.0379 ± 0.0025	0.3474 ± 0.0184	0.0016	9.16623	0.0298 ± 0.0012	0.1856 ± 0.0082	0.0022	6.22819
			RPDITPELR	0.0473 ± 0.0033	0.6695 ± 0.0473	0.0016	14.1543	0.0296 ± 0.0018	0.4522 ± 0.0291	0.0022	15.277
			AVTHVGMDESEIIFVDWK	0.0097 ± 0.0012	0.0818 ± 0.0117	0.0016	8.43299	0.0029 ± 0.0003	0.0296 ± 0.0032	0.0022	10.2069
Orm2	P07361	Alpha-1-acid glycoprotein 2	WFFIGAAVLNPDYR	0.0026 ± 0.0004	0.7807 ± 0.0895	0.0016	300.269	0.0098 ± 0.0012	1.4130 ± 0.1880	0.0022	144.184
			MHGAFMLAFDLK	0.0026 ± 0.0007	0.1582 ± 0.0156	0.0016	60.8462	0.0067 ± 0.0008	0.2117 ± 0.0286	0.0022	31.597
Saa1	P05366	Serum amyloid A-1 protein	GPGGVWAAEK	0.0012 ± 0.0001	1.2500 ± 0.0893	0.0016	1041.67	0.0012 ± 0.0001	0.0948 ± 0.0178	0.0022	79
			EAFQEFFGR	0.0009 ± 0.0001	1.082 ± 0.0620	0.0016	1202.22	0.0007 ± 6.38e-5	0.0993 ± 0.0193	0.0022	141.857
			GHEDTIADQEANR	0.0028 ± 0.0006	0.7138 ± 0.0610	0.0016	254.929	0.0045 ± 0.0008	0.0513 ± 0.0079	0.0022	11.4
Serpina3n	Q91WP6	Serine protease inhibitor A3N	LINDYVR	0.0294 ± 0.0033	0.2684 ± 0.0160	0.0016	9.12925	0.0333 ± 0.0012	0.1425 ± 0.0080	0.0022	4.27928
			MIDELHLPK	0.0101 ± 0.0007	0.0814 ± 0.0066	0.0016	8.05941	0.0088 ± 0.0008	0.0397 ± 0.0023	0.0022	4.51136
			FSISTDYSLEDVLSK	0.0127 ± 0.0006	0.1495 ± 0.0113	0.0016	11.7439	0.0141 ± 0.0005	0.0854 ± 0.0060	0.0022	6.05674
Serpina10	Q8R121	Protein Z-dependent protease inhibitor	LFDEINPETK	0.0042 ± 0.0002	0.0224 ± 0.0012	0.0016	5.33333	0.0030 ± 0.0002	0.0070 ± 0.0005	0.0022	2.33333
			LFSTSADLSELSAMAR	0.0078 ± 0.0004	0.0478 ± 0.0031	0.0016	6.12821	0.0057 ± 0.0003	0.0151 ± 0.0011	0.0022	2.64912
Tcap	O70548	Telethonin	EAFWAEWK	/	/	/	/	/	/	/	/
			DLTLSTRPEEGCSLHEEDTQR	/	/	/	/	/	/	/	/
			GLQEYQLPYQR	/	/	/	/	/	/	/	/
Ttr	P07309	Transthyretin	GSPAVDVAVK	0.0997 ± 0.0059	0.0080 ± 0.0010	0.0016	0.0802407	0.1161 ± 0.0065	0.0253 ± 0.0030	0.0022	0.217916
			TSEGSWEPFASGK	0.0113 ± 0.0006	0.0010 ± 9.39e-5	0.0016	0.0884956	0.0135 ± 0.0006	0.0031 ± 0.0004	0.0022	0.230141
			TAESGELHGLTTDEK	0.0168 ± 0.0015	0.0012 ± 0.0002	0.0016	0.0714286	0.0208 ± 0.0009	0.0042 ± 0.0006	0.0022	0.201826
