# Supplementary material for: Marked Increased Production of Acute Phase Reactants by Skeletal Muscle during Cancer Cachexia
Source: Cancers (Basel). 2020 Oct 31;12(11):3221. doi: 10.3390/cancers12113221 (PMC7693727; doi:10.3390/cancers12113221)
Supplement: Supplementary file 1 [file cancers-12-03221-s001.zip › cancers supp DAT (ZIP)/Supplementary Table S4 Massart I.xlsx]

## Sheet: Feuil1
Gene name	majority protein ID	Protein name	Replicate Name	Peptide Sequence	Peptide Note	Precursor	Precursor Charge	Retention Time	Transition	Fragment Ion	Product Mz	Product Charge	Transition Result	Cv Area Ratio
Ambp	Q07456	Protein AMBP	4013	TIAACNLPIVQGPCR		835,4293++	2	67,26	P - y8+	y8	926,487647	1	32816780	14,7%
			4014	TIAACNLPIVQGPCR		835,4293++	2	67,25	P - y8+	y8	926,487647	1	27951910	14,7%
			4015	TIAACNLPIVQGPCR		835,4293++	2	67,02	P - y8+	y8	926,487647	1	37806790	14,7%
			4013	TIAACNLPIVQGPCR		835,4293++	2	67,25	V - y6+	y6	716,350819	1	5145510	15,3%
			4014	TIAACNLPIVQGPCR		835,4293++	2	67,17	V - y6+	y6	716,350819	1	4438295	15,3%
			4015	TIAACNLPIVQGPCR		835,4293++	2	67,07	V - y6+	y6	716,350819	1	6022602	15,3%
			4013	TIAACNLPIVQGPCR		835,4293++	2	67,28	Q - y5+	y5	617,282405	1	5452848	13,9%
			4014	TIAACNLPIVQGPCR		835,4293++	2	67,27	Q - y5+	y5	617,282405	1	4875185	13,9%
			4015	TIAACNLPIVQGPCR		835,4293++	2	67,13	Q - y5+	y5	617,282405	1	6597170	13,9%
			4013	TIAACNLPIVQGPCR		835,4293++	2	67,25	G - y4+	y4	489,223828	1	10283340	14,4%
			4014	TIAACNLPIVQGPCR		835,4293++	2	67,21	G - y4+	y4	489,223828	1	8791210	14,4%
			4015	TIAACNLPIVQGPCR		835,4293++	2	66,99	G - y4+	y4	489,223828	1	11418040	14,4%
			4013	TIAACNLPIVQGPCR		840,4334++ (heavy)	2	67,25	P - y8+	y8	936,495916	1	138415000
			4014	TIAACNLPIVQGPCR		840,4334++ (heavy)	2	67,26	P - y8+	y8	936,495916	1	155809900
			4015	TIAACNLPIVQGPCR		840,4334++ (heavy)	2	67,02	P - y8+	y8	936,495916	1	163914200
			4013	TIAACNLPIVQGPCR		840,4334++ (heavy)	2	67,27	V - y6+	y6	726,359088	1	33864070
			4014	TIAACNLPIVQGPCR		840,4334++ (heavy)	2	67,26	V - y6+	y6	726,359088	1	38937670
			4015	TIAACNLPIVQGPCR		840,4334++ (heavy)	2	67,01	V - y6+	y6	726,359088	1	40402570
			4013	TIAACNLPIVQGPCR		840,4334++ (heavy)	2	67,22	Q - y5+	y5	627,290674	1	24738140
			4014	TIAACNLPIVQGPCR		840,4334++ (heavy)	2	67,16	Q - y5+	y5	627,290674	1	28144680
			4015	TIAACNLPIVQGPCR		840,4334++ (heavy)	2	67	Q - y5+	y5	627,290674	1	29276590
			4013	TIAACNLPIVQGPCR		840,4334++ (heavy)	2	67,29	G - y4+	y4	499,232097	1	44411230
			4014	TIAACNLPIVQGPCR		840,4334++ (heavy)	2	67,23	G - y4+	y4	499,232097	1	50412030
			4015	TIAACNLPIVQGPCR		840,4334++ (heavy)	2	67	G - y4+	y4	499,232097	1	52096730
			4013	LWAFDAAQGK		553,7851++	2	66,85	A - y8+	y8	807,399543	1	65950580	0.16
			4014	LWAFDAAQGK		553,7851++	2	66,71	A - y8+	y8	807,399543	1	54964540	0.16
			4015	LWAFDAAQGK		553,7851++	2	66,44	A - y8+	y8	807,399543	1	74441980	0.16
			4013	LWAFDAAQGK		553,7851++	2	66,76	F - y7+	y7	736,36243	1	18701080	15,6%
			4014	LWAFDAAQGK		553,7851++	2	66,85	F - y7+	y7	736,36243	1	15846690	15,6%
			4015	LWAFDAAQGK		553,7851++	2	66,61	F - y7+	y7	736,36243	1	21748780	15,6%
			4013	LWAFDAAQGK		553,7851++	2	66,59	D - y6+	y6	589,294016	1	8887610	0.16
			4014	LWAFDAAQGK		553,7851++	2	66,59	D - y6+	y6	589,294016	1	7663334	0.16
			4015	LWAFDAAQGK		553,7851++	2	66,54	D - y6+	y6	589,294016	1	10691390	0.16
			4013	LWAFDAAQGK		553,7851++	2	66,67	A - y5+	y5	474,267073	1	7666883	15,3%
			4014	LWAFDAAQGK		553,7851++	2	66,7	A - y5+	y5	474,267073	1	6634578	15,3%
			4015	LWAFDAAQGK		553,7851++	2	66,68	A - y5+	y5	474,267073	1	9147149	15,3%
			4013	LWAFDAAQGK		557,7922++ (heavy)	2	66,56	A - y8+	y8	815,413742	1	1639946000
			4014	LWAFDAAQGK		557,7922++ (heavy)	2	66,59	A - y8+	y8	815,413742	1	1839977000
			4015	LWAFDAAQGK		557,7922++ (heavy)	2	66,68	A - y8+	y8	815,413742	1	1866296000
			4013	LWAFDAAQGK		557,7922++ (heavy)	2	66,6	F - y7+	y7	744,376629	1	494252800
			4014	LWAFDAAQGK		557,7922++ (heavy)	2	66,52	F - y7+	y7	744,376629	1	552343000
			4015	LWAFDAAQGK		557,7922++ (heavy)	2	66,6	F - y7+	y7	744,376629	1	566727800
			4013	LWAFDAAQGK		557,7922++ (heavy)	2	66,64	D - y6+	y6	597,308215	1	235599500
			4014	LWAFDAAQGK		557,7922++ (heavy)	2	66,52	D - y6+	y6	597,308215	1	265607400
			4015	LWAFDAAQGK		557,7922++ (heavy)	2	66,67	D - y6+	y6	597,308215	1	271398200
			4013	LWAFDAAQGK		557,7922++ (heavy)	2	66,56	A - y5+	y5	482,281272	1	202796300
			4014	LWAFDAAQGK		557,7922++ (heavy)	2	66,57	A - y5+	y5	482,281272	1	230757300
			4015	LWAFDAAQGK		557,7922++ (heavy)	2	66,68	A - y5+	y5	482,281272	1	239296200
			4013	CIQFHYGGCK		423,8550+++	3	33,51	H - y6+	y6	721,30862	1	1561796	16,8%
			4014	CIQFHYGGCK		423,8550+++	3	33,38	H - y6+	y6	721,30862	1	1318827	16,8%
			4015	CIQFHYGGCK		423,8550+++	3	33,34	H - y6+	y6	721,30862	1	1381386	16,8%
			4013	CIQFHYGGCK		423,8550+++	3	33,52	Y - y5+	y5	584,249708	1	5972959	16,2%
			4014	CIQFHYGGCK		423,8550+++	3	33,38	Y - y5+	y5	584,249708	1	5052050	16,2%
			4015	CIQFHYGGCK		423,8550+++	3	33,32	Y - y5+	y5	584,249708	1	5328460	16,2%
			4013	CIQFHYGGCK		423,8550+++	3	33,51	G - y4+	y4	421,18638	1	5030213	14,3%
			4014	CIQFHYGGCK		423,8550+++	3	33,58	G - y4+	y4	421,18638	1	4520939	14,3%
			4015	CIQFHYGGCK		423,8550+++	3	33,33	G - y4+	y4	421,18638	1	4701133	14,3%
			4013	CIQFHYGGCK		423,8550+++	3	33,49	Q - b3+	b3	402,180566	1	1381711	0.12
			4014	CIQFHYGGCK		423,8550+++	3	33,55	Q - b3+	b3	402,180566	1	1300570	0.12
			4015	CIQFHYGGCK		423,8550+++	3	33,32	Q - b3+	b3	402,180566	1	1165266	0.12
			4013	CIQFHYGGCK		426,5264+++ (heavy)	3	33,48	H - y6+	y6	729,322819	1	19546520
			4014	CIQFHYGGCK		426,5264+++ (heavy)	3	33,39	H - y6+	y6	729,322819	1	22995070
			4015	CIQFHYGGCK		426,5264+++ (heavy)	3	33,3	H - y6+	y6	729,322819	1	18357770
			4013	CIQFHYGGCK		426,5264+++ (heavy)	3	33,52	Y - y5+	y5	592,263907	1	72931380
			4014	CIQFHYGGCK		426,5264+++ (heavy)	3	33,37	Y - y5+	y5	592,263907	1	84539750
			4015	CIQFHYGGCK		426,5264+++ (heavy)	3	33,32	Y - y5+	y5	592,263907	1	68089050
			4013	CIQFHYGGCK		426,5264+++ (heavy)	3	33,47	G - y4+	y4	429,200579	1	60381880
			4014	CIQFHYGGCK		426,5264+++ (heavy)	3	33,44	G - y4+	y4	429,200579	1	70828040
			4015	CIQFHYGGCK		426,5264+++ (heavy)	3	33,3	G - y4+	y4	429,200579	1	57215620
			4013	CIQFHYGGCK		426,5264+++ (heavy)	3	33,52	Q - b3+	b3	402,180566	1	15936410
			4014	CIQFHYGGCK		426,5264+++ (heavy)	3	33,39	Q - b3+	b3	402,180566	1	19063940
			4015	CIQFHYGGCK		426,5264+++ (heavy)	3	33,3	Q - b3+	b3	402,180566	1	15227980
			4013	EYCGVPGDGYEELIR		878,8960++	2	76,97	P - y10+	y10	1148,558229	1	13684110	13,3%
			4014	EYCGVPGDGYEELIR		878,8960++	2	76,87	P - y10+	y10	1148,558229	1	12163590	13,3%
			4015	EYCGVPGDGYEELIR		878,8960++	2	76,75	P - y10+	y10	1148,558229	1	15246020	13,3%
			4013	EYCGVPGDGYEELIR		878,8960++	2	76,91	G - y7+	y7	879,457058	1	1907951	17,3%
			4014	EYCGVPGDGYEELIR		878,8960++	2	76,85	G - y7+	y7	879,457058	1	1592535	17,3%
			4015	EYCGVPGDGYEELIR		878,8960++	2	76,79	G - y7+	y7	879,457058	1	2155977	17,3%
			4013	EYCGVPGDGYEELIR		878,8960++	2	77,1	C - b3+	b3	453,143846	1	1027843	13,9%
			4014	EYCGVPGDGYEELIR		878,8960++	2	76,79	C - b3+	b3	453,143846	1	900406	13,9%
			4015	EYCGVPGDGYEELIR		878,8960++	2	76,78	C - b3+	b3	453,143846	1	1077356	13,9%
			4013	EYCGVPGDGYEELIR		878,8960++	2	76,9	G - b4+	b4	510,16531	1	1416072	15,1%
			4014	EYCGVPGDGYEELIR		878,8960++	2	76,96	G - b4+	b4	510,16531	1	1209554	15,1%
			4015	EYCGVPGDGYEELIR		878,8960++	2	76,75	G - b4+	b4	510,16531	1	1489063	15,1%
			4013	EYCGVPGDGYEELIR		883,9001++ (heavy)	2	76,94	P - y10+	y10	1158,566498	1	108111000
			4014	EYCGVPGDGYEELIR		883,9001++ (heavy)	2	76,9	P - y10+	y10	1158,566498	1	123590800
			4015	EYCGVPGDGYEELIR		883,9001++ (heavy)	2	76,76	P - y10+	y10	1158,566498	1	123723100
			4013	EYCGVPGDGYEELIR		883,9001++ (heavy)	2	76,9	G - y7+	y7	889,465327	1	14652500
			4014	EYCGVPGDGYEELIR		883,9001++ (heavy)	2	76,88	G - y7+	y7	889,465327	1	16937360
			4015	EYCGVPGDGYEELIR		883,9001++ (heavy)	2	76,74	G - y7+	y7	889,465327	1	16852590
			4013	EYCGVPGDGYEELIR		883,9001++ (heavy)	2	76,91	C - b3+	b3	453,143846	1	6912784
			4014	EYCGVPGDGYEELIR		883,9001++ (heavy)	2	76,92	C - b3+	b3	453,143846	1	8018130
			4015	EYCGVPGDGYEELIR		883,9001++ (heavy)	2	76,77	C - b3+	b3	453,143846	1	8034480
			4013	EYCGVPGDGYEELIR		883,9001++ (heavy)	2	76,94	G - b4+	b4	510,16531	1	11233640
			4014	EYCGVPGDGYEELIR		883,9001++ (heavy)	2	76,88	G - b4+	b4	510,16531	1	12995200
			4015	EYCGVPGDGYEELIR		883,9001++ (heavy)	2	76,76	G - b4+	b4	510,16531	1	12959260
Apoe	P08226	Apolipoprotein E	4013	ELEEQLGPVAEETR		800,3967++	2	52,16	L - y9+	y9	971,515636	1	1154222	24,8%
			4014	ELEEQLGPVAEETR		800,3967++	2	52,3	L - y9+	y9	971,515636	1	751326	24,8%
			4015	ELEEQLGPVAEETR		800,3967++	2	51,86	L - y9+	y9	971,515636	1	1104716	24,8%
			4013	ELEEQLGPVAEETR		800,3967++	2	52,08	G - y8+	y8	858,431572	1	3536280	18,6%
			4014	ELEEQLGPVAEETR		800,3967++	2	52,05	G - y8+	y8	858,431572	1	2616539	18,6%
			4015	ELEEQLGPVAEETR		800,3967++	2	51,98	G - y8+	y8	858,431572	1	3670768	18,6%
			4013	ELEEQLGPVAEETR		800,3967++	2	51,96	P - y7+	y7	801,410108	1	1223265	22,7%
			4014	ELEEQLGPVAEETR		800,3967++	2	52,15	P - y7+	y7	801,410108	1	904286	22,7%
			4015	ELEEQLGPVAEETR		800,3967++	2	52,24	P - y7+	y7	801,410108	1	1467636	22,7%
			4013	ELEEQLGPVAEETR		800,3967++	2	51,8	A - y5+	y5	605,28893	1	634749	17,4%
			4014	ELEEQLGPVAEETR		800,3967++	2	52,04	A - y5+	y5	605,28893	1	545666	17,4%
			4015	ELEEQLGPVAEETR		800,3967++	2	52	A - y5+	y5	605,28893	1	796550	17,4%
			4013	ELEEQLGPVAEETR		805,4008++ (heavy)	2	52,09	L - y9+	y9	981,523905	1	229649600
			4014	ELEEQLGPVAEETR		805,4008++ (heavy)	2	52,09	L - y9+	y9	981,523905	1	249568700
			4015	ELEEQLGPVAEETR		805,4008++ (heavy)	2	51,96	L - y9+	y9	981,523905	1	256243500
			4013	ELEEQLGPVAEETR		805,4008++ (heavy)	2	52,09	G - y8+	y8	868,439841	1	721329900
			4014	ELEEQLGPVAEETR		805,4008++ (heavy)	2	52,1	G - y8+	y8	868,439841	1	770283100
			4015	ELEEQLGPVAEETR		805,4008++ (heavy)	2	51,93	G - y8+	y8	868,439841	1	792847500
			4013	ELEEQLGPVAEETR		805,4008++ (heavy)	2	52,09	P - y7+	y7	811,418377	1	279766900
			4014	ELEEQLGPVAEETR		805,4008++ (heavy)	2	52,17	P - y7+	y7	811,418377	1	301039700
			4015	ELEEQLGPVAEETR		805,4008++ (heavy)	2	51,99	P - y7+	y7	811,418377	1	309499200
			4013	ELEEQLGPVAEETR		805,4008++ (heavy)	2	52,05	A - y5+	y5	615,297199	1	155287600
			4014	ELEEQLGPVAEETR		805,4008++ (heavy)	2	52,06	A - y5+	y5	615,297199	1	168376400
			4015	ELEEQLGPVAEETR		805,4008++ (heavy)	2	51,84	A - y5+	y5	615,297199	1	172694800
			4013	LQAEIFQAR		538,2984++	2	50,55	A - y7+	y7	834,446828	1	41780040	13,2%
			4014	LQAEIFQAR		538,2984++	2	50,6	A - y7+	y7	834,446828	1	37011350	13,2%
			4015	LQAEIFQAR		538,2984++	2	50,44	A - y7+	y7	834,446828	1	45355780	13,2%
			4013	LQAEIFQAR		538,2984++	2	50,54	E - y6+	y6	763,409714	1	8813627	15,2%
			4014	LQAEIFQAR		538,2984++	2	50,6	E - y6+	y6	763,409714	1	7508785	15,2%
			4015	LQAEIFQAR		538,2984++	2	50,44	E - y6+	y6	763,409714	1	9448333	15,2%
			4013	LQAEIFQAR		538,2984++	2	50,47	I - y5+	y5	634,367121	1	8567294	0.16
			4014	LQAEIFQAR		538,2984++	2	50,76	I - y5+	y5	634,367121	1	7286230	0.16
			4015	LQAEIFQAR		538,2984++	2	50,51	I - y5+	y5	634,367121	1	9584139	0.16
			4013	LQAEIFQAR		538,2984++	2	50,45	Q - y3+	y3	374,214643	1	3313646	12,8%
			4014	LQAEIFQAR		538,2984++	2	50,61	Q - y3+	y3	374,214643	1	3046296	12,8%
			4015	LQAEIFQAR		538,2984++	2	50,51	Q - y3+	y3	374,214643	1	3792744	12,8%
			4013	LQAEIFQAR		543,3025++ (heavy)	2	50,48	A - y7+	y7	844,455097	1	1023801000
			4014	LQAEIFQAR		543,3025++ (heavy)	2	50,63	A - y7+	y7	844,455097	1	1152371000
			4015	LQAEIFQAR		543,3025++ (heavy)	2	50,4	A - y7+	y7	844,455097	1	1111954000
			4013	LQAEIFQAR		543,3025++ (heavy)	2	50,49	E - y6+	y6	773,417983	1	220078200
			4014	LQAEIFQAR		543,3025++ (heavy)	2	50,61	E - y6+	y6	773,417983	1	249447300
			4015	LQAEIFQAR		543,3025++ (heavy)	2	50,36	E - y6+	y6	773,417983	1	240609700
			4013	LQAEIFQAR		543,3025++ (heavy)	2	50,48	I - y5+	y5	644,37539	1	213692400
			4014	LQAEIFQAR		543,3025++ (heavy)	2	50,63	I - y5+	y5	644,37539	1	242119500
			4015	LQAEIFQAR		543,3025++ (heavy)	2	50,4	I - y5+	y5	644,37539	1	236739300
			4013	LQAEIFQAR		543,3025++ (heavy)	2	50,48	Q - y3+	y3	384,222912	1	83436950
			4014	LQAEIFQAR		543,3025++ (heavy)	2	50,63	Q - y3+	y3	384,222912	1	93958140
A2m	Q61838	Alpha-2-macroglobulin	4013	YGAATFTR		443,7245++	2	25,59	G - y7+	y7	723,378414	1	139751000	15,6%
			4014	YGAATFTR		443,7245++	2	25,27	G - y7+	y7	723,378414	1	116755000	15,6%
			4015	YGAATFTR		443,7245++	2	25,31	G - y7+	y7	723,378414	1	151957200	15,6%
			4013	YGAATFTR		443,7245++	2	25,65	A - y6+	y6	666,35695	1	105668300	15,2%
			4014	YGAATFTR		443,7245++	2	25,27	A - y6+	y6	666,35695	1	88361000	15,2%
			4015	YGAATFTR		443,7245++	2	25,38	A - y6+	y6	666,35695	1	114948900	15,2%
			4013	YGAATFTR		443,7245++	2	25,57	A - y5+	y5	595,319837	1	110728200	15,6%
			4014	YGAATFTR		443,7245++	2	25,28	A - y5+	y5	595,319837	1	91600440	15,6%
			4015	YGAATFTR		443,7245++	2	25,31	A - y5+	y5	595,319837	1	119684200	15,6%
			4013	YGAATFTR		443,7245++	2	25,61	T - y4+	y4	524,282723	1	111044500	15,3%
			4014	YGAATFTR		443,7245++	2	25,27	T - y4+	y4	524,282723	1	92663250	15,3%
			4015	YGAATFTR		443,7245++	2	25,31	T - y4+	y4	524,282723	1	120071400	15,3%
			4013	YGAATFTR		448,7286++ (heavy)	2	25,57	G - y7+	y7	733,386683	1	464378300
			4014	YGAATFTR		448,7286++ (heavy)	2	25,27	G - y7+	y7	733,386683	1	520968500
			4015	YGAATFTR		448,7286++ (heavy)	2	25,31	G - y7+	y7	733,386683	1	515337400
			4013	YGAATFTR		448,7286++ (heavy)	2	25,6	A - y6+	y6	676,365219	1	365614600
			4014	YGAATFTR		448,7286++ (heavy)	2	25,26	A - y6+	y6	676,365219	1	405963900
			4015	YGAATFTR		448,7286++ (heavy)	2	25,31	A - y6+	y6	676,365219	1	403048400
			4013	YGAATFTR		448,7286++ (heavy)	2	25,6	A - y5+	y5	605,328106	1	381540500
			4014	YGAATFTR		448,7286++ (heavy)	2	25,26	A - y5+	y5	605,328106	1	421989100
			4015	YGAATFTR		448,7286++ (heavy)	2	25,28	A - y5+	y5	605,328106	1	417982200
			4013	YGAATFTR		448,7286++ (heavy)	2	25,6	T - y4+	y4	534,290992	1	371996500
			4014	YGAATFTR		448,7286++ (heavy)	2	25,26	T - y4+	y4	534,290992	1	413163200
			4015	YGAATFTR		448,7286++ (heavy)	2	25,31	T - y4+	y4	534,290992	1	407788800
			4013	SVIVEPEGIEK		600,3295++	2	45,73	I - y9+	y9	1013,551353	1	23828190	16,7%
			4014	SVIVEPEGIEK		600,3295++	2	45,88	I - y9+	y9	1013,551353	1	19769060	16,7%
			4015	SVIVEPEGIEK		600,3295++	2	45,74	I - y9+	y9	1013,551353	1	25320990	16,7%
			4013	SVIVEPEGIEK		600,3295++	2	45,58	V - y8+	y8	900,467289	1	44862560	16,5%
			4014	SVIVEPEGIEK		600,3295++	2	45,84	V - y8+	y8	900,467289	1	37432250	16,5%
			4015	SVIVEPEGIEK		600,3295++	2	45,63	V - y8+	y8	900,467289	1	48183520	16,5%
			4013	SVIVEPEGIEK		600,3295++	2	45,73	E - y7+	y7	801,398875	1	37667520	15,7%
			4014	SVIVEPEGIEK		600,3295++	2	45,7	E - y7+	y7	801,398875	1	31933890	15,7%
			4015	SVIVEPEGIEK		600,3295++	2	45,67	E - y7+	y7	801,398875	1	40685750	15,7%
			4013	SVIVEPEGIEK		600,3295++	2	45,73	P - y6+	y6	672,356282	1	57886380	15,7%
			4014	SVIVEPEGIEK		600,3295++	2	45,85	P - y6+	y6	672,356282	1	49429720	15,7%
			4015	SVIVEPEGIEK		600,3295++	2	45,63	P - y6+	y6	672,356282	1	63973160	15,7%
			4013	SVIVEPEGIEK		604,3366++ (heavy)	2	45,62	I - y9+	y9	1021,565552	1	185499900
			4014	SVIVEPEGIEK		604,3366++ (heavy)	2	45,85	I - y9+	y9	1021,565552	1	214356400
			4015	SVIVEPEGIEK		604,3366++ (heavy)	2	45,63	I - y9+	y9	1021,565552	1	210766400
			4013	SVIVEPEGIEK		604,3366++ (heavy)	2	45,62	V - y8+	y8	908,481488	1	349553300
			4014	SVIVEPEGIEK		604,3366++ (heavy)	2	45,71	V - y8+	y8	908,481488	1	404747400
			4015	SVIVEPEGIEK		604,3366++ (heavy)	2	45,53	V - y8+	y8	908,481488	1	400468100
			4013	SVIVEPEGIEK		604,3366++ (heavy)	2	45,62	E - y7+	y7	809,413074	1	297427800
			4014	SVIVEPEGIEK		604,3366++ (heavy)	2	45,8	E - y7+	y7	809,413074	1	344091900
			4015	SVIVEPEGIEK		604,3366++ (heavy)	2	45,63	E - y7+	y7	809,413074	1	341626900
			4013	SVIVEPEGIEK		604,3366++ (heavy)	2	45,61	P - y6+	y6	680,370481	1	465248900
			4014	SVIVEPEGIEK		604,3366++ (heavy)	2	45,88	P - y6+	y6	680,370481	1	538640100
			4015	SVIVEPEGIEK		604,3366++ (heavy)	2	45,6	P - y6+	y6	680,370481	1	537310500
			4013	LPDLPGNYVTK		608,8322++	2	61,71	D - y9+	y9	1006,520387	1	31672710	0.14
			4014	LPDLPGNYVTK		608,8322++	2	61,65	D - y9+	y9	1006,520387	1	26331400	0.14
			4015	LPDLPGNYVTK		608,8322++	2	61,48	D - y9+	y9	1006,520387	1	35109180	0.14
			4013	LPDLPGNYVTK		608,8322++	2	61,68	L - y8+	y8	891,493444	1	20623630	13,6%
			4014	LPDLPGNYVTK		608,8322++	2	61,68	L - y8+	y8	891,493444	1	17432310	13,6%
			4015	LPDLPGNYVTK		608,8322++	2	61,47	L - y8+	y8	891,493444	1	23246140	13,6%
			4013	LPDLPGNYVTK		608,8322++	2	61,65	P - y7+	y7	778,40938	1	175401000	13,4%
			4014	LPDLPGNYVTK		608,8322++	2	61,63	P - y7+	y7	778,40938	1	146756400	13,4%
			4015	LPDLPGNYVTK		608,8322++	2	61,38	P - y7+	y7	778,40938	1	193973300	13,4%
			4013	LPDLPGNYVTK		608,8322++	2	61,64	L - b4+	b4	439,255111	1	43854600	13,2%
			4014	LPDLPGNYVTK		608,8322++	2	61,67	L - b4+	b4	439,255111	1	36246380	13,2%
			4015	LPDLPGNYVTK		608,8322++	2	61,39	L - b4+	b4	439,255111	1	46836430	13,2%
			4013	LPDLPGNYVTK		612,8393++ (heavy)	2	61,58	D - y9+	y9	1014,534586	1	170674800
			4014	LPDLPGNYVTK		612,8393++ (heavy)	2	61,63	D - y9+	y9	1014,534586	1	185172700
			4015	LPDLPGNYVTK		612,8393++ (heavy)	2	61,38	D - y9+	y9	1014,534586	1	194128200
			4013	LPDLPGNYVTK		612,8393++ (heavy)	2	61,63	L - y8+	y8	899,507643	1	113067600
			4014	LPDLPGNYVTK		612,8393++ (heavy)	2	61,64	L - y8+	y8	899,507643	1	123291600
			4015	LPDLPGNYVTK		612,8393++ (heavy)	2	61,41	L - y8+	y8	899,507643	1	129965600
			4013	LPDLPGNYVTK		612,8393++ (heavy)	2	61,63	P - y7+	y7	786,423579	1	952863100
			4014	LPDLPGNYVTK		612,8393++ (heavy)	2	61,63	P - y7+	y7	786,423579	1	1026810000
			4015	LPDLPGNYVTK		612,8393++ (heavy)	2	61,4	P - y7+	y7	786,423579	1	1076282000
			4013	LPDLPGNYVTK		612,8393++ (heavy)	2	61,61	L - b4+	b4	439,255111	1	240879100
			4014	LPDLPGNYVTK		612,8393++ (heavy)	2	61,63	L - b4+	b4	439,255111	1	256999000
			4015	LPDLPGNYVTK		612,8393++ (heavy)	2	61,38	L - b4+	b4	439,255111	1	268190200
			4013	YNILPVADGK		545,3006++	2	57,96	I - y8+	y8	812,48763	1	59306140	0.14
			4014	YNILPVADGK		545,3006++	2	57,96	I - y8+	y8	812,48763	1	48614080	0.14
			4015	YNILPVADGK		545,3006++	2	57,8	I - y8+	y8	812,48763	1	61711450	0.14
			4013	YNILPVADGK		545,3006++	2	57,96	L - y7+	y7	699,403566	1	84879330	15,3%
			4014	YNILPVADGK		545,3006++	2	58,02	L - y7+	y7	699,403566	1	69012550	15,3%
			4015	YNILPVADGK		545,3006++	2	57,75	L - y7+	y7	699,403566	1	90312120	15,3%
			4013	YNILPVADGK		545,3006++	2	57,95	P - y6+	y6	586,319502	1	205326600	15,9%
			4014	YNILPVADGK		545,3006++	2	57,96	P - y6+	y6	586,319502	1	165286900	15,9%
			4015	YNILPVADGK		545,3006++	2	57,8	P - y6+	y6	586,319502	1	218429600	15,9%
			4013	YNILPVADGK		545,3006++	2	57,93	A - y4+	y4	390,198324	1	23070990	14,2%
			4014	YNILPVADGK		545,3006++	2	58,03	A - y4+	y4	390,198324	1	19481180	14,2%
			4015	YNILPVADGK		545,3006++	2	57,8	A - y4+	y4	390,198324	1	25806810	14,2%
			4013	YNILPVADGK		549,3077++ (heavy)	2	57,91	I - y8+	y8	820,501829	1	389130200
			4014	YNILPVADGK		549,3077++ (heavy)	2	57,96	I - y8+	y8	820,501829	1	416405500
			4015	YNILPVADGK		549,3077++ (heavy)	2	57,8	I - y8+	y8	820,501829	1	415542800
			4013	YNILPVADGK		549,3077++ (heavy)	2	57,89	L - y7+	y7	707,417765	1	554124200
			4014	YNILPVADGK		549,3077++ (heavy)	2	57,96	L - y7+	y7	707,417765	1	599351400
			4015	YNILPVADGK		549,3077++ (heavy)	2	57,8	L - y7+	y7	707,417765	1	597948700
			4013	YNILPVADGK		549,3077++ (heavy)	2	57,9	P - y6+	y6	594,333701	1	1323318000
			4014	YNILPVADGK		549,3077++ (heavy)	2	57,96	P - y6+	y6	594,333701	1	1435304000
			4015	YNILPVADGK		549,3077++ (heavy)	2	57,8	P - y6+	y6	594,333701	1	1431771000
			4013	YNILPVADGK		549,3077++ (heavy)	2	57,9	A - y4+	y4	398,212523	1	148920200
			4014	YNILPVADGK		549,3077++ (heavy)	2	57,92	A - y4+	y4	398,212523	1	163654800
			4015	YNILPVADGK		549,3077++ (heavy)	2	57,8	A - y4+	y4	398,212523	1	168221700
A2mp	Q6GQT1	Alpha-2-macroglobulin-P	4013	NEVPVVPER		519,7826++	2	31,93	P - y6+	y6	696,403901	1	39601600	16,9%
			4014	NEVPVVPER		519,7826++	2	31,77	P - y6+	y6	696,403901	1	31002100	16,9%
			4015	NEVPVVPER		519,7826++	2	31,73	P - y6+	y6	696,403901	1	40555560	16,9%
			4013	NEVPVVPER		519,7826++	2	31,88	V - y5+	y5	599,351137	1	845158	0.13
			4014	NEVPVVPER		519,7826++	2	31,7	V - y5+	y5	599,351137	1	716060	0.13
			4015	NEVPVVPER		519,7826++	2	31,7	V - y5+	y5	599,351137	1	881898	0.13
			4013	NEVPVVPER		519,7826++	2	31,92	V - y4+	y4	500,282723	1	1297422	18,3%
			4014	NEVPVVPER		519,7826++	2	31,79	V - y4+	y4	500,282723	1	1013627	18,3%
			4015	NEVPVVPER		519,7826++	2	31,78	V - y4+	y4	500,282723	1	1417433	18,3%
			4013	NEVPVVPER		519,7826++	2	31,92	P - y3+	y3	401,214309	1	3002626	17,7%
			4014	NEVPVVPER		519,7826++	2	31,74	P - y3+	y3	401,214309	1	2293811	17,7%
			4015	NEVPVVPER		519,7826++	2	31,73	P - y3+	y3	401,214309	1	3083501	17,7%
			4013	NEVPVVPER		524,7867++ (heavy)	2	31,88	P - y6+	y6	706,41217	1	1598730000
			4014	NEVPVVPER		524,7867++ (heavy)	2	31,71	P - y6+	y6	706,41217	1	1748576000
			4015	NEVPVVPER		524,7867++ (heavy)	2	31,71	P - y6+	y6	706,41217	1	1738899000
			4013	NEVPVVPER		524,7867++ (heavy)	2	31,91	V - y5+	y5	609,359406	1	37255670
			4014	NEVPVVPER		524,7867++ (heavy)	2	31,74	V - y5+	y5	609,359406	1	40800790
			4015	NEVPVVPER		524,7867++ (heavy)	2	31,71	V - y5+	y5	609,359406	1	41143780
			4013	NEVPVVPER		524,7867++ (heavy)	2	31,89	V - y4+	y4	510,290992	1	57076760
			4014	NEVPVVPER		524,7867++ (heavy)	2	31,72	V - y4+	y4	510,290992	1	63245940
			4015	NEVPVVPER		524,7867++ (heavy)	2	31,69	V - y4+	y4	510,290992	1	64019060
			4013	NEVPVVPER		524,7867++ (heavy)	2	31,86	P - y3+	y3	411,222578	1	121218800
			4014	NEVPVVPER		524,7867++ (heavy)	2	31,72	P - y3+	y3	411,222578	1	131549400
			4015	NEVPVVPER		524,7867++ (heavy)	2	31,71	P - y3+	y3	411,222578	1	132887200
			4013	LPSDVVEESAR		601,3066++	2	35,34	S - y9+	y9	991,46908	1	3593762	18,5%
			4014	LPSDVVEESAR		601,3066++	2	35,28	S - y9+	y9	991,46908	1	2740462	18,5%
			4015	LPSDVVEESAR		601,3066++	2	35,3	S - y9+	y9	991,46908	1	3806560	18,5%
			4013	LPSDVVEESAR		601,3066++	2	35,34	V - y7+	y7	789,410108	1	1403950	18,2%
			4014	LPSDVVEESAR		601,3066++	2	35,36	V - y7+	y7	789,410108	1	1058910	18,2%
			4015	LPSDVVEESAR		601,3066++	2	35,23	V - y7+	y7	789,410108	1	1410411	18,2%
			4013	LPSDVVEESAR		601,3066++	2	35,34	V - y6+	y6	690,341694	1	4062419	16,7%
			4014	LPSDVVEESAR		601,3066++	2	35,37	V - y6+	y6	690,341694	1	3152945	16,7%
			4015	LPSDVVEESAR		601,3066++	2	35,21	V - y6+	y6	690,341694	1	4163423	16,7%
			4013	LPSDVVEESAR		601,3066++	2	35,42	E - y5+	y5	591,27328	1	2617354	16,1%
			4014	LPSDVVEESAR		601,3066++	2	35,44	E - y5+	y5	591,27328	1	2111337	16,1%
			4015	LPSDVVEESAR		601,3066++	2	35,22	E - y5+	y5	591,27328	1	2715115	16,1%
			4013	LPSDVVEESAR		606,3107++ (heavy)	2	35,38	S - y9+	y9	1001,477349	1	210845400
			4014	LPSDVVEESAR		606,3107++ (heavy)	2	35,33	S - y9+	y9	1001,477349	1	228529700
			4015	LPSDVVEESAR		606,3107++ (heavy)	2	35,29	S - y9+	y9	1001,477349	1	228405600
			4013	LPSDVVEESAR		606,3107++ (heavy)	2	35,33	V - y7+	y7	799,418377	1	81834100
			4014	LPSDVVEESAR		606,3107++ (heavy)	2	35,32	V - y7+	y7	799,418377	1	88827260
			4015	LPSDVVEESAR		606,3107++ (heavy)	2	35,25	V - y7+	y7	799,418377	1	88647510
			4013	LPSDVVEESAR		606,3107++ (heavy)	2	35,34	V - y6+	y6	700,349963	1	237147100
			4014	LPSDVVEESAR		606,3107++ (heavy)	2	35,3	V - y6+	y6	700,349963	1	255332100
			4015	LPSDVVEESAR		606,3107++ (heavy)	2	35,27	V - y6+	y6	700,349963	1	255736100
			4013	LPSDVVEESAR		606,3107++ (heavy)	2	35,35	E - y5+	y5	601,281549	1	152643400
			4014	LPSDVVEESAR		606,3107++ (heavy)	2	35,35	E - y5+	y5	601,281549	1	168588400
			4015	LPSDVVEESAR		606,3107++ (heavy)	2	35,23	E - y5+	y5	601,281549	1	165838500
			4013	DGSYSTFGDKPGR		462,8810+++	3	22,73	T - y8+	y8	877,452642	1	41825	25,3%
			4014	DGSYSTFGDKPGR		462,8810+++	3	22,4	T - y8+	y8	877,452642	1	29305	25,3%
			4015	DGSYSTFGDKPGR		462,8810+++	3	22,52	T - y8+	y8	877,452642	1	43895	25,3%
			4013	DGSYSTFGDKPGR		462,8810+++	3	22,76	F - y7+	y7	776,404963	1	146339	25,5%
			4014	DGSYSTFGDKPGR		462,8810+++	3	22,32	F - y7+	y7	776,404963	1	99176	25,5%
			4015	DGSYSTFGDKPGR		462,8810+++	3	22,53	F - y7+	y7	776,404963	1	140207	25,5%
			4013	DGSYSTFGDKPGR		462,8810+++	3	22,71	G - y6+	y6	629,336549	1	261699	17,5%
			4014	DGSYSTFGDKPGR		462,8810+++	3	22,17	G - y6+	y6	629,336549	1	218053	17,5%
			4015	DGSYSTFGDKPGR		462,8810+++	3	22,45	G - y6+	y6	629,336549	1	296036	17,5%
			4013	DGSYSTFGDKPGR		462,8810+++	3	22,76	K - y4+	y4	457,288142	1	816440	34,6%
			4014	DGSYSTFGDKPGR		462,8810+++	3	22,25	K - y4+	y4	457,288142	1	458191	34,6%
			4015	DGSYSTFGDKPGR		462,8810+++	3	22,58	K - y4+	y4	457,288142	1	820563	34,6%
			4013	DGSYSTFGDKPGR		466,2171+++ (heavy)	3	22,73	T - y8+	y8	887,460911	1	11671830
			4014	DGSYSTFGDKPGR		466,2171+++ (heavy)	3	22,19	T - y8+	y8	887,460911	1	13567080
			4015	DGSYSTFGDKPGR		466,2171+++ (heavy)	3	22,5	T - y8+	y8	887,460911	1	13017110
			4013	DGSYSTFGDKPGR		466,2171+++ (heavy)	3	22,73	F - y7+	y7	786,413232	1	33222230
			4014	DGSYSTFGDKPGR		466,2171+++ (heavy)	3	22,21	F - y7+	y7	786,413232	1	38101880
			4015	DGSYSTFGDKPGR		466,2171+++ (heavy)	3	22,51	F - y7+	y7	786,413232	1	36847430
			4013	DGSYSTFGDKPGR		466,2171+++ (heavy)	3	22,73	G - y6+	y6	639,344818	1	57607170
			4014	DGSYSTFGDKPGR		466,2171+++ (heavy)	3	22,21	G - y6+	y6	639,344818	1	66237300
			4015	DGSYSTFGDKPGR		466,2171+++ (heavy)	3	22,45	G - y6+	y6	639,344818	1	65131600
			4013	DGSYSTFGDKPGR		466,2171+++ (heavy)	3	22,74	K - y4+	y4	467,296411	1	71831460
			4014	DGSYSTFGDKPGR		466,2171+++ (heavy)	3	22,21	K - y4+	y4	467,296411	1	83863950
			4015	DGSYSTFGDKPGR		466,2171+++ (heavy)	3	22,48	K - y4+	y4	467,296411	1	81150690
			4013	VTLPTVPGDYTAK		681,3692++	2	65,09	P - y10+	y10	1048,530952	1	6576249	15,6%
			4014	VTLPTVPGDYTAK		681,3692++	2	65,04	P - y10+	y10	1048,530952	1	5373054	15,6%
			4015	VTLPTVPGDYTAK		681,3692++	2	64,83	P - y10+	y10	1048,530952	1	7359185	15,6%
			4013	VTLPTVPGDYTAK		681,3692++	2	65,07	P - y7+	y7	751,362095	1	11962090	14,6%
			4014	VTLPTVPGDYTAK		681,3692++	2	65,04	P - y7+	y7	751,362095	1	10237140	14,6%
			4015	VTLPTVPGDYTAK		681,3692++	2	64,89	P - y7+	y7	751,362095	1	14085210	14,6%
			4013	VTLPTVPGDYTAK		681,3692++	2	65,42	D - y5+	y5	597,287868	1	89557	16,5%
			4014	VTLPTVPGDYTAK		681,3692++	2	65,05	D - y5+	y5	597,287868	1	91604	16,5%
			4015	VTLPTVPGDYTAK		681,3692++	2	65,14	D - y5+	y5	597,287868	1	134106	16,5%
			4013	VTLPTVPGDYTAK		681,3692++	2	64,89	Y - y4+	y4	482,260925	1	1095077	14,7%
			4014	VTLPTVPGDYTAK		681,3692++	2	64,91	Y - y4+	y4	482,260925	1	965827	14,7%
			4015	VTLPTVPGDYTAK		681,3692++	2	64,7	Y - y4+	y4	482,260925	1	1366268	14,7%
			4013	VTLPTVPGDYTAK		685,3763++ (heavy)	2	65,11	P - y10+	y10	1056,545151	1	460961400
			4014	VTLPTVPGDYTAK		685,3763++ (heavy)	2	65	P - y10+	y10	1056,545151	1	504802700
			4015	VTLPTVPGDYTAK		685,3763++ (heavy)	2	64,82	P - y10+	y10	1056,545151	1	525566100
			4013	VTLPTVPGDYTAK		685,3763++ (heavy)	2	65,12	P - y7+	y7	759,376294	1	846164800
			4014	VTLPTVPGDYTAK		685,3763++ (heavy)	2	65,06	P - y7+	y7	759,376294	1	938166000
			4015	VTLPTVPGDYTAK		685,3763++ (heavy)	2	64,85	P - y7+	y7	759,376294	1	985284200
			4013	VTLPTVPGDYTAK		685,3763++ (heavy)	2	65,18	D - y5+	y5	605,302067	1	28246630
			4014	VTLPTVPGDYTAK		685,3763++ (heavy)	2	64,99	D - y5+	y5	605,302067	1	31539260
			4015	VTLPTVPGDYTAK		685,3763++ (heavy)	2	64,8	D - y5+	y5	605,302067	1	33807400
			4013	VTLPTVPGDYTAK		685,3763++ (heavy)	2	65,14	Y - y4+	y4	490,275124	1	80464450
			4014	VTLPTVPGDYTAK		685,3763++ (heavy)	2	65,04	Y - y4+	y4	490,275124	1	90247270
			4015	VTLPTVPGDYTAK		685,3763++ (heavy)	2	64,84	Y - y4+	y4	490,275124	1	96031330
C3	P01027	Complement C3	4013	TIYTPGSTVLYR		685,8694++	2	62,63	Y - y10+	y10	1156,5997	1	31795050	15,1%
			4014	TIYTPGSTVLYR		685,8694++	2	62,69	Y - y10+	y10	1156,5997	1	25903020	15,1%
			4015	TIYTPGSTVLYR		685,8694++	2	62,51	Y - y10+	y10	1156,5997	1	35898200	15,1%
			4013	TIYTPGSTVLYR		685,8694++	2	62,63	T - y9+	y9	993,536371	1	16370820	14,8%
			4014	TIYTPGSTVLYR		685,8694++	2	62,61	T - y9+	y9	993,536371	1	13372400	14,8%
			4015	TIYTPGSTVLYR		685,8694++	2	62,47	T - y9+	y9	993,536371	1	18512270	14,8%
			4013	TIYTPGSTVLYR		685,8694++	2	62,67	P - y8+	y8	892,488693	1	87421810	13,8%
			4014	TIYTPGSTVLYR		685,8694++	2	62,7	P - y8+	y8	892,488693	1	72788590	13,8%
			4015	TIYTPGSTVLYR		685,8694++	2	62,5	P - y8+	y8	892,488693	1	97689510	13,8%
			4013	TIYTPGSTVLYR		685,8694++	2	62,63	G - y7+	y7	795,435929	1	7623737	13,4%
			4014	TIYTPGSTVLYR		685,8694++	2	62,69	G - y7+	y7	795,435929	1	6460223	13,4%
			4015	TIYTPGSTVLYR		685,8694++	2	62,4	G - y7+	y7	795,435929	1	8614983	13,4%
			4013	TIYTPGSTVLYR		690,8735++ (heavy)	2	62,67	Y - y10+	y10	1166,607969	1	157215700
			4014	TIYTPGSTVLYR		690,8735++ (heavy)	2	62,64	Y - y10+	y10	1166,607969	1	169099800
			4015	TIYTPGSTVLYR		690,8735++ (heavy)	2	62,45	Y - y10+	y10	1166,607969	1	178494800
			4013	TIYTPGSTVLYR		690,8735++ (heavy)	2	62,67	T - y9+	y9	1003,54464	1	85351860
			4014	TIYTPGSTVLYR		690,8735++ (heavy)	2	62,64	T - y9+	y9	1003,54464	1	91356400
			4015	TIYTPGSTVLYR		690,8735++ (heavy)	2	62,41	T - y9+	y9	1003,54464	1	96599200
			4013	TIYTPGSTVLYR		690,8735++ (heavy)	2	62,66	P - y8+	y8	902,496962	1	445559700
			4014	TIYTPGSTVLYR		690,8735++ (heavy)	2	62,68	P - y8+	y8	902,496962	1	480266500
			4015	TIYTPGSTVLYR		690,8735++ (heavy)	2	62,43	P - y8+	y8	902,496962	1	507615500
			4013	TIYTPGSTVLYR		690,8735++ (heavy)	2	62,66	G - y7+	y7	805,444198	1	38991780
			4014	TIYTPGSTVLYR		690,8735++ (heavy)	2	62,67	G - y7+	y7	805,444198	1	42344460
			4015	TIYTPGSTVLYR		690,8735++ (heavy)	2	62,47	G - y7+	y7	805,444198	1	44499410
			4013	SGIPIVTSPYQIHFTK		596,6612+++	3	87,95	T - y10+	y10	1221,626249	1	4182252	14,9%
			4014	SGIPIVTSPYQIHFTK		596,6612+++	3	87,9	T - y10+	y10	1221,626249	1	3722647	14,9%
			4015	SGIPIVTSPYQIHFTK		596,6612+++	3	87,64	T - y10+	y10	1221,626249	1	4651923	14,9%
			4013	SGIPIVTSPYQIHFTK		596,6612+++	3	88,03	P - y8+	y8	1033,546542	1	8403254	16,3%
			4014	SGIPIVTSPYQIHFTK		596,6612+++	3	87,89	P - y8+	y8	1033,546542	1	7318291	16,3%
			4015	SGIPIVTSPYQIHFTK		596,6612+++	3	87,59	P - y8+	y8	1033,546542	1	9344732	16,3%
			4013	SGIPIVTSPYQIHFTK		596,6612+++	3	88,03	I - y5+	y5	645,371872	1	3523849	17,5%
			4014	SGIPIVTSPYQIHFTK		596,6612+++	3	87,74	I - y5+	y5	645,371872	1	3042917	17,5%
			4015	SGIPIVTSPYQIHFTK		596,6612+++	3	87,6	I - y5+	y5	645,371872	1	3892012	17,5%
			4013	SGIPIVTSPYQIHFTK		596,6612+++	3	87,94	H - y4+	y4	532,287808	1	6135415	17,2%
			4014	SGIPIVTSPYQIHFTK		596,6612+++	3	87,84	H - y4+	y4	532,287808	1	5384380	17,2%
			4015	SGIPIVTSPYQIHFTK		596,6612+++	3	87,68	H - y4+	y4	532,287808	1	7088215	17,2%
			4013	SGIPIVTSPYQIHFTK		599,3326+++ (heavy)	3	88,03	T - y10+	y10	1229,640448	1	31833960
			4014	SGIPIVTSPYQIHFTK		599,3326+++ (heavy)	3	87,74	T - y10+	y10	1229,640448	1	37951060
			4015	SGIPIVTSPYQIHFTK		599,3326+++ (heavy)	3	87,63	T - y10+	y10	1229,640448	1	37307790
			4013	SGIPIVTSPYQIHFTK		599,3326+++ (heavy)	3	88,03	P - y8+	y8	1041,560741	1	58491870
			4014	SGIPIVTSPYQIHFTK		599,3326+++ (heavy)	3	87,74	P - y8+	y8	1041,560741	1	70250770
			4015	SGIPIVTSPYQIHFTK		599,3326+++ (heavy)	3	87,63	P - y8+	y8	1041,560741	1	69241220
			4013	SGIPIVTSPYQIHFTK		599,3326+++ (heavy)	3	87,94	I - y5+	y5	653,386071	1	24547050
			4014	SGIPIVTSPYQIHFTK		599,3326+++ (heavy)	3	87,74	I - y5+	y5	653,386071	1	30080960
			4015	SGIPIVTSPYQIHFTK		599,3326+++ (heavy)	3	87,63	I - y5+	y5	653,386071	1	29306950
			4013	SGIPIVTSPYQIHFTK		599,3326+++ (heavy)	3	88,03	H - y4+	y4	540,302007	1	42702350
			4014	SGIPIVTSPYQIHFTK		599,3326+++ (heavy)	3	87,9	H - y4+	y4	540,302007	1	52554420
			4015	SGIPIVTSPYQIHFTK		599,3326+++ (heavy)	3	87,63	H - y4+	y4	540,302007	1	52061970
			4013	GVFVLNK		388,7369++	2	43,83	F - y5+	y5	620,376623	1	111541000	16,2%
			4014	GVFVLNK		388,7369++	2	43,85	F - y5+	y5	620,376623	1	103002400	16,2%
			4015	GVFVLNK		388,7369++	2	43,76	F - y5+	y5	620,376623	1	128312500	16,2%
			4013	GVFVLNK		388,7369++	2	43,79	V - y4+	y4	473,308209	1	25078450	16,8%
			4014	GVFVLNK		388,7369++	2	43,93	V - y4+	y4	473,308209	1	22700050	16,8%
			4015	GVFVLNK		388,7369++	2	43,76	V - y4+	y4	473,308209	1	29138440	16,8%
			4013	GVFVLNK		388,7369++	2	43,83	V - b4+	b4	403,233982	1	3071753	15,3%
			4014	GVFVLNK		388,7369++	2	43,93	V - b4+	b4	403,233982	1	2829305	15,3%
			4015	GVFVLNK		388,7369++	2	43,71	V - b4+	b4	403,233982	1	3387814	15,3%
			4013	GVFVLNK		388,7369++	2	43,96	L - b5+	b5	516,318046	1	722262	20,5%
			4014	GVFVLNK		388,7369++	2	43,83	L - b5+	b5	516,318046	1	637133	20,5%
			4015	GVFVLNK		388,7369++	2	43,71	L - b5+	b5	516,318046	1	830990	20,5%
			4013	GVFVLNK		392,7440++ (heavy)	2	43,81	F - y5+	y5	628,390822	1	310304800
			4014	GVFVLNK		392,7440++ (heavy)	2	43,84	F - y5+	y5	628,390822	1	391041100
			4015	GVFVLNK		392,7440++ (heavy)	2	43,68	F - y5+	y5	628,390822	1	369568200
			4013	GVFVLNK		392,7440++ (heavy)	2	43,81	V - y4+	y4	481,322408	1	71090900
			4014	GVFVLNK		392,7440++ (heavy)	2	43,83	V - y4+	y4	481,322408	1	88697680
			4015	GVFVLNK		392,7440++ (heavy)	2	43,71	V - y4+	y4	481,322408	1	84982910
			4013	GVFVLNK		392,7440++ (heavy)	2	43,82	V - b4+	b4	403,233982	1	10047110
			4014	GVFVLNK		392,7440++ (heavy)	2	43,84	V - b4+	b4	403,233982	1	12096880
			4015	GVFVLNK		392,7440++ (heavy)	2	43,7	V - b4+	b4	403,233982	1	10852020
			4013	GVFVLNK		392,7440++ (heavy)	2	43,83	L - b5+	b5	516,318046	1	2154397
			4014	GVFVLNK		392,7440++ (heavy)	2	43,81	L - b5+	b5	516,318046	1	2717225
			4015	GVFVLNK		392,7440++ (heavy)	2	43,61	L - b5+	b5	516,318046	1	2378010
			4013	ADIGCTPGSGK	pas beau	531,7479++	2	13,48	G - y8+	y8	763,340314	1	29076	28,9%
			4014	ADIGCTPGSGK	pas beau	531,7479++	2	13,34	G - y8+	y8	763,340314	1	18397	28,9%
			4015	ADIGCTPGSGK	pas beau	531,7479++	2	13,29	G - y8+	y8	763,340314	1	40775	28,9%
			4013	ADIGCTPGSGK	pas beau	531,7479++	2	13,5	C - y7+	y7	706,318851	1	9298	34,6%
			4014	ADIGCTPGSGK	pas beau	531,7479++	2	13,24	C - y7+	y7	706,318851	1	4382	34,6%
			4015	ADIGCTPGSGK	pas beau	531,7479++	2	13,33	C - y7+	y7	706,318851	1	4880	34,6%
			4013	ADIGCTPGSGK	pas beau	531,7479++	2	13,37	T - y6+	y6	546,288202	1	8786	68,4%
			4014	ADIGCTPGSGK	pas beau	531,7479++	2	13,63	T - y6+	y6	546,288202	1	1844	68,4%
			4015	ADIGCTPGSGK	pas beau	531,7479++	2	13,24	T - y6+	y6	546,288202	1	7375	68,4%
			4013	ADIGCTPGSGK	pas beau	531,7479++	2	13,43	P - y5+	y5	445,240524	1	28965	39,6%
			4014	ADIGCTPGSGK	pas beau	531,7479++	2	13,36	P - y5+	y5	445,240524	1	11478	39,6%
			4015	ADIGCTPGSGK	pas beau	531,7479++	2	13,18	P - y5+	y5	445,240524	1	19615	39,6%
			4013	ADIGCTPGSGK	pas beau	535,7550++ (heavy)	2	13,39	G - y8+	y8	771,354513	1	267184
			4014	ADIGCTPGSGK	pas beau	535,7550++ (heavy)	2	13,25	G - y8+	y8	771,354513	1	238391
			4015	ADIGCTPGSGK	pas beau	535,7550++ (heavy)	2	13,32	G - y8+	y8	771,354513	1	291485
			4013	ADIGCTPGSGK	pas beau	535,7550++ (heavy)	2	13,38	C - y7+	y7	714,33305	1	55628
			4014	ADIGCTPGSGK	pas beau	535,7550++ (heavy)	2	13,28	C - y7+	y7	714,33305	1	53595
			4015	ADIGCTPGSGK	pas beau	535,7550++ (heavy)	2	13,25	C - y7+	y7	714,33305	1	40122
			4013	ADIGCTPGSGK	pas beau	535,7550++ (heavy)	2	13,43	T - y6+	y6	554,302401	1	50333
			4014	ADIGCTPGSGK	pas beau	535,7550++ (heavy)	2	13,31	T - y6+	y6	554,302401	1	55714
			4015	ADIGCTPGSGK	pas beau	535,7550++ (heavy)	2	13,33	T - y6+	y6	554,302401	1	71971
			4013	ADIGCTPGSGK	pas beau	535,7550++ (heavy)	2	13,43	P - y5+	y5	453,254723	1	170651
			4014	ADIGCTPGSGK	pas beau	535,7550++ (heavy)	2	13,29	P - y5+	y5	453,254723	1	153833
			4015	ADIGCTPGSGK	pas beau	535,7550++ (heavy)	2	13,29	P - y5+	y5	453,254723	1	116655
Eno1	P00924	Enolase 1	4013	TFAEALR		404,2216++	2	33,01	F - y6+	y6	706,38825	1	2454297
			4014	TFAEALR		404,2216++	2	32,93	F - y6+	y6	706,38825	1	2114875
			4015	TFAEALR		404,2216++	2	32,76	F - y6+	y6	706,38825	1	2697976
			4013	TFAEALR		404,2216++	2	33,01	A - y5+	y5	559,319837	1	49231900
			4014	TFAEALR		404,2216++	2	32,97	A - y5+	y5	559,319837	1	41996440
			4015	TFAEALR		404,2216++	2	32,81	A - y5+	y5	559,319837	1	52138010
			4013	TFAEALR		404,2216++	2	33,02	E - y4+	y4	488,282723	1	7895844
			4014	TFAEALR		404,2216++	2	32,97	E - y4+	y4	488,282723	1	6795155
			4015	TFAEALR		404,2216++	2	32,82	E - y4+	y4	488,282723	1	8316830
			4013	TFAEALR		404,2216++	2	33,02	A - y3+	y3	359,24013	1	5334598
			4014	TFAEALR		404,2216++	2	32,98	A - y3+	y3	359,24013	1	4753890
			4015	TFAEALR		404,2216++	2	32,8	A - y3+	y3	359,24013	1	6009992
			4013	VNQIGTLSESIK		644,8590++	2	50,65	G - y8+	y8	834,456724	1	14692580	12,8%
			4014	VNQIGTLSESIK		644,8590++	2	50,88	G - y8+	y8	834,456724	1	13325070
			4015	VNQIGTLSESIK		644,8590++	2	50,59	G - y8+	y8	834,456724	1	17274470
			4013	VNQIGTLSESIK		644,8590++	2	50,66	L - y6+	y6	676,387582	1	1854266	14,5%
			4014	VNQIGTLSESIK		644,8590++	2	50,82	L - y6+	y6	676,387582	1	1591188	14,5%
			4015	VNQIGTLSESIK		644,8590++	2	50,55	L - y6+	y6	676,387582	1	2172732	14,5%
			4013	VNQIGTLSESIK		644,8590++	2	50,67	S - y5+	y5	563,303518	1	3048494	0.17
			4014	VNQIGTLSESIK		644,8590++	2	50,84	S - y5+	y5	563,303518	1	2522817
			4015	VNQIGTLSESIK		644,8590++	2	50,57	S - y5+	y5	563,303518	1	3553662
			4013	VNQIGTLSESIK		644,8590++	2	50,66	Q - b3+	b3	342,177195	1	11897540	10,8%
			4014	VNQIGTLSESIK		644,8590++	2	50,88	Q - b3+	b3	342,177195	1	10817280
			4015	VNQIGTLSESIK		644,8590++	2	50,62	Q - b3+	b3	342,177195	1	13388400
			4013	VNQIGTLSESIK		648,8661++ (heavy)	2	50,65	G - y8+	y8	842,470923	1	30132910
			4014	VNQIGTLSESIK		648,8661++ (heavy)	2	50,84	G - y8+	y8	842,470923	1	33197280
			4015	VNQIGTLSESIK		648,8661++ (heavy)	2	50,59	G - y8+	y8	842,470923	1	33409170
			4013	VNQIGTLSESIK		648,8661++ (heavy)	2	50,61	L - y6+	y6	684,401781	1	3686734
			4014	VNQIGTLSESIK		648,8661++ (heavy)	2	50,89	L - y6+	y6	684,401781	1	4051892
			4015	VNQIGTLSESIK		648,8661++ (heavy)	2	50,53	L - y6+	y6	684,401781	1	4199058
			4013	VNQIGTLSESIK		648,8661++ (heavy)	2	50,62	S - y5+	y5	571,317717	1	6403282
			4014	VNQIGTLSESIK		648,8661++ (heavy)	2	50,89	S - y5+	y5	571,317717	1	6871592
			4015	VNQIGTLSESIK		648,8661++ (heavy)	2	50,57	S - y5+	y5	571,317717	1	6894329
			4013	VNQIGTLSESIK		648,8661++ (heavy)	2	50,64	Q - b3+	b3	342,177195	1	25183690
			4014	VNQIGTLSESIK		648,8661++ (heavy)	2	50,8	Q - b3+	b3	342,177195	1	27261860
			4015	VNQIGTLSESIK		648,8661++ (heavy)	2	50,57	Q - b3+	b3	342,177195	1	27400370
			4013	NVNDVIAPAFVK		643,8588++	2	71,63	I - y7+	y7	745,460687	1	11018500
			4014	NVNDVIAPAFVK		643,8588++	2	71,63	I - y7+	y7	745,460687	1	9827089
			4015	NVNDVIAPAFVK		643,8588++	2	71,4	I - y7+	y7	745,460687	1	13283220
			4013	NVNDVIAPAFVK		643,8588++	2	71,64	A - y6+	y6	632,376623	1	8098500
			4014	NVNDVIAPAFVK		643,8588++	2	71,63	A - y6+	y6	632,376623	1	7220789
			4015	NVNDVIAPAFVK		643,8588++	2	71,48	A - y6+	y6	632,376623	1	9859590
			4013	NVNDVIAPAFVK		643,8588++	2	71,66	P - y5+	y5	561,339509	1	8113736
			4014	NVNDVIAPAFVK		643,8588++	2	71,62	P - y5+	y5	561,339509	1	7272846
			4015	NVNDVIAPAFVK		643,8588++	2	71,48	P - y5+	y5	561,339509	1	9965734
			4013	NVNDVIAPAFVK		643,8588++	2	71,64	D - b4+	b4	443,188488	1	4497382
			4014	NVNDVIAPAFVK		643,8588++	2	71,71	D - b4+	b4	443,188488	1	3978749
			4015	NVNDVIAPAFVK		643,8588++	2	71,48	D - b4+	b4	443,188488	1	5253015
Fga	E9PV24	Fibrinogen alpha chain	4013	LEVDIDIK		472,7686++	2	63,13	E - y7+	y7	831,445825	1	268071	27,9%
			4014	LEVDIDIK		472,7686++	2	63,15	E - y7+	y7	831,445825	1	294059	27,9%
			4015	LEVDIDIK		472,7686++	2	63,11	E - y7+	y7	831,445825	1	367353	27,9%
			4013	LEVDIDIK		472,7686++	2	63,11	V - y6+	y6	702,403232	1	1397754	24,8%
			4014	LEVDIDIK		472,7686++	2	63,28	V - y6+	y6	702,403232	1	1609796	24,8%
			4015	LEVDIDIK		472,7686++	2	63,05	V - y6+	y6	702,403232	1	1937206	24,8%
			4013	LEVDIDIK		472,7686++	2	63,11	D - y5+	y5	603,334818	1	294239	31,8%
			4014	LEVDIDIK		472,7686++	2	63,19	D - y5+	y5	603,334818	1	301051	31,8%
			4015	LEVDIDIK		472,7686++	2	63,04	D - y5+	y5	603,334818	1	344767	31,8%
			4013	LEVDIDIK		472,7686++	2	63,2	I - y4+	y4	488,307875	1	170848	0.33
			4014	LEVDIDIK		472,7686++	2	63,17	I - y4+	y4	488,307875	1	179461	0.33
			4015	LEVDIDIK		472,7686++	2	63	I - y4+	y4	488,307875	1	198671	0.33
			4013	LEVDIDIK		476,7757++ (heavy)	2	63,11	E - y7+	y7	839,460024	1	14199330
			4014	LEVDIDIK		476,7757++ (heavy)	2	63,15	E - y7+	y7	839,460024	1	27382260
			4015	LEVDIDIK		476,7757++ (heavy)	2	63	E - y7+	y7	839,460024	1	25800540
			4013	LEVDIDIK		476,7757++ (heavy)	2	63,14	V - y6+	y6	710,417431	1	69032420
			4014	LEVDIDIK		476,7757++ (heavy)	2	63,17	V - y6+	y6	710,417431	1	131175700
			4015	LEVDIDIK		476,7757++ (heavy)	2	63	V - y6+	y6	710,417431	1	122423200
			4013	LEVDIDIK		476,7757++ (heavy)	2	63,13	D - y5+	y5	611,349017	1	14884690
			4014	LEVDIDIK		476,7757++ (heavy)	2	63,1	D - y5+	y5	611,349017	1	27847620
			4015	LEVDIDIK		476,7757++ (heavy)	2	62,98	D - y5+	y5	611,349017	1	26150290
			4013	LEVDIDIK		476,7757++ (heavy)	2	63,12	I - y4+	y4	496,322074	1	8442857
			4014	LEVDIDIK		476,7757++ (heavy)	2	63,17	I - y4+	y4	496,322074	1	16217800
			4015	LEVDIDIK		476,7757++ (heavy)	2	63	I - y4+	y4	496,322074	1	15435720
Fbg	Q8K0E8	Fibrinogen beta chain	4013	TPCTVSCNIPVVSGK		809,9000++	2	51,05	V - y11+	y11	1159,61397	1	11780400	11,8%
			4014	TPCTVSCNIPVVSGK		809,9000++	2	51,17	V - y11+	y11	1159,61397	1	9356970	11,8%
			4015	TPCTVSCNIPVVSGK		809,9000++	2	50,89	V - y11+	y11	1159,61397	1	12177050	11,8%
			4013	TPCTVSCNIPVVSGK		809,9000++	2	51,06	S - y10+	y10	1060,545556	1	42781820	16,3%
			4014	TPCTVSCNIPVVSGK		809,9000++	2	51,2	S - y10+	y10	1060,545556	1	34123040	16,3%
			4015	TPCTVSCNIPVVSGK		809,9000++	2	50,95	S - y10+	y10	1060,545556	1	46212850	16,3%
			4013	TPCTVSCNIPVVSGK		809,9000++	2	51,05	P - y6+	y6	586,355888	1	117794800	15,5%
			4014	TPCTVSCNIPVVSGK		809,9000++	2	51,2	P - y6+	y6	586,355888	1	93351730	15,5%
			4015	TPCTVSCNIPVVSGK		809,9000++	2	50,98	P - y6+	y6	586,355888	1	129382400	15,5%
			4013	TPCTVSCNIPVVSGK		809,9000++	2	51,06	V - y4+	y4	390,23471	1	46999900	17,2%
			4014	TPCTVSCNIPVVSGK		809,9000++	2	51,22	V - y4+	y4	390,23471	1	38117820	17,2%
			4015	TPCTVSCNIPVVSGK		809,9000++	2	50,98	V - y4+	y4	390,23471	1	51380970	17,2%
			4013	TPCTVSCNIPVVSGK		813,9071++ (heavy)	2	51,07	V - y11+	y11	1167,628169	1	3702021
			4014	TPCTVSCNIPVVSGK		813,9071++ (heavy)	2	51,17	V - y11+	y11	1167,628169	1	3618407
			4015	TPCTVSCNIPVVSGK		813,9071++ (heavy)	2	50,93	V - y11+	y11	1167,628169	1	3784641
			4013	TPCTVSCNIPVVSGK		813,9071++ (heavy)	2	51,11	S - y10+	y10	1068,559755	1	12548790
			4014	TPCTVSCNIPVVSGK		813,9071++ (heavy)	2	51,14	S - y10+	y10	1068,559755	1	13669760
			4015	TPCTVSCNIPVVSGK		813,9071++ (heavy)	2	50,98	S - y10+	y10	1068,559755	1	13949750
			4013	TPCTVSCNIPVVSGK		813,9071++ (heavy)	2	51,02	P - y6+	y6	594,370087	1	33391130
			4014	TPCTVSCNIPVVSGK		813,9071++ (heavy)	2	51,15	P - y6+	y6	594,370087	1	35425810
			4015	TPCTVSCNIPVVSGK		813,9071++ (heavy)	2	50,98	P - y6+	y6	594,370087	1	37390240
			4013	TPCTVSCNIPVVSGK		813,9071++ (heavy)	2	51	V - y4+	y4	398,248909	1	13198530
			4014	TPCTVSCNIPVVSGK		813,9071++ (heavy)	2	51,12	V - y4+	y4	398,248909	1	14909090
			4015	TPCTVSCNIPVVSGK		813,9071++ (heavy)	2	50,94	V - y4+	y4	398,248909	1	14920260
			4013	MGPTELLIEMEDWK		846,4046++	2	130,2	L - y8+	y8	1063,512859	1	32831410	33,8%
			4014	MGPTELLIEMEDWK		846,4046++	2	129,92	L - y8+	y8	1063,512859	1	34494340	33,8%
			4015	MGPTELLIEMEDWK		846,4046++	2	130,03	L - y8+	y8	1063,512859	1	42430320	33,8%
			4013	MGPTELLIEMEDWK		846,4046++	2	130,13	I - y7+	y7	950,428795	1	40806600	31,6%
			4014	MGPTELLIEMEDWK		846,4046++	2	129,91	I - y7+	y7	950,428795	1	43682530	31,6%
			4015	MGPTELLIEMEDWK		846,4046++	2	130,06	I - y7+	y7	950,428795	1	53014680	31,6%
			4013	MGPTELLIEMEDWK		846,4046++	2	130,2	E - y6+	y6	837,344731	1	39914520	31,8%
			4014	MGPTELLIEMEDWK		846,4046++	2	129,92	E - y6+	y6	837,344731	1	42084530	31,8%
			4015	MGPTELLIEMEDWK		846,4046++	2	130,04	E - y6+	y6	837,344731	1	52075560	31,8%
			4013	MGPTELLIEMEDWK		846,4046++	2	130,16	W - y2+	y2	333,192117	1	56258980	31,7%
			4014	MGPTELLIEMEDWK		846,4046++	2	129,94	W - y2+	y2	333,192117	1	59615320	31,7%
			4015	MGPTELLIEMEDWK		846,4046++	2	130,06	W - y2+	y2	333,192117	1	73118540	31,7%
			4013	MGPTELLIEMEDWK		850,4117++ (heavy)	2	130,21	L - y8+	y8	1071,527058	1	35959080
			4014	MGPTELLIEMEDWK		850,4117++ (heavy)	2	129,92	L - y8+	y8	1071,527058	1	73677370
			4015	MGPTELLIEMEDWK		850,4117++ (heavy)	2	130,08	L - y8+	y8	1071,527058	1	68009620
			4013	MGPTELLIEMEDWK		850,4117++ (heavy)	2	130,21	I - y7+	y7	958,442994	1	45706890
			4014	MGPTELLIEMEDWK		850,4117++ (heavy)	2	129,95	I - y7+	y7	958,442994	1	91253740
			4015	MGPTELLIEMEDWK		850,4117++ (heavy)	2	130,04	I - y7+	y7	958,442994	1	84854660
			4013	MGPTELLIEMEDWK		850,4117++ (heavy)	2	130,19	E - y6+	y6	845,35893	1	35898200
			4014	MGPTELLIEMEDWK		850,4117++ (heavy)	2	129,96	E - y6+	y6	845,35893	1	71181130
			4015	MGPTELLIEMEDWK		850,4117++ (heavy)	2	130,03	E - y6+	y6	845,35893	1	66449620
			4013	MGPTELLIEMEDWK		850,4117++ (heavy)	2	130,16	W - y2+	y2	341,206316	1	62915380
			4014	MGPTELLIEMEDWK		850,4117++ (heavy)	2	129,96	W - y2+	y2	341,206316	1	124241200
			4015	MGPTELLIEMEDWK		850,4117++ (heavy)	2	130,03	W - y2+	y2	341,206316	1	117887100
			4013	MGPTELLIEMEDWK		854,4020++	2	117,71	L - y8+	y8	1063,512859	1	658895	39,5%
			4014	MGPTELLIEMEDWK		854,4020++	2	117,57	L - y8+	y8	1063,512859	1	588025	39,5%
			4015	MGPTELLIEMEDWK		854,4020++	2	117,84	L - y8+	y8	1063,512859	1	592906	39,5%
			4013	MGPTELLIEMEDWK		854,4020++	2	117,77	I - y7+	y7	950,428795	1	793027	40,9%
			4014	MGPTELLIEMEDWK		854,4020++	2	117,64	I - y7+	y7	950,428795	1	714195	40,9%
			4015	MGPTELLIEMEDWK		854,4020++	2	117,83	I - y7+	y7	950,428795	1	689433	40,9%
			4013	MGPTELLIEMEDWK		854,4020++	2	117,7	E - y6+	y6	837,344731	1	751583	38,5%
			4014	MGPTELLIEMEDWK		854,4020++	2	117,48	E - y6+	y6	837,344731	1	654708	38,5%
			4015	MGPTELLIEMEDWK		854,4020++	2	117,71	E - y6+	y6	837,344731	1	677775	38,5%
			4013	MGPTELLIEMEDWK		854,4020++	2	117,76	W - y2+	y2	333,192117	1	1504873	39,7%
			4014	MGPTELLIEMEDWK		854,4020++	2	117,53	W - y2+	y2	333,192117	1	1344287	39,7%
			4015	MGPTELLIEMEDWK		854,4020++	2	117,79	W - y2+	y2	333,192117	1	1369856	39,7%
			4013	MGPTELLIEMEDWK		858,4091++ (heavy)	2	117,74	L - y8+	y8	1071,527058	1	5023277
			4014	MGPTELLIEMEDWK		858,4091++ (heavy)	2	117,56	L - y8+	y8	1071,527058	1	9039545
			4015	MGPTELLIEMEDWK		858,4091++ (heavy)	2	117,87	L - y8+	y8	1071,527058	1	7927461
			4013	MGPTELLIEMEDWK		858,4091++ (heavy)	2	117,7	I - y7+	y7	958,442994	1	5805095
			4014	MGPTELLIEMEDWK		858,4091++ (heavy)	2	117,61	I - y7+	y7	958,442994	1	10640610
			4015	MGPTELLIEMEDWK		858,4091++ (heavy)	2	117,72	I - y7+	y7	958,442994	1	9182111
			4013	MGPTELLIEMEDWK		858,4091++ (heavy)	2	117,73	E - y6+	y6	845,35893	1	5576640
			4014	MGPTELLIEMEDWK		858,4091++ (heavy)	2	117,58	E - y6+	y6	845,35893	1	9903762
			4015	MGPTELLIEMEDWK		858,4091++ (heavy)	2	117,75	E - y6+	y6	845,35893	1	8397796
			4013	MGPTELLIEMEDWK		858,4091++ (heavy)	2	117,79	W - y2+	y2	341,206316	1	10681540
			4014	MGPTELLIEMEDWK		858,4091++ (heavy)	2	117,59	W - y2+	y2	341,206316	1	19433930
			4015	MGPTELLIEMEDWK		858,4091++ (heavy)	2	117,76	W - y2+	y2	341,206316	1	16952060
			4013	MGPTELLIEMEDWK	pas bon mais forme ox	569,9371+++	3	96,26	E - y6+	y6	853,339646	1	70369	25,4%
			4014	MGPTELLIEMEDWK	pas bon mais forme ox	569,9371+++	3	96,13	E - y6+	y6	853,339646	1	43918	25,4%
			4015	MGPTELLIEMEDWK	pas bon mais forme ox	569,9371+++	3	96,29	E - y6+	y6	853,339646	1	45910	25,4%
			4013	MGPTELLIEMEDWK	pas bon mais forme ox	569,9371+++	3	96,41	M - y5+	y5	724,297053	1	55977	48,7%
			4014	MGPTELLIEMEDWK	pas bon mais forme ox	569,9371+++	3	96,12	M - y5+	y5	724,297053	1	29846	48,7%
			4015	MGPTELLIEMEDWK	pas bon mais forme ox	569,9371+++	3	96,33	M - y5+	y5	724,297053	1	20069	48,7%
			4013	MGPTELLIEMEDWK	pas bon mais forme ox	569,9371+++	3	96,24	W - y2+	y2	333,192117	1	124308	36,7%
			4014	MGPTELLIEMEDWK	pas bon mais forme ox	569,9371+++	3	96,14	W - y2+	y2	333,192117	1	65581	36,7%
			4015	MGPTELLIEMEDWK	pas bon mais forme ox	569,9371+++	3	96,14	W - y2+	y2	333,192117	1	69146	36,7%
			4013	MGPTELLIEMEDWK	pas bon mais forme ox	569,9371+++	3	96,33	L - b6+	b6	629,296324	1	48219	34,8%
			4014	MGPTELLIEMEDWK	pas bon mais forme ox	569,9371+++	3	96,2	L - b6+	b6	629,296324	1	26441	34,8%
			4015	MGPTELLIEMEDWK	pas bon mais forme ox	569,9371+++	3	95,9	L - b6+	b6	629,296324	1	24773	34,8%
			4013	MGPTELLIEMEDWK	pas bon mais forme ox	572,6085+++ (heavy)	3	96,26	E - y6+	y6	861,353845	1	8041731
			4014	MGPTELLIEMEDWK	pas bon mais forme ox	572,6085+++ (heavy)	3	96,13	E - y6+	y6	861,353845	1	8353236
			4015	MGPTELLIEMEDWK	pas bon mais forme ox	572,6085+++ (heavy)	3	96,37	E - y6+	y6	861,353845	1	6852219
			4013	MGPTELLIEMEDWK	pas bon mais forme ox	572,6085+++ (heavy)	3	96,49	M - y5+	y5	732,311252	1	4174302
			4014	MGPTELLIEMEDWK	pas bon mais forme ox	572,6085+++ (heavy)	3	96,13	M - y5+	y5	732,311252	1	4377998
			4015	MGPTELLIEMEDWK	pas bon mais forme ox	572,6085+++ (heavy)	3	96,25	M - y5+	y5	732,311252	1	3569123
			4013	MGPTELLIEMEDWK	pas bon mais forme ox	572,6085+++ (heavy)	3	96,2	W - y2+	y2	341,206316	1	8327240
			4014	MGPTELLIEMEDWK	pas bon mais forme ox	572,6085+++ (heavy)	3	96,25	W - y2+	y2	341,206316	1	8866194
			4015	MGPTELLIEMEDWK	pas bon mais forme ox	572,6085+++ (heavy)	3	96,15	W - y2+	y2	341,206316	1	7304407
			4013	MGPTELLIEMEDWK	pas bon mais forme ox	572,6085+++ (heavy)	3	96,23	L - b6+	b6	629,296324	1	6853440
			4014	MGPTELLIEMEDWK	pas bon mais forme ox	572,6085+++ (heavy)	3	96,25	L - b6+	b6	629,296324	1	7131796
			4015	MGPTELLIEMEDWK	pas bon mais forme ox	572,6085+++ (heavy)	3	96,25	L - b6+	b6	629,296324	1	5622489
			4013	EDGGGWWYNR		620,2625++	2	61,38	G - y6+	y6	881,405297	1	40015570	14,8%
			4014	EDGGGWWYNR		620,2625++	2	61,44	G - y6+	y6	881,405297	1	33753020	14,8%
			4015	EDGGGWWYNR		620,2625++	2	61,21	G - y6+	y6	881,405297	1	45735320	14,8%
			4013	EDGGGWWYNR		620,2625++	2	61,41	W - y5+	y5	824,383834	1	51601660	14,3%
			4014	EDGGGWWYNR		620,2625++	2	61,43	W - y5+	y5	824,383834	1	43783520	14,3%
			4015	EDGGGWWYNR		620,2625++	2	61,2	W - y5+	y5	824,383834	1	59136350	14,3%
			4013	EDGGGWWYNR		620,2625++	2	61,38	W - y4+	y4	638,304521	1	271079200	15,8%
			4014	EDGGGWWYNR		620,2625++	2	61,43	W - y4+	y4	638,304521	1	228072100	15,8%
			4015	EDGGGWWYNR		620,2625++	2	61,17	W - y4+	y4	638,304521	1	309083800	15,8%
			4013	EDGGGWWYNR		620,2625++	2	61,4	Y - y3+	y3	452,225208	1	216716700	15,2%
			4014	EDGGGWWYNR		620,2625++	2	61,42	Y - y3+	y3	452,225208	1	181945100	15,2%
			4015	EDGGGWWYNR		620,2625++	2	61,19	Y - y3+	y3	452,225208	1	245324400	15,2%
			4013	EDGGGWWYNR		625,2667++ (heavy)	2	61,43	G - y6+	y6	891,413566	1	40095530
			4014	EDGGGWWYNR		625,2667++ (heavy)	2	61,4	G - y6+	y6	891,413566	1	43636520
			4015	EDGGGWWYNR		625,2667++ (heavy)	2	61,18	G - y6+	y6	891,413566	1	44585620
			4013	EDGGGWWYNR		625,2667++ (heavy)	2	61,38	W - y5+	y5	834,392103	1	52150910
			4014	EDGGGWWYNR		625,2667++ (heavy)	2	61,42	W - y5+	y5	834,392103	1	56287740
			4015	EDGGGWWYNR		625,2667++ (heavy)	2	61,17	W - y5+	y5	834,392103	1	57708840
			4013	EDGGGWWYNR		625,2667++ (heavy)	2	61,39	W - y4+	y4	648,31279	1	275076200
			4014	EDGGGWWYNR		625,2667++ (heavy)	2	61,43	W - y4+	y4	648,31279	1	302218700
			4015	EDGGGWWYNR		625,2667++ (heavy)	2	61,18	W - y4+	y4	648,31279	1	301477100
			4013	EDGGGWWYNR		625,2667++ (heavy)	2	61,39	Y - y3+	y3	462,233477	1	216485400
			4014	EDGGGWWYNR		625,2667++ (heavy)	2	61,41	Y - y3+	y3	462,233477	1	237159100
			4015	EDGGGWWYNR		625,2667++ (heavy)	2	61,19	Y - y3+	y3	462,233477	1	240433300
Fgg	Q8VCM7	Fibrinogen gamma chain	4013	DNCCILDER		597,7475++	2	34,76	C - y6+	y6	805,387264	1	53575970	15,6%
			4014	DNCCILDER		597,7475++	2	34,72	C - y6+	y6	805,387264	1	43448620	15,6%
			4015	DNCCILDER		597,7475++	2	34,66	C - y6+	y6	805,387264	1	56167950	15,6%
			4013	DNCCILDER		597,7475++	2	34,75	I - y5+	y5	645,356616	1	46912940	16,8%
			4014	DNCCILDER		597,7475++	2	34,7	I - y5+	y5	645,356616	1	38473110	16,8%
			4015	DNCCILDER		597,7475++	2	34,56	I - y5+	y5	645,356616	1	49661570	16,8%
			4013	DNCCILDER		597,7475++	2	34,74	L - y4+	y4	532,272552	1	79561510	15,1%
			4014	DNCCILDER		597,7475++	2	34,69	L - y4+	y4	532,272552	1	65877960	15,1%
			4015	DNCCILDER		597,7475++	2	34,62	L - y4+	y4	532,272552	1	84373810	15,1%
			4013	DNCCILDER		597,7475++	2	34,71	D - y3+	y3	419,188488	1	64678380	14,9%
			4014	DNCCILDER		597,7475++	2	34,71	D - y3+	y3	419,188488	1	53078760	14,9%
			4015	DNCCILDER		597,7475++	2	34,66	D - y3+	y3	419,188488	1	68636860	14,9%
			4013	DNCCILDER		602,7517++ (heavy)	2	34,73	C - y6+	y6	815,395533	1	30893230
			4014	DNCCILDER		602,7517++ (heavy)	2	34,64	C - y6+	y6	815,395533	1	33465910
			4015	DNCCILDER		602,7517++ (heavy)	2	34,63	C - y6+	y6	815,395533	1	32755550
			4013	DNCCILDER		602,7517++ (heavy)	2	34,75	I - y5+	y5	655,364885	1	25446910
			4014	DNCCILDER		602,7517++ (heavy)	2	34,66	I - y5+	y5	655,364885	1	28886860
			4015	DNCCILDER		602,7517++ (heavy)	2	34,64	I - y5+	y5	655,364885	1	27963590
			4013	DNCCILDER		602,7517++ (heavy)	2	34,75	L - y4+	y4	542,280821	1	44769940
			4014	DNCCILDER		602,7517++ (heavy)	2	34,63	L - y4+	y4	542,280821	1	49649980
			4015	DNCCILDER		602,7517++ (heavy)	2	34,6	L - y4+	y4	542,280821	1	49448700
			4013	DNCCILDER		602,7517++ (heavy)	2	34,72	D - y3+	y3	429,196757	1	37195780
			4014	DNCCILDER		602,7517++ (heavy)	2	34,66	D - y3+	y3	429,196757	1	40128170
			4015	DNCCILDER		602,7517++ (heavy)	2	34,61	D - y3+	y3	429,196757	1	39586220
			4013	YLQEIYNSNNQK		757,3677++	2	36,82	Y - y7+	y7	867,395521	1	111538300	16,3%
			4014	YLQEIYNSNNQK		757,3677++	2	36,87	Y - y7+	y7	867,395521	1	86552000	16,3%
			4015	YLQEIYNSNNQK		757,3677++	2	36,69	Y - y7+	y7	867,395521	1	112849300	16,3%
			4013	YLQEIYNSNNQK		757,3677++	2	36,85	N - y6+	y6	704,332192	1	52248880	16,2%
			4014	YLQEIYNSNNQK		757,3677++	2	36,84	N - y6+	y6	704,332192	1	41022110	16,2%
			4015	YLQEIYNSNNQK		757,3677++	2	36,74	N - y6+	y6	704,332192	1	53721820	16,2%
			4013	YLQEIYNSNNQK		757,3677++	2	36,84	S - y5+	y5	590,289265	1	34655820	15,9%
			4014	YLQEIYNSNNQK		757,3677++	2	36,88	S - y5+	y5	590,289265	1	27412230	15,9%
			4015	YLQEIYNSNNQK		757,3677++	2	36,78	S - y5+	y5	590,289265	1	35700210	15,9%
			4013	YLQEIYNSNNQK		757,3677++	2	36,88	E - b4+	b4	534,255839	1	51745330	17,5%
			4014	YLQEIYNSNNQK		757,3677++	2	36,83	E - b4+	b4	534,255839	1	39180560	17,5%
			4015	YLQEIYNSNNQK		757,3677++	2	36,73	E - b4+	b4	534,255839	1	51595640	17,5%
			4013	YLQEIYNSNNQK		761,3748++ (heavy)	2	36,86	Y - y7+	y7	875,40972	1	370272000
			4014	YLQEIYNSNNQK		761,3748++ (heavy)	2	36,82	Y - y7+	y7	875,40972	1	395648900
			4015	YLQEIYNSNNQK		761,3748++ (heavy)	2	36,69	Y - y7+	y7	875,40972	1	396752600
			4013	YLQEIYNSNNQK		761,3748++ (heavy)	2	36,82	N - y6+	y6	712,346391	1	168123800
			4014	YLQEIYNSNNQK		761,3748++ (heavy)	2	36,8	N - y6+	y6	712,346391	1	180928800
			4015	YLQEIYNSNNQK		761,3748++ (heavy)	2	36,73	N - y6+	y6	712,346391	1	181487800
			4013	YLQEIYNSNNQK		761,3748++ (heavy)	2	36,81	S - y5+	y5	598,303464	1	119106800
			4014	YLQEIYNSNNQK		761,3748++ (heavy)	2	36,78	S - y5+	y5	598,303464	1	127874800
			4015	YLQEIYNSNNQK		761,3748++ (heavy)	2	36,71	S - y5+	y5	598,303464	1	126676900
			4013	YLQEIYNSNNQK		761,3748++ (heavy)	2	36,82	E - b4+	b4	534,255839	1	176967900
			4014	YLQEIYNSNNQK		761,3748++ (heavy)	2	36,82	E - b4+	b4	534,255839	1	189909000
			4015	YLQEIYNSNNQK		761,3748++ (heavy)	2	36,72	E - b4+	b4	534,255839	1	189411100
			4013	VAQLEAQCQEPCK		780,8609++	2	22,36	E - y9+	y9	1149,46632	1	36769530	21,1%
			4014	VAQLEAQCQEPCK		780,8609++	2	22,11	E - y9+	y9	1149,46632	1	24475610	21,1%
			4015	VAQLEAQCQEPCK		780,8609++	2	22,06	E - y9+	y9	1149,46632	1	34866790	21,1%
			4013	VAQLEAQCQEPCK		780,8609++	2	22,37	A - y8+	y8	1020,423727	1	48972590	22,1%
			4014	VAQLEAQCQEPCK		780,8609++	2	22,11	A - y8+	y8	1020,423727	1	32559590	22,1%
			4015	VAQLEAQCQEPCK		780,8609++	2	22,11	A - y8+	y8	1020,423727	1	46283650	22,1%
			4013	VAQLEAQCQEPCK		780,8609++	2	22,37	C - y6+	y6	821,328035	1	29099950	22,1%
			4014	VAQLEAQCQEPCK		780,8609++	2	22,11	C - y6+	y6	821,328035	1	19295670	22,1%
			4015	VAQLEAQCQEPCK		780,8609++	2	22,1	C - y6+	y6	821,328035	1	27903410	22,1%
			4013	VAQLEAQCQEPCK		780,8609++	2	22,35	P - y3+	y3	404,196216	1	141075000	21,7%
			4014	VAQLEAQCQEPCK		780,8609++	2	22,11	P - y3+	y3	404,196216	1	94768420	21,7%
			4015	VAQLEAQCQEPCK		780,8609++	2	22,1	P - y3+	y3	404,196216	1	135881300	21,7%
			4013	VAQLEAQCQEPCK		784,8680++ (heavy)	2	22,33	E - y9+	y9	1157,480519	1	77727790
			4014	VAQLEAQCQEPCK		784,8680++ (heavy)	2	22,1	E - y9+	y9	1157,480519	1	79669160
			4015	VAQLEAQCQEPCK		784,8680++ (heavy)	2	22,08	E - y9+	y9	1157,480519	1	84818130
			4013	VAQLEAQCQEPCK		784,8680++ (heavy)	2	22,37	A - y8+	y8	1028,437926	1	87085000
			4014	VAQLEAQCQEPCK		784,8680++ (heavy)	2	22,1	A - y8+	y8	1028,437926	1	91045600
			4015	VAQLEAQCQEPCK		784,8680++ (heavy)	2	22,09	A - y8+	y8	1028,437926	1	95878820
			4013	VAQLEAQCQEPCK		784,8680++ (heavy)	2	22,36	C - y6+	y6	829,342234	1	51933700
			4014	VAQLEAQCQEPCK		784,8680++ (heavy)	2	22,11	C - y6+	y6	829,342234	1	54151770
			4015	VAQLEAQCQEPCK		784,8680++ (heavy)	2	22,11	C - y6+	y6	829,342234	1	56980360
			4013	VAQLEAQCQEPCK		784,8680++ (heavy)	2	22,34	P - y3+	y3	412,210415	1	281349500
			4014	VAQLEAQCQEPCK		784,8680++ (heavy)	2	22,1	P - y3+	y3	412,210415	1	294855500
			4015	VAQLEAQCQEPCK		784,8680++ (heavy)	2	22,08	P - y3+	y3	412,210415	1	311460300
			4013	EGFGHLSPTGTTEFWLGNEK		736,3516+++	3	92,81	F - y7+	y7	893,451579	1	62444100	17,6%
			4014	EGFGHLSPTGTTEFWLGNEK		736,3516+++	3	92,72	F - y7+	y7	893,451579	1	55410400	17,6%
			4015	EGFGHLSPTGTTEFWLGNEK		736,3516+++	3	92,61	F - y7+	y7	893,451579	1	67354610	17,6%
			4013	EGFGHLSPTGTTEFWLGNEK		736,3516+++	3	92,78	W - y6+	y6	746,383165	1	71834260	19,2%
			4014	EGFGHLSPTGTTEFWLGNEK		736,3516+++	3	92,66	W - y6+	y6	746,383165	1	61821110	19,2%
			4015	EGFGHLSPTGTTEFWLGNEK		736,3516+++	3	92,65	W - y6+	y6	746,383165	1	76434820	19,2%
			4013	EGFGHLSPTGTTEFWLGNEK		736,3516+++	3	92,81	L - y5+	y5	560,303852	1	79613940	18,8%
			4014	EGFGHLSPTGTTEFWLGNEK		736,3516+++	3	92,73	L - y5+	y5	560,303852	1	68995680	18,8%
			4015	EGFGHLSPTGTTEFWLGNEK		736,3516+++	3	92,62	L - y5+	y5	560,303852	1	85435780	18,8%
			4013	EGFGHLSPTGTTEFWLGNEK		736,3516+++	3	92,78	G - y4+	y4	447,219788	1	134757100	18,3%
			4014	EGFGHLSPTGTTEFWLGNEK		736,3516+++	3	92,66	G - y4+	y4	447,219788	1	117959100	18,3%
			4015	EGFGHLSPTGTTEFWLGNEK		736,3516+++	3	92,67	G - y4+	y4	447,219788	1	143807600	18,3%
			4013	EGFGHLSPTGTTEFWLGNEK		739,0230+++ (heavy)	3	92,78	F - y7+	y7	901,465778	1	61773620
			4014	EGFGHLSPTGTTEFWLGNEK		739,0230+++ (heavy)	3	92,67	F - y7+	y7	901,465778	1	77623310
			4015	EGFGHLSPTGTTEFWLGNEK		739,0230+++ (heavy)	3	92,63	F - y7+	y7	901,465778	1	70707950
			4013	EGFGHLSPTGTTEFWLGNEK		739,0230+++ (heavy)	3	92,78	W - y6+	y6	754,397364	1	68888460
			4014	EGFGHLSPTGTTEFWLGNEK		739,0230+++ (heavy)	3	92,64	W - y6+	y6	754,397364	1	87312510
			4015	EGFGHLSPTGTTEFWLGNEK		739,0230+++ (heavy)	3	92,61	W - y6+	y6	754,397364	1	80418240
			4013	EGFGHLSPTGTTEFWLGNEK		739,0230+++ (heavy)	3	92,82	L - y5+	y5	568,318051	1	75955180
			4014	EGFGHLSPTGTTEFWLGNEK		739,0230+++ (heavy)	3	92,66	L - y5+	y5	568,318051	1	95713950
			4015	EGFGHLSPTGTTEFWLGNEK		739,0230+++ (heavy)	3	92,63	L - y5+	y5	568,318051	1	87692030
			4013	EGFGHLSPTGTTEFWLGNEK		739,0230+++ (heavy)	3	92,81	G - y4+	y4	455,233987	1	123791300
			4014	EGFGHLSPTGTTEFWLGNEK		739,0230+++ (heavy)	3	92,6	G - y4+	y4	455,233987	1	155948800
			4015	EGFGHLSPTGTTEFWLGNEK		739,0230+++ (heavy)	3	92,63	G - y4+	y4	455,233987	1	142243800
Hp	Q61646	Haptoglobin	4013	LPECEAVCGKPK		463,2285+++	3	21,06	C - y5+	y5	589,312643	1	33056100	18,8%
			4014	LPECEAVCGKPK		463,2285+++	3	20,87	C - y5+	y5	589,312643	1	26435370
			4015	LPECEAVCGKPK		463,2285+++	3	20,82	C - y5+	y5	589,312643	1	32681660
			4013	LPECEAVCGKPK		463,2285+++	3	21,09	G - y4+	y4	429,281994	1	11130560	20,5%
			4014	LPECEAVCGKPK		463,2285+++	3	20,85	G - y4+	y4	429,281994	1	8497140
			4015	LPECEAVCGKPK		463,2285+++	3	20,81	G - y4+	y4	429,281994	1	10880430
			4013	LPECEAVCGKPK		463,2285+++	3	21,12	E - b5+	b5	629,259939	1	7173336	18,6%
			4014	LPECEAVCGKPK		463,2285+++	3	20,86	E - b5+	b5	629,259939	1	5709781
			4015	LPECEAVCGKPK		463,2285+++	3	20,77	E - b5+	b5	629,259939	1	7157682
			4013	LPECEAVCGKPK		463,2285+++	3	21,1	A - b6+	b6	700,297052	1	14864780	18,8%
			4014	LPECEAVCGKPK		463,2285+++	3	20,86	A - b6+	b6	700,297052	1	11688350
			4015	LPECEAVCGKPK		463,2285+++	3	20,81	A - b6+	b6	700,297052	1	14632600
			4013	LPECEAVCGKPK		465,8999+++ (heavy)	3	21,08	C - y5+	y5	597,326842	1	48001560
			4014	LPECEAVCGKPK		465,8999+++ (heavy)	3	20,85	C - y5+	y5	597,326842	1	56288050
			4015	LPECEAVCGKPK		465,8999+++ (heavy)	3	20,83	C - y5+	y5	597,326842	1	53496940
			4013	LPECEAVCGKPK		465,8999+++ (heavy)	3	21,08	G - y4+	y4	437,296193	1	20910220
			4014	LPECEAVCGKPK		465,8999+++ (heavy)	3	20,85	G - y4+	y4	437,296193	1	24270470
			4015	LPECEAVCGKPK		465,8999+++ (heavy)	3	20,83	G - y4+	y4	437,296193	1	23174190
			4013	LPECEAVCGKPK		465,8999+++ (heavy)	3	21,09	E - b5+	b5	629,259939	1	13432410
			4014	LPECEAVCGKPK		465,8999+++ (heavy)	3	20,87	E - b5+	b5	629,259939	1	15615280
			4015	LPECEAVCGKPK		465,8999+++ (heavy)	3	20,81	E - b5+	b5	629,259939	1	15106420
			4013	LPECEAVCGKPK		465,8999+++ (heavy)	3	21,06	A - b6+	b6	700,297052	1	28790910
			4014	LPECEAVCGKPK		465,8999+++ (heavy)	3	20,85	A - b6+	b6	700,297052	1	33146600
			4015	LPECEAVCGKPK		465,8999+++ (heavy)	3	20,84	A - b6+	b6	700,297052	1	31749090
			4013	GSFPWQAK		460,7349++	2	53,93	F - y6+	y6	776,408986	1	62608740	16,2%
			4014	GSFPWQAK		460,7349++	2	54,03	F - y6+	y6	776,408986	1	52081160
			4015	GSFPWQAK		460,7349++	2	53,75	F - y6+	y6	776,408986	1	67567220
			4013	GSFPWQAK		460,7349++	2	53,91	P - y5+	y5	629,340572	1	645225900	16,1%
			4014	GSFPWQAK		460,7349++	2	54,07	P - y5+	y5	629,340572	1	538681000
			4015	GSFPWQAK		460,7349++	2	53,75	P - y5+	y5	629,340572	1	694984600
			4013	GSFPWQAK		460,7349++	2	53,96	W - y4+	y4	532,287808	1	77463140	0.17
			4014	GSFPWQAK		460,7349++	2	54,1	W - y4+	y4	532,287808	1	64552510
			4015	GSFPWQAK		460,7349++	2	53,76	W - y4+	y4	532,287808	1	84533170
			4013	GSFPWQAK		460,7349++	2	53,96	Q - y3+	y3	346,208495	1	38988380	16,6%
			4014	GSFPWQAK		460,7349++	2	54,04	Q - y3+	y3	346,208495	1	32641580
			4015	GSFPWQAK		460,7349++	2	53,81	Q - y3+	y3	346,208495	1	43119930
			4013	GSFPWQAK		464,7420++ (heavy)	2	53,93	F - y6+	y6	784,423185	1	58402360
			4014	GSFPWQAK		464,7420++ (heavy)	2	54,05	F - y6+	y6	784,423185	1	64763230
			4015	GSFPWQAK		464,7420++ (heavy)	2	53,74	F - y6+	y6	784,423185	1	62044000
			4013	GSFPWQAK		464,7420++ (heavy)	2	53,91	P - y5+	y5	637,354771	1	602238700
			4014	GSFPWQAK		464,7420++ (heavy)	2	54,04	P - y5+	y5	637,354771	1	676224800
			4015	GSFPWQAK		464,7420++ (heavy)	2	53,76	P - y5+	y5	637,354771	1	650289500
			4013	GSFPWQAK		464,7420++ (heavy)	2	53,92	W - y4+	y4	540,302007	1	68635670
			4014	GSFPWQAK		464,7420++ (heavy)	2	53,95	W - y4+	y4	540,302007	1	79174780
			4015	GSFPWQAK		464,7420++ (heavy)	2	53,79	W - y4+	y4	540,302007	1	77123260
			4013	GSFPWQAK		464,7420++ (heavy)	2	53,87	Q - y3+	y3	354,222694	1	35820310
			4014	GSFPWQAK		464,7420++ (heavy)	2	54,06	Q - y3+	y3	354,222694	1	40409980
			4015	GSFPWQAK		464,7420++ (heavy)	2	53,74	Q - y3+	y3	354,222694	1	39198920
			4013	VMPICLPSK		522,7827++	2	59,24	P - y7+	y7	814,449136	1	477650400	14,3%
			4014	VMPICLPSK		522,7827++	2	59,33	P - y7+	y7	814,449136	1	387224300
			4015	VMPICLPSK		522,7827++	2	59,03	P - y7+	y7	814,449136	1	502324400
			4013	VMPICLPSK		522,7827++	2	59,17	I - y6+	y6	717,396373	1	44072080	14,1%
			4014	VMPICLPSK		522,7827++	2	59,3	I - y6+	y6	717,396373	1	36327260
			4015	VMPICLPSK		522,7827++	2	59,03	I - y6+	y6	717,396373	1	47932900
			4013	VMPICLPSK		522,7827++	2	59,23	C - y5+	y5	604,312309	1	134235700	14,3%
			4014	VMPICLPSK		522,7827++	2	59,26	C - y5+	y5	604,312309	1	110595900
			4015	VMPICLPSK		522,7827++	2	59,03	C - y5+	y5	604,312309	1	146019800
			4013	VMPICLPSK		522,7827++	2	59,24	P - y3+	y3	331,197596	1	95853670	14,1%
			4014	VMPICLPSK		522,7827++	2	59,33	P - y3+	y3	331,197596	1	80013250
			4015	VMPICLPSK		522,7827++	2	59,03	P - y3+	y3	331,197596	1	106906400
			4013	VMPICLPSK		526,7898++ (heavy)	2	59,23	P - y7+	y7	822,463335	1	339037700
			4014	VMPICLPSK		526,7898++ (heavy)	2	59,26	P - y7+	y7	822,463335	1	359729600
			4015	VMPICLPSK		526,7898++ (heavy)	2	59,03	P - y7+	y7	822,463335	1	363955600
			4013	VMPICLPSK		526,7898++ (heavy)	2	59,24	I - y6+	y6	725,410572	1	29837210
			4014	VMPICLPSK		526,7898++ (heavy)	2	59,25	I - y6+	y6	725,410572	1	32268100
			4015	VMPICLPSK		526,7898++ (heavy)	2	58,98	I - y6+	y6	725,410572	1	33719320
			4013	VMPICLPSK		526,7898++ (heavy)	2	59,16	C - y5+	y5	612,326508	1	92536730
			4014	VMPICLPSK		526,7898++ (heavy)	2	59,25	C - y5+	y5	612,326508	1	100221700
			4015	VMPICLPSK		526,7898++ (heavy)	2	59,03	C - y5+	y5	612,326508	1	103645900
			4013	VMPICLPSK		526,7898++ (heavy)	2	59,19	P - y3+	y3	339,211795	1	63475740
			4014	VMPICLPSK		526,7898++ (heavy)	2	59,24	P - y3+	y3	339,211795	1	68960460
			4015	VMPICLPSK		526,7898++ (heavy)	2	59,03	P - y3+	y3	339,211795	1	71914330
			4013	VMPICLPSK		530,7801++	2	43,98	P - y7+	y7	814,449136	1	4503552	27,3%
			4014	VMPICLPSK		530,7801++	2	44,08	P - y7+	y7	814,449136	1	3073052
			4015	VMPICLPSK		530,7801++	2	43,95	P - y7+	y7	814,449136	1	4298093
			4013	VMPICLPSK		530,7801++	2	44,15	C - y5+	y5	604,312309	1	303997	32,5%
			4014	VMPICLPSK		530,7801++	2	44,26	C - y5+	y5	604,312309	1	190911
			4015	VMPICLPSK		530,7801++	2	43,86	C - y5+	y5	604,312309	1	267926
			4013	VMPICLPSK		530,7801++	2	43,99	L - y4+	y4	444,28166	1	157302	39,5%
			4014	VMPICLPSK		530,7801++	2	44,07	L - y4+	y4	444,28166	1	83726
			4015	VMPICLPSK		530,7801++	2	43,92	L - y4+	y4	444,28166	1	185965
			4013	VMPICLPSK		530,7801++	2	44,03	P - y3+	y3	331,197596	1	624045	26,9%
			4014	VMPICLPSK		530,7801++	2	44,21	P - y3+	y3	331,197596	1	449443
			4015	VMPICLPSK		530,7801++	2	44,11	P - y3+	y3	331,197596	1	760830
			4013	VMPICLPSK		534,7872++ (heavy)	2	44,01	P - y7+	y7	822,463335	1	168849200
			4014	VMPICLPSK		534,7872++ (heavy)	2	43,96	P - y7+	y7	822,463335	1	202603500
			4015	VMPICLPSK		534,7872++ (heavy)	2	43,89	P - y7+	y7	822,463335	1	198522000
			4013	VMPICLPSK		534,7872++ (heavy)	2	44,11	C - y5+	y5	612,326508	1	11958260
			4014	VMPICLPSK		534,7872++ (heavy)	2	44,1	C - y5+	y5	612,326508	1	14595790
			4015	VMPICLPSK		534,7872++ (heavy)	2	43,96	C - y5+	y5	612,326508	1	14435470
			4013	VMPICLPSK		534,7872++ (heavy)	2	44,04	L - y4+	y4	452,295859	1	6172811
			4014	VMPICLPSK		534,7872++ (heavy)	2	43,95	L - y4+	y4	452,295859	1	7483176
			4015	VMPICLPSK		534,7872++ (heavy)	2	43,96	L - y4+	y4	452,295859	1	7418476
			4013	VMPICLPSK		534,7872++ (heavy)	2	43,98	P - y3+	y3	339,211795	1	27126560
			4014	VMPICLPSK		534,7872++ (heavy)	2	43,97	P - y3+	y3	339,211795	1	32832980
			4015	VMPICLPSK		534,7872++ (heavy)	2	43,95	P - y3+	y3	339,211795	1	33300730
			4013	VGYVSGWGR		490,7511++	2	45,21	G - y8+	y8	881,426427	1	180972600	17,3%
			4014	VGYVSGWGR		490,7511++	2	45,26	G - y8+	y8	881,426427	1	153427900
			4015	VGYVSGWGR		490,7511++	2	45,03	G - y8+	y8	881,426427	1	212382100
			4013	VGYVSGWGR		490,7511++	2	45,11	V - y6+	y6	661,341635	1	283761900	17,6%
			4014	VGYVSGWGR		490,7511++	2	45,26	V - y6+	y6	661,341635	1	237870800
			4015	VGYVSGWGR		490,7511++	2	45,05	V - y6+	y6	661,341635	1	329979500
			4013	VGYVSGWGR		490,7511++	2	45,13	S - y5+	y5	562,273221	1	668894500	17,2%
			4014	VGYVSGWGR		490,7511++	2	45,26	S - y5+	y5	562,273221	1	564110800
			4015	VGYVSGWGR		490,7511++	2	45,08	S - y5+	y5	562,273221	1	783384600
			4013	VGYVSGWGR		490,7511++	2	45,14	G - y4+	y4	475,241192	1	182906100	17,2%
			4014	VGYVSGWGR		490,7511++	2	45,3	G - y4+	y4	475,241192	1	154838400
			4015	VGYVSGWGR		490,7511++	2	45,06	G - y4+	y4	475,241192	1	213835200
			4013	VGYVSGWGR		495,7552++ (heavy)	2	45,05	G - y8+	y8	891,434696	1	254619100
			4014	VGYVSGWGR		495,7552++ (heavy)	2	45,23	G - y8+	y8	891,434696	1	296333400
			4015	VGYVSGWGR		495,7552++ (heavy)	2	45,02	G - y8+	y8	891,434696	1	297838400
			4013	VGYVSGWGR		495,7552++ (heavy)	2	45,05	V - y6+	y6	671,349904	1	399067000
			4014	VGYVSGWGR		495,7552++ (heavy)	2	45,23	V - y6+	y6	671,349904	1	462807200
			4015	VGYVSGWGR		495,7552++ (heavy)	2	45,08	V - y6+	y6	671,349904	1	464081700
			4013	VGYVSGWGR		495,7552++ (heavy)	2	45,05	S - y5+	y5	572,28149	1	940727000
			4014	VGYVSGWGR		495,7552++ (heavy)	2	45,26	S - y5+	y5	572,28149	1	1085926000
			4015	VGYVSGWGR		495,7552++ (heavy)	2	45,03	S - y5+	y5	572,28149	1	1097131000
			4013	VGYVSGWGR		495,7552++ (heavy)	2	45,13	G - y4+	y4	485,249461	1	261788800
			4014	VGYVSGWGR		495,7552++ (heavy)	2	45,26	G - y4+	y4	485,249461	1	302759700
			4015	VGYVSGWGR		495,7552++ (heavy)	2	45,01	G - y4+	y4	485,249461	1	303459300
Hpx	Q91X72	Hemopexin	4013	LWWLDLK		487,2789++	2	115	W - y6+	y6	860,466501	1	48249040	19,6%
			4014	LWWLDLK		487,2789++	2	114,8	W - y6+	y6	860,466501	1	43485540	19,6%
			4015	LWWLDLK		487,2789++	2	114,97	W - y6+	y6	860,466501	1	54124340	19,6%
			4013	LWWLDLK		487,2789++	2	115,01	W - y5+	y5	674,387188	1	260617200	19,5%
			4014	LWWLDLK		487,2789++	2	114,8	W - y5+	y5	674,387188	1	233626500	19,5%
			4015	LWWLDLK		487,2789++	2	114,97	W - y5+	y5	674,387188	1	287990500	19,5%
			4013	LWWLDLK		487,2789++	2	115,01	L - y4+	y4	488,307875	1	32028760	19,9%
			4014	LWWLDLK		487,2789++	2	114,8	L - y4+	y4	488,307875	1	28677110	19,9%
			4015	LWWLDLK		487,2789++	2	114,97	L - y4+	y4	488,307875	1	36196170	19,9%
			4013	LWWLDLK		487,2789++	2	115,01	D - y3+	y3	375,223811	1	32809350	19,8%
			4014	LWWLDLK		487,2789++	2	114,8	D - y3+	y3	375,223811	1	29824220	19,8%
			4015	LWWLDLK		487,2789++	2	114,99	D - y3+	y3	375,223811	1	37603920	19,8%
			4013	LWWLDLK		491,2860++ (heavy)	2	114,97	W - y6+	y6	868,4807	1	177216200
			4014	LWWLDLK		491,2860++ (heavy)	2	114,79	W - y6+	y6	868,4807	1	238170500
			4015	LWWLDLK		491,2860++ (heavy)	2	114,97	W - y6+	y6	868,4807	1	225753400
			4013	LWWLDLK		491,2860++ (heavy)	2	115,01	W - y5+	y5	682,401387	1	957946900
			4014	LWWLDLK		491,2860++ (heavy)	2	114,68	W - y5+	y5	682,401387	1	1278802000
			4015	LWWLDLK		491,2860++ (heavy)	2	114,97	W - y5+	y5	682,401387	1	1208359000
			4013	LWWLDLK		491,2860++ (heavy)	2	115,01	L - y4+	y4	496,322074	1	117073000
			4014	LWWLDLK		491,2860++ (heavy)	2	114,8	L - y4+	y4	496,322074	1	157141000
			4015	LWWLDLK		491,2860++ (heavy)	2	114,97	L - y4+	y4	496,322074	1	149808500
			4013	LWWLDLK		491,2860++ (heavy)	2	115,01	D - y3+	y3	383,23801	1	115029600
			4014	LWWLDLK		491,2860++ (heavy)	2	114,68	D - y3+	y3	383,23801	1	156662900
			4015	LWWLDLK		491,2860++ (heavy)	2	114,8	D - y3+	y3	383,23801	1	149719400
			4013	CSPDPGLTALLSDHR		546,9350+++	3	74,07	T - y8+	y8	912,489755	1	32312490	14,8%
			4014	CSPDPGLTALLSDHR		546,9350+++	3	73,96	T - y8+	y8	912,489755	1	32463630	14,8%
			4015	CSPDPGLTALLSDHR		546,9350+++	3	73,8	T - y8+	y8	912,489755	1	38385540	14,8%
			4013	CSPDPGLTALLSDHR		546,9350+++	3	74,1	L - y6+	y6	740,404963	1	46770540	15,3%
			4014	CSPDPGLTALLSDHR		546,9350+++	3	74,02	L - y6+	y6	740,404963	1	46465300	15,3%
			4015	CSPDPGLTALLSDHR		546,9350+++	3	73,81	L - y6+	y6	740,404963	1	55071180	15,3%
			4013	CSPDPGLTALLSDHR		546,9350+++	3	74,1	L - y5+	y5	627,320899	1	74880220	14,7%
			4014	CSPDPGLTALLSDHR		546,9350+++	3	74,02	L - y5+	y5	627,320899	1	74684620	14,7%
			4015	CSPDPGLTALLSDHR		546,9350+++	3	73,82	L - y5+	y5	627,320899	1	87467010	14,7%
			4013	CSPDPGLTALLSDHR		546,9350+++	3	74,1	S - y4+	y4	514,236835	1	72359490	14,2%
			4014	CSPDPGLTALLSDHR		546,9350+++	3	74,01	S - y4+	y4	514,236835	1	73240990	14,2%
			4015	CSPDPGLTALLSDHR		546,9350+++	3	73,81	S - y4+	y4	514,236835	1	85280620	14,2%
			4013	CSPDPGLTALLSDHR		550,2711+++ (heavy)	3	74,1	T - y8+	y8	922,498024	1	40209830
			4014	CSPDPGLTALLSDHR		550,2711+++ (heavy)	3	73,95	T - y8+	y8	922,498024	1	53355270
			4015	CSPDPGLTALLSDHR		550,2711+++ (heavy)	3	73,8	T - y8+	y8	922,498024	1	48607450
			4013	CSPDPGLTALLSDHR		550,2711+++ (heavy)	3	73,96	L - y6+	y6	750,413232	1	53938920
			4014	CSPDPGLTALLSDHR		550,2711+++ (heavy)	3	74,02	L - y6+	y6	750,413232	1	71768350
			4015	CSPDPGLTALLSDHR		550,2711+++ (heavy)	3	73,8	L - y6+	y6	750,413232	1	65427950
			4013	CSPDPGLTALLSDHR		550,2711+++ (heavy)	3	74,1	L - y5+	y5	637,329168	1	94532860
			4014	CSPDPGLTALLSDHR		550,2711+++ (heavy)	3	73,93	L - y5+	y5	637,329168	1	124909400
			4015	CSPDPGLTALLSDHR		550,2711+++ (heavy)	3	73,8	L - y5+	y5	637,329168	1	114044600
			4013	CSPDPGLTALLSDHR		550,2711+++ (heavy)	3	74,03	S - y4+	y4	524,245104	1	90755510
			4014	CSPDPGLTALLSDHR		550,2711+++ (heavy)	3	73,97	S - y4+	y4	524,245104	1	120066200
			4015	CSPDPGLTALLSDHR		550,2711+++ (heavy)	3	73,77	S - y4+	y4	524,245104	1	109116600
			4013	GGNNLVSGYPK		553,2855++	2	30,79	V - y6+	y6	650,350802	1	322795600	0.16
			4014	GGNNLVSGYPK		553,2855++	2	30,7	V - y6+	y6	650,350802	1	255626200	0.16
			4015	GGNNLVSGYPK		553,2855++	2	30,61	V - y6+	y6	650,350802	1	332852200	0.16
			4013	GGNNLVSGYPK		553,2855++	2	30,84	S - y5+	y5	551,282388	1	252234200	0.16
			4014	GGNNLVSGYPK		553,2855++	2	30,74	S - y5+	y5	551,282388	1	201129700	0.16
			4015	GGNNLVSGYPK		553,2855++	2	30,58	S - y5+	y5	551,282388	1	261663600	0.16
			4013	GGNNLVSGYPK		553,2855++	2	30,78	G - y4+	y4	464,25036	1	60871550	0.16
			4014	GGNNLVSGYPK		553,2855++	2	30,74	G - y4+	y4	464,25036	1	48711040	0.16
			4015	GGNNLVSGYPK		553,2855++	2	30,61	G - y4+	y4	464,25036	1	63603500	0.16
			4013	GGNNLVSGYPK		553,2855++	2	30,81	L - b5+	b5	456,220122	1	68838780	17,3%
			4014	GGNNLVSGYPK		553,2855++	2	30,59	L - b5+	b5	456,220122	1	53813260	17,3%
			4015	GGNNLVSGYPK		553,2855++	2	30,61	L - b5+	b5	456,220122	1	70686540	17,3%
			4013	GGNNLVSGYPK		557,2926++ (heavy)	2	30,78	V - y6+	y6	658,365001	1	570574500
			4014	GGNNLVSGYPK		557,2926++ (heavy)	2	30,74	V - y6+	y6	658,365001	1	615867600
			4015	GGNNLVSGYPK		557,2926++ (heavy)	2	30,59	V - y6+	y6	658,365001	1	612785000
			4013	GGNNLVSGYPK		557,2926++ (heavy)	2	30,79	S - y5+	y5	559,296587	1	437151300
			4014	GGNNLVSGYPK		557,2926++ (heavy)	2	30,69	S - y5+	y5	559,296587	1	475847100
			4015	GGNNLVSGYPK		557,2926++ (heavy)	2	30,6	S - y5+	y5	559,296587	1	475146400
			4013	GGNNLVSGYPK		557,2926++ (heavy)	2	30,84	G - y4+	y4	472,264559	1	104802900
			4014	GGNNLVSGYPK		557,2926++ (heavy)	2	30,68	G - y4+	y4	472,264559	1	113971300
			4015	GGNNLVSGYPK		557,2926++ (heavy)	2	30,61	G - y4+	y4	472,264559	1	113227300
			4013	GGNNLVSGYPK		557,2926++ (heavy)	2	30,77	L - b5+	b5	456,220122	1	122284200
			4014	GGNNLVSGYPK		557,2926++ (heavy)	2	30,71	L - b5+	b5	456,220122	1	134374100
			4015	GGNNLVSGYPK		557,2926++ (heavy)	2	30,59	L - b5+	b5	456,220122	1	132644800
Itih3	Q61704	Inter alpha-trypsin inhibitor, heavy chain 3	4013	FTVSVNVAAGSK	coupé entre 2 pics	590,3220++	2	50,85	V - y10+	y10	931,520721	1	2427177	38,2%
			4014	FTVSVNVAAGSK	coupé entre 2 pics	590,3220++	2	51,04	V - y10+	y10	931,520721	1	2148855	38,2%
			4015	FTVSVNVAAGSK	coupé entre 2 pics	590,3220++	2	50,85	V - y10+	y10	931,520721	1	2071726	38,2%
			4013	FTVSVNVAAGSK	coupé entre 2 pics	590,3220++	2	50,86	S - y9+	y9	832,452307	1	3301087	41,4%
			4014	FTVSVNVAAGSK	coupé entre 2 pics	590,3220++	2	51,03	S - y9+	y9	832,452307	1	2884573	41,4%
			4015	FTVSVNVAAGSK	coupé entre 2 pics	590,3220++	2	50,77	S - y9+	y9	832,452307	1	2680141	41,4%
			4013	FTVSVNVAAGSK	coupé entre 2 pics	590,3220++	2	50,87	N - y7+	y7	646,351865	1	1565993	36,1%
			4014	FTVSVNVAAGSK	coupé entre 2 pics	590,3220++	2	51,03	N - y7+	y7	646,351865	1	1431266	36,1%
			4015	FTVSVNVAAGSK	coupé entre 2 pics	590,3220++	2	50,83	N - y7+	y7	646,351865	1	1193596	36,1%
			4013	FTVSVNVAAGSK	coupé entre 2 pics	590,3220++	2	50,98	A - y5+	y5	433,240524	1	920633	0.37
			4014	FTVSVNVAAGSK	coupé entre 2 pics	590,3220++	2	51,01	A - y5+	y5	433,240524	1	847470	0.37
			4015	FTVSVNVAAGSK	coupé entre 2 pics	590,3220++	2	50,83	A - y5+	y5	433,240524	1	753275	0.37
			4013	FTVSVNVAAGSK	coupé entre 2 pics	594,3291++ (heavy)	2	50,82	V - y10+	y10	939,53492	1	6612512
			4014	FTVSVNVAAGSK	coupé entre 2 pics	594,3291++ (heavy)	2	51	V - y10+	y10	939,53492	1	12125660
			4015	FTVSVNVAAGSK	coupé entre 2 pics	594,3291++ (heavy)	2	50,82	V - y10+	y10	939,53492	1	9110359
			4013	FTVSVNVAAGSK	coupé entre 2 pics	594,3291++ (heavy)	2	50,83	S - y9+	y9	840,466506	1	8672885
			4014	FTVSVNVAAGSK	coupé entre 2 pics	594,3291++ (heavy)	2	50,98	S - y9+	y9	840,466506	1	15962300
			4015	FTVSVNVAAGSK	coupé entre 2 pics	594,3291++ (heavy)	2	50,76	S - y9+	y9	840,466506	1	12523290
			4013	FTVSVNVAAGSK	coupé entre 2 pics	594,3291++ (heavy)	2	50,84	N - y7+	y7	654,366064	1	4353067
			4014	FTVSVNVAAGSK	coupé entre 2 pics	594,3291++ (heavy)	2	50,98	N - y7+	y7	654,366064	1	7508792
			4015	FTVSVNVAAGSK	coupé entre 2 pics	594,3291++ (heavy)	2	50,71	N - y7+	y7	654,366064	1	5609732
			4013	FTVSVNVAAGSK	coupé entre 2 pics	594,3291++ (heavy)	2	50,86	A - y5+	y5	441,254723	1	2361250
			4014	FTVSVNVAAGSK	coupé entre 2 pics	594,3291++ (heavy)	2	51,01	A - y5+	y5	441,254723	1	4312340
			4015	FTVSVNVAAGSK	coupé entre 2 pics	594,3291++ (heavy)	2	50,72	A - y5+	y5	441,254723	1	3157687
			4013	VTFELTYEELLK		742,8978++	2	109,66	E - y9+	y9	1137,603782	1	958517	30,4%
			4014	VTFELTYEELLK		742,8978++	2	109,44	E - y9+	y9	1137,603782	1	1209145	30,4%
			4015	VTFELTYEELLK		742,8978++	2	109,53	E - y9+	y9	1137,603782	1	1768091	30,4%
			4013	VTFELTYEELLK		742,8978++	2	109,75	L - y8+	y8	1008,561189	1	1959149	30,9%
			4014	VTFELTYEELLK		742,8978++	2	109,51	L - y8+	y8	1008,561189	1	2473664	30,9%
			4015	VTFELTYEELLK		742,8978++	2	109,53	L - y8+	y8	1008,561189	1	3553629	30,9%
			4013	VTFELTYEELLK		742,8978++	2	109,69	T - y7+	y7	895,477125	1	2684235	30,4%
			4014	VTFELTYEELLK		742,8978++	2	109,46	T - y7+	y7	895,477125	1	3413792	30,4%
			4015	VTFELTYEELLK		742,8978++	2	109,58	T - y7+	y7	895,477125	1	4894335	30,4%
			4013	VTFELTYEELLK		742,8978++	2	109,66	Y - y6+	y6	794,429447	1	1399042	31,6%
			4014	VTFELTYEELLK		742,8978++	2	109,44	Y - y6+	y6	794,429447	1	1740559	31,6%
			4015	VTFELTYEELLK		742,8978++	2	109,56	Y - y6+	y6	794,429447	1	2550628	31,6%
			4013	VTFELTYEELLK		746,9049++ (heavy)	2	109,66	E - y9+	y9	1145,617981	1	8283939
			4014	VTFELTYEELLK		746,9049++ (heavy)	2	109,45	E - y9+	y9	1145,617981	1	19006230
			4015	VTFELTYEELLK		746,9049++ (heavy)	2	109,52	E - y9+	y9	1145,617981	1	21690270
			4013	VTFELTYEELLK		746,9049++ (heavy)	2	109,66	L - y8+	y8	1016,575388	1	17276060
			4014	VTFELTYEELLK		746,9049++ (heavy)	2	109,46	L - y8+	y8	1016,575388	1	39757750
			4015	VTFELTYEELLK		746,9049++ (heavy)	2	109,49	L - y8+	y8	1016,575388	1	45342820
			4013	VTFELTYEELLK		746,9049++ (heavy)	2	109,66	T - y7+	y7	903,491324	1	23686630
			4014	VTFELTYEELLK		746,9049++ (heavy)	2	109,44	T - y7+	y7	903,491324	1	54411630
			4015	VTFELTYEELLK		746,9049++ (heavy)	2	109,53	T - y7+	y7	903,491324	1	61930720
			4013	VTFELTYEELLK		746,9049++ (heavy)	2	109,68	Y - y6+	y6	802,443646	1	12016960
			4014	VTFELTYEELLK		746,9049++ (heavy)	2	109,43	Y - y6+	y6	802,443646	1	27791030
			4015	VTFELTYEELLK		746,9049++ (heavy)	2	109,51	Y - y6+	y6	802,443646	1	31589380
			4013	GHVSFKPSLDQQR		749,8917++	2	27,6	S - y10+	y10	1205,627312	1	355456	28,5%
			4014	GHVSFKPSLDQQR		749,8917++	2	27,38	S - y10+	y10	1205,627312	1	201714	28,5%
			4015	GHVSFKPSLDQQR		749,8917++	2	27,34	S - y10+	y10	1205,627312	1	409503	28,5%
			4013	GHVSFKPSLDQQR		749,8917++	2	27,58	P - y7+	y7	843,431906	1	1328578	23,3%
			4014	GHVSFKPSLDQQR		749,8917++	2	27,33	P - y7+	y7	843,431906	1	794096	23,3%
			4015	GHVSFKPSLDQQR		749,8917++	2	27,38	P - y7+	y7	843,431906	1	1391161	23,3%
			4013	GHVSFKPSLDQQR		749,8917++	2	27,68	Q - y3+	y3	431,236107	1	578952	15,7%
			4014	GHVSFKPSLDQQR		749,8917++	2	27,32	Q - y3+	y3	431,236107	1	398019	15,7%
			4015	GHVSFKPSLDQQR		749,8917++	2	27,35	Q - y3+	y3	431,236107	1	589859	15,7%
			4013	GHVSFKPSLDQQR		749,8917++	2	27,72	S - b4+	b4	381,188094	1	377598	22,3%
			4014	GHVSFKPSLDQQR		749,8917++	2	27,45	S - b4+	b4	381,188094	1	226145	22,3%
			4015	GHVSFKPSLDQQR		749,8917++	2	27,3	S - b4+	b4	381,188094	1	349753	22,3%
			4013	GHVSFKPSLDQQR		754,8958++ (heavy)	2	27,56	S - y10+	y10	1215,635581	1	13699220
			4014	GHVSFKPSLDQQR		754,8958++ (heavy)	2	27,4	S - y10+	y10	1215,635581	1	12996500
			4015	GHVSFKPSLDQQR		754,8958++ (heavy)	2	27,32	S - y10+	y10	1215,635581	1	14808590
			4013	GHVSFKPSLDQQR		754,8958++ (heavy)	2	27,61	P - y7+	y7	853,440175	1	43484100
			4014	GHVSFKPSLDQQR		754,8958++ (heavy)	2	27,33	P - y7+	y7	853,440175	1	41284710
			4015	GHVSFKPSLDQQR		754,8958++ (heavy)	2	27,32	P - y7+	y7	853,440175	1	48261640
			4013	GHVSFKPSLDQQR		754,8958++ (heavy)	2	27,6	Q - y3+	y3	441,244376	1	20003950
			4014	GHVSFKPSLDQQR		754,8958++ (heavy)	2	27,38	Q - y3+	y3	441,244376	1	18781840
			4015	GHVSFKPSLDQQR		754,8958++ (heavy)	2	27,29	Q - y3+	y3	441,244376	1	21770610
			4013	GHVSFKPSLDQQR		754,8958++ (heavy)	2	27,61	S - b4+	b4	381,188094	1	12125390
			4014	GHVSFKPSLDQQR		754,8958++ (heavy)	2	27,33	S - b4+	b4	381,188094	1	11462560
			4015	GHVSFKPSLDQQR		754,8958++ (heavy)	2	27,31	S - b4+	b4	381,188094	1	13412980
			4013	LWAYLTIEQLLEK		810,4558++	2	142,69	A - y11+	y11	1320,740945	1	513548	0.36
			4014	LWAYLTIEQLLEK		810,4558++	2	142,55	A - y11+	y11	1320,740945	1	814331	0.36
			4015	LWAYLTIEQLLEK		810,4558++	2	142,61	A - y11+	y11	1320,740945	1	1786260	0.36
			4013	LWAYLTIEQLLEK		810,4558++	2	142,72	L - y9+	y9	1086,640502	1	434485	34,8%
			4014	LWAYLTIEQLLEK		810,4558++	2	142,63	L - y9+	y9	1086,640502	1	696737	34,8%
			4015	LWAYLTIEQLLEK		810,4558++	2	142,66	L - y9+	y9	1086,640502	1	1475840	34,8%
			4013	LWAYLTIEQLLEK		810,4558++	2	142,69	T - y8+	y8	973,556438	1	784873	37,1%
			4014	LWAYLTIEQLLEK		810,4558++	2	142,62	T - y8+	y8	973,556438	1	1211790	37,1%
			4015	LWAYLTIEQLLEK		810,4558++	2	142,61	T - y8+	y8	973,556438	1	2665398	37,1%
			4013	LWAYLTIEQLLEK		810,4558++	2	142,7	A - b3+	b3	371,207767	1	1317262	34,7%
			4014	LWAYLTIEQLLEK		810,4558++	2	142,58	A - b3+	b3	371,207767	1	2094627	34,7%
			4015	LWAYLTIEQLLEK		810,4558++	2	142,61	A - b3+	b3	371,207767	1	4652561	34,7%
			4013	LWAYLTIEQLLEK		814,4629++ (heavy)	2	142,67	A - y11+	y11	1328,755144	1	1994623
			4014	LWAYLTIEQLLEK		814,4629++ (heavy)	2	142,61	A - y11+	y11	1328,755144	1	6196757
			4015	LWAYLTIEQLLEK		814,4629++ (heavy)	2	142,6	A - y11+	y11	1328,755144	1	11105000
			4013	LWAYLTIEQLLEK		814,4629++ (heavy)	2	142,7	L - y9+	y9	1094,654701	1	1812206
			4014	LWAYLTIEQLLEK		814,4629++ (heavy)	2	142,56	L - y9+	y9	1094,654701	1	5488087
			4015	LWAYLTIEQLLEK		814,4629++ (heavy)	2	142,6	L - y9+	y9	1094,654701	1	9924154
			4013	LWAYLTIEQLLEK		814,4629++ (heavy)	2	142,69	T - y8+	y8	981,570637	1	3093384
			4014	LWAYLTIEQLLEK		814,4629++ (heavy)	2	142,59	T - y8+	y8	981,570637	1	9554229
			4015	LWAYLTIEQLLEK		814,4629++ (heavy)	2	142,61	T - y8+	y8	981,570637	1	17024170
			4013	LWAYLTIEQLLEK		814,4629++ (heavy)	2	142,7	A - b3+	b3	371,207767	1	5523808
			4014	LWAYLTIEQLLEK		814,4629++ (heavy)	2	142,59	A - b3+	b3	371,207767	1	16958410
			4015	LWAYLTIEQLLEK		814,4629++ (heavy)	2	142,6	A - b3+	b3	371,207767	1	30267810
Itih4	A6X935	Inter alpha-trypsin inhibitor, heavy chain 4	4013	NGIDIYSLTVDSR		726,8701++	2	83,68	D - y10+	y10	1168,584444	1	17212470	16,6%
			4014	NGIDIYSLTVDSR		726,8701++	2	83,66	D - y10+	y10	1168,584444	1	15206020
			4015	NGIDIYSLTVDSR		726,8701++	2	83,55	D - y10+	y10	1168,584444	1	19195710
			4013	NGIDIYSLTVDSR		726,8701++	2	83,72	Y - y8+	y8	940,473437	1	22670870	16,3%
			4014	NGIDIYSLTVDSR		726,8701++	2	83,78	Y - y8+	y8	940,473437	1	20305160
			4015	NGIDIYSLTVDSR		726,8701++	2	83,53	Y - y8+	y8	940,473437	1	25335310
			4013	NGIDIYSLTVDSR		726,8701++	2	83,74	S - y7+	y7	777,410108	1	14200110	15,8%
			4014	NGIDIYSLTVDSR		726,8701++	2	83,69	S - y7+	y7	777,410108	1	12882730
			4015	NGIDIYSLTVDSR		726,8701++	2	83,49	S - y7+	y7	777,410108	1	16247870
			4013	NGIDIYSLTVDSR		726,8701++	2	83,69	D - b4+	b4	400,182674	1	16962120	16,7%
			4014	NGIDIYSLTVDSR		726,8701++	2	83,69	D - b4+	b4	400,182674	1	14930270
			4015	NGIDIYSLTVDSR		726,8701++	2	83,5	D - b4+	b4	400,182674	1	18886510
			4013	NGIDIYSLTVDSR		731,8742++ (heavy)	2	83,7	D - y10+	y10	1178,592713	1	38890780
			4014	NGIDIYSLTVDSR		731,8742++ (heavy)	2	83,66	D - y10+	y10	1178,592713	1	47848130
			4015	NGIDIYSLTVDSR		731,8742++ (heavy)	2	83,52	D - y10+	y10	1178,592713	1	46891710
			4013	NGIDIYSLTVDSR		731,8742++ (heavy)	2	83,68	Y - y8+	y8	950,481706	1	50387560
			4014	NGIDIYSLTVDSR		731,8742++ (heavy)	2	83,69	Y - y8+	y8	950,481706	1	62535920
			4015	NGIDIYSLTVDSR		731,8742++ (heavy)	2	83,55	Y - y8+	y8	950,481706	1	61264750
			4013	NGIDIYSLTVDSR		731,8742++ (heavy)	2	83,67	S - y7+	y7	787,418377	1	31796730
			4014	NGIDIYSLTVDSR		731,8742++ (heavy)	2	83,62	S - y7+	y7	787,418377	1	39374660
			4015	NGIDIYSLTVDSR		731,8742++ (heavy)	2	83,53	S - y7+	y7	787,418377	1	38519420
			4013	NGIDIYSLTVDSR		731,8742++ (heavy)	2	83,71	D - b4+	b4	400,182674	1	38217030
			4014	NGIDIYSLTVDSR		731,8742++ (heavy)	2	83,66	D - b4+	b4	400,182674	1	46990910
			4015	NGIDIYSLTVDSR		731,8742++ (heavy)	2	83,52	D - b4+	b4	400,182674	1	46385600
			4013	YIFHNFMER		419,5342+++	3	65,89	H - y6+	y6	833,372283	1	4632481	14,8%
			4014	YIFHNFMER		419,5342+++	3	65,68	H - y6+	y6	833,372283	1	4319401
			4015	YIFHNFMER		419,5342+++	3	65,46	H - y6+	y6	833,372283	1	5813578
			4013	YIFHNFMER		419,5342+++	3	65,85	N - y5+	y5	696,313371	1	30951330	0.13
			4014	YIFHNFMER		419,5342+++	3	65,83	N - y5+	y5	696,313371	1	29950720
			4015	YIFHNFMER		419,5342+++	3	65,56	N - y5+	y5	696,313371	1	39037170
			4013	YIFHNFMER		419,5342+++	3	65,87	F - y4+	y4	582,270443	1	9302473	11,7%
			4014	YIFHNFMER		419,5342+++	3	65,71	F - y4+	y4	582,270443	1	9189561
			4015	YIFHNFMER		419,5342+++	3	65,56	F - y4+	y4	582,270443	1	11655490
			4013	YIFHNFMER		419,5342+++	3	65,8	M - y3+	y3	435,20203	1	10768340	12,7%
			4014	YIFHNFMER		419,5342+++	3	65,77	M - y3+	y3	435,20203	1	10386000
			4015	YIFHNFMER		419,5342+++	3	65,46	M - y3+	y3	435,20203	1	13278390
			4013	YIFHNFMER		422,8703+++ (heavy)	3	65,72	H - y6+	y6	843,380552	1	24575260
			4014	YIFHNFMER		422,8703+++ (heavy)	3	65,86	H - y6+	y6	843,380552	1	30219720
			4015	YIFHNFMER		422,8703+++ (heavy)	3	65,46	H - y6+	y6	843,380552	1	31296360
			4013	YIFHNFMER		422,8703+++ (heavy)	3	65,8	N - y5+	y5	706,32164	1	163337000
			4014	YIFHNFMER		422,8703+++ (heavy)	3	65,69	N - y5+	y5	706,32164	1	199418900
			4015	YIFHNFMER		422,8703+++ (heavy)	3	65,46	N - y5+	y5	706,32164	1	204871500
			4013	YIFHNFMER		422,8703+++ (heavy)	3	65,83	F - y4+	y4	592,278712	1	49003380
			4014	YIFHNFMER		422,8703+++ (heavy)	3	65,8	F - y4+	y4	592,278712	1	60291490
			4015	YIFHNFMER		422,8703+++ (heavy)	3	65,46	F - y4+	y4	592,278712	1	62685230
			4013	YIFHNFMER		422,8703+++ (heavy)	3	65,82	M - y3+	y3	445,210299	1	56943000
			4014	YIFHNFMER		422,8703+++ (heavy)	3	65,64	M - y3+	y3	445,210299	1	69406470
			4015	YIFHNFMER		422,8703+++ (heavy)	3	65,43	M - y3+	y3	445,210299	1	70831580
			4013	YIFHNFMER	light pas bon pour forme ox	424,8659+++	3	47,14	N - y5+	y5	712,308286	1	113763	24,2%
			4014	YIFHNFMER	light pas bon pour forme ox	424,8659+++	3	47,3	N - y5+	y5	712,308286	1	87992
			4015	YIFHNFMER	light pas bon pour forme ox	424,8659+++	3	47,02	N - y5+	y5	712,308286	1	135596
			4013	YIFHNFMER	light pas bon pour forme ox	424,8659+++	3	47,03	N - y5+	y5 -64	648,310001	1	48103	14,2%
			4014	YIFHNFMER	light pas bon pour forme ox	424,8659+++	3	47	N - y5+	y5 -64	648,310001	1	65552
			4015	YIFHNFMER	light pas bon pour forme ox	424,8659+++	3	46,97	N - y5+	y5 -64	648,310001	1	50030
			4013	YIFHNFMER	light pas bon pour forme ox	424,8659+++	3	47,18	F - y4+	y4	598,265358	1	32052	26,2%
			4014	YIFHNFMER	light pas bon pour forme ox	424,8659+++	3	47,26	F - y4+	y4	598,265358	1	25992
			4015	YIFHNFMER	light pas bon pour forme ox	424,8659+++	3	47,11	F - y4+	y4	598,265358	1	23851
			4013	YIFHNFMER	light pas bon pour forme ox	424,8659+++	3	47,1	F - y4+	y4 -64	534,267073	1	12267	11,8%
			4014	YIFHNFMER	light pas bon pour forme ox	424,8659+++	3	47,15	F - y4+	y4 -64	534,267073	1	11849
			4015	YIFHNFMER	light pas bon pour forme ox	424,8659+++	3	46,93	F - y4+	y4 -64	534,267073	1	12373
			4013	YIFHNFMER	light pas bon pour forme ox	428,2019+++ (heavy)	3	47,01	N - y5+	y5	722,316555	1	51918440
			4014	YIFHNFMER	light pas bon pour forme ox	428,2019+++ (heavy)	3	47,16	N - y5+	y5	722,316555	1	63044740
			4015	YIFHNFMER	light pas bon pour forme ox	428,2019+++ (heavy)	3	46,89	N - y5+	y5	722,316555	1	60906460
			4013	YIFHNFMER	light pas bon pour forme ox	428,2019+++ (heavy)	3	47,01	N - y5+	y5 -64	658,31827	1	25757110
			4014	YIFHNFMER	light pas bon pour forme ox	428,2019+++ (heavy)	3	47,09	N - y5+	y5 -64	658,31827	1	31884950
			4015	YIFHNFMER	light pas bon pour forme ox	428,2019+++ (heavy)	3	46,97	N - y5+	y5 -64	658,31827	1	32397740
			4013	YIFHNFMER	light pas bon pour forme ox	428,2019+++ (heavy)	3	47	F - y4+	y4	608,273627	1	13835750
			4014	YIFHNFMER	light pas bon pour forme ox	428,2019+++ (heavy)	3	47,11	F - y4+	y4	608,273627	1	16680990
			4015	YIFHNFMER	light pas bon pour forme ox	428,2019+++ (heavy)	3	46,93	F - y4+	y4	608,273627	1	16247750
			4013	YIFHNFMER	light pas bon pour forme ox	428,2019+++ (heavy)	3	47,06	F - y4+	y4 -64	544,275342	1	7634496
			4014	YIFHNFMER	light pas bon pour forme ox	428,2019+++ (heavy)	3	47,1	F - y4+	y4 -64	544,275342	1	9125398
			4015	YIFHNFMER	light pas bon pour forme ox	428,2019+++ (heavy)	3	46,9	F - y4+	y4 -64	544,275342	1	9216441
Kng1	O08677	Kininogen-1	4013	DIPVDSPELK		556,7953++	2	46,27	P - y8+	y8	884,472374	1	20709940	15,3%
			4014	DIPVDSPELK		556,7953++	2	46,32	P - y8+	y8	884,472374	1	17800710	15,3%
			4015	DIPVDSPELK		556,7953++	2	46,23	P - y8+	y8	884,472374	1	22459180	15,3%
			4013	DIPVDSPELK		556,7953++	2	46,27	V - y7+	y7	787,41961	1	6786278	19,2%
			4014	DIPVDSPELK		556,7953++	2	46,29	V - y7+	y7	787,41961	1	5494862	19,2%
			4015	DIPVDSPELK		556,7953++	2	46,3	V - y7+	y7	787,41961	1	7364249	19,2%
			4013	DIPVDSPELK		556,7953++	2	46,3	D - y6+	y6	688,351196	1	22048300	16,5%
			4014	DIPVDSPELK		556,7953++	2	46,35	D - y6+	y6	688,351196	1	18895670	16,5%
			4015	DIPVDSPELK		556,7953++	2	46,21	D - y6+	y6	688,351196	1	24613960	16,5%
			4013	DIPVDSPELK		556,7953++	2	46,38	S - y5+	y5	573,324253	1	6324455	16,2%
			4014	DIPVDSPELK		556,7953++	2	46,36	S - y5+	y5	573,324253	1	5596921	16,2%
			4015	DIPVDSPELK		556,7953++	2	46,24	S - y5+	y5	573,324253	1	7368249	16,2%
			4013	DIPVDSPELK		560,8024++ (heavy)	2	46,27	P - y8+	y8	892,486573	1	372852900
			4014	DIPVDSPELK		560,8024++ (heavy)	2	46,36	P - y8+	y8	892,486573	1	432289100
			4015	DIPVDSPELK		560,8024++ (heavy)	2	46,23	P - y8+	y8	892,486573	1	424107200
			4013	DIPVDSPELK		560,8024++ (heavy)	2	46,26	V - y7+	y7	795,433809	1	127219400
			4014	DIPVDSPELK		560,8024++ (heavy)	2	46,3	V - y7+	y7	795,433809	1	150919400
			4015	DIPVDSPELK		560,8024++ (heavy)	2	46,26	V - y7+	y7	795,433809	1	148314700
			4013	DIPVDSPELK		560,8024++ (heavy)	2	46,27	D - y6+	y6	696,365395	1	386947800
			4014	DIPVDSPELK		560,8024++ (heavy)	2	46,36	D - y6+	y6	696,365395	1	455101700
			4015	DIPVDSPELK		560,8024++ (heavy)	2	46,23	D - y6+	y6	696,365395	1	447239700
			4013	DIPVDSPELK		560,8024++ (heavy)	2	46,27	S - y5+	y5	581,338452	1	114425500
			4014	DIPVDSPELK		560,8024++ (heavy)	2	46,34	S - y5+	y5	581,338452	1	137615200
			4015	DIPVDSPELK		560,8024++ (heavy)	2	46,26	S - y5+	y5	581,338452	1	136109500
			4013	RPPGFSPFR		354,1944+++	3	43,67	S - y4+	y4	506,272158	1	14340520	16,5%
			4014	RPPGFSPFR		354,1944+++	3	43,76	S - y4+	y4	506,272158	1	14583470	16,5%
			4015	RPPGFSPFR		354,1944+++	3	43,66	S - y4+	y4	506,272158	1	17787130	16,5%
			4013	RPPGFSPFR		354,1944+++	3	43,68	P - y3+	y3	419,24013	1	46318480	14,3%
			4014	RPPGFSPFR		354,1944+++	3	43,81	P - y3+	y3	419,24013	1	48578310	14,3%
			4015	RPPGFSPFR		354,1944+++	3	43,64	P - y3+	y3	419,24013	1	58455450	14,3%
			4013	RPPGFSPFR		354,1944+++	3	43,73	G - b4+	b4	408,235379	1	22975420	0.15
			4014	RPPGFSPFR		354,1944+++	3	43,76	G - b4+	b4	408,235379	1	24021810	0.15
			4015	RPPGFSPFR		354,1944+++	3	43,56	G - b4+	b4	408,235379	1	29246050	0.15
			4013	RPPGFSPFR		354,1944+++	3	43,77	F - b5+	b5	555,303792	1	19029140	14,9%
			4014	RPPGFSPFR		354,1944+++	3	43,8	F - b5+	b5	555,303792	1	19699280	14,9%
			4015	RPPGFSPFR		354,1944+++	3	43,68	F - b5+	b5	555,303792	1	24111000	14,9%
			4013	RPPGFSPFR		357,5305+++ (heavy)	3	43,7	S - y4+	y4	516,280427	1	59802950
			4014	RPPGFSPFR		357,5305+++ (heavy)	3	43,8	S - y4+	y4	516,280427	1	81477360
			4015	RPPGFSPFR		357,5305+++ (heavy)	3	43,55	S - y4+	y4	516,280427	1	72931900
			4013	RPPGFSPFR		357,5305+++ (heavy)	3	43,68	P - y3+	y3	429,248399	1	191523400
			4014	RPPGFSPFR		357,5305+++ (heavy)	3	43,76	P - y3+	y3	429,248399	1	256989500
			4015	RPPGFSPFR		357,5305+++ (heavy)	3	43,58	P - y3+	y3	429,248399	1	235837900
			4013	RPPGFSPFR		357,5305+++ (heavy)	3	43,68	G - b4+	b4	408,235379	1	98006740
			4014	RPPGFSPFR		357,5305+++ (heavy)	3	43,81	G - b4+	b4	408,235379	1	133477800
			4015	RPPGFSPFR		357,5305+++ (heavy)	3	43,56	G - b4+	b4	408,235379	1	122553100
			4013	RPPGFSPFR		357,5305+++ (heavy)	3	43,76	F - b5+	b5	555,303792	1	83030900
			4014	RPPGFSPFR		357,5305+++ (heavy)	3	43,81	F - b5+	b5	555,303792	1	111054000
			4015	RPPGFSPFR		357,5305+++ (heavy)	3	43,58	F - b5+	b5	555,303792	1	102295200
			4013	TVSPPYIAR	light pas beau	502,2822++	2	39,57	S - y7+	y7	803,441014	1	1488859	15,5%
			4014	TVSPPYIAR	light pas beau	502,2822++	2	39,64	S - y7+	y7	803,441014	1	1220941	15,5%
			4015	TVSPPYIAR	light pas beau	502,2822++	2	39,54	S - y7+	y7	803,441014	1	1522657	15,5%
			4013	TVSPPYIAR	light pas beau	502,2822++	2	39,56	P - y6+	y6	716,408986	1	478513	16,1%
			4014	TVSPPYIAR	light pas beau	502,2822++	2	39,56	P - y6+	y6	716,408986	1	387974	16,1%
			4015	TVSPPYIAR	light pas beau	502,2822++	2	39,47	P - y6+	y6	716,408986	1	504750	16,1%
			4013	TVSPPYIAR	light pas beau	502,2822++	2	39,58	P - y5+	y5	619,356222	1	687189	17,7%
			4014	TVSPPYIAR	light pas beau	502,2822++	2	39,56	P - y5+	y5	619,356222	1	569398	17,7%
			4015	TVSPPYIAR	light pas beau	502,2822++	2	39,62	P - y5+	y5	619,356222	1	790247	17,7%
			4013	TVSPPYIAR	light pas beau	502,2822++	2	39,66	I - y3+	y3	359,24013	1	51627	25,1%
			4014	TVSPPYIAR	light pas beau	502,2822++	2	39,51	I - y3+	y3	359,24013	1	36644	25,1%
			4015	TVSPPYIAR	light pas beau	502,2822++	2	39,46	I - y3+	y3	359,24013	1	47721	25,1%
			4013	TVSPPYIAR	light pas beau	507,2863++ (heavy)	2	39,63	S - y7+	y7	813,449283	1	433081600
			4014	TVSPPYIAR	light pas beau	507,2863++ (heavy)	2	39,65	S - y7+	y7	813,449283	1	483021400
			4015	TVSPPYIAR	light pas beau	507,2863++ (heavy)	2	39,55	S - y7+	y7	813,449283	1	472717600
			4013	TVSPPYIAR	light pas beau	507,2863++ (heavy)	2	39,69	P - y6+	y6	726,417255	1	144015200
			4014	TVSPPYIAR	light pas beau	507,2863++ (heavy)	2	39,61	P - y6+	y6	726,417255	1	158777600
			4015	TVSPPYIAR	light pas beau	507,2863++ (heavy)	2	39,55	P - y6+	y6	726,417255	1	156266900
			4013	TVSPPYIAR	light pas beau	507,2863++ (heavy)	2	39,62	P - y5+	y5	629,364491	1	211194400
			4014	TVSPPYIAR	light pas beau	507,2863++ (heavy)	2	39,63	P - y5+	y5	629,364491	1	236811900
			4015	TVSPPYIAR	light pas beau	507,2863++ (heavy)	2	39,59	P - y5+	y5	629,364491	1	233420200
			4013	TVSPPYIAR	light pas beau	507,2863++ (heavy)	2	39,71	I - y3+	y3	369,248399	1	11014560
			4014	TVSPPYIAR	light pas beau	507,2863++ (heavy)	2	39,59	I - y3+	y3	369,248399	1	12870080
			4015	TVSPPYIAR	light pas beau	507,2863++ (heavy)	2	39,48	I - y3+	y3	369,248399	1	13380710
			4013	LISDFPEATSPK		652,8403++	2	52,64	S - y10+	y10	1078,505131	1	6560567	15,2%
			4014	LISDFPEATSPK		652,8403++	2	52,68	S - y10+	y10	1078,505131	1	5416844	15,2%
			4015	LISDFPEATSPK		652,8403++	2	52,59	S - y10+	y10	1078,505131	1	7062422	15,2%
			4013	LISDFPEATSPK		652,8403++	2	52,71	F - y8+	y8	876,446159	1	1341640	16,3%
			4014	LISDFPEATSPK		652,8403++	2	52,82	F - y8+	y8	876,446159	1	1055504	16,3%
			4015	LISDFPEATSPK		652,8403++	2	52,52	F - y8+	y8	876,446159	1	1385779	16,3%
			4013	LISDFPEATSPK		652,8403++	2	52,75	P - y7+	y7	729,377745	1	3553687	16,6%
			4014	LISDFPEATSPK		652,8403++	2	52,74	P - y7+	y7	729,377745	1	2887067	16,6%
			4015	LISDFPEATSPK		652,8403++	2	52,46	P - y7+	y7	729,377745	1	3939186	16,6%
			4013	LISDFPEATSPK		652,8403++	2	52,58	S - y3+	y3	331,197596	1	888415	16,1%
			4014	LISDFPEATSPK		652,8403++	2	52,54	S - y3+	y3	331,197596	1	704871	16,1%
			4015	LISDFPEATSPK		652,8403++	2	52,61	S - y3+	y3	331,197596	1	896058	16,1%
			4013	LISDFPEATSPK		656,8474++ (heavy)	2	52,54	S - y10+	y10	1086,51933	1	940222700
			4014	LISDFPEATSPK		656,8474++ (heavy)	2	52,77	S - y10+	y10	1086,51933	1	1017137000
			4015	LISDFPEATSPK		656,8474++ (heavy)	2	52,49	S - y10+	y10	1086,51933	1	999100400
			4013	LISDFPEATSPK		656,8474++ (heavy)	2	52,62	F - y8+	y8	884,460358	1	201289600
			4014	LISDFPEATSPK		656,8474++ (heavy)	2	52,77	F - y8+	y8	884,460358	1	217029000
			4015	LISDFPEATSPK		656,8474++ (heavy)	2	52,49	F - y8+	y8	884,460358	1	216190300
			4013	LISDFPEATSPK		656,8474++ (heavy)	2	52,6	P - y7+	y7	737,391944	1	529412300
			4014	LISDFPEATSPK		656,8474++ (heavy)	2	52,7	P - y7+	y7	737,391944	1	573241300
			4015	LISDFPEATSPK		656,8474++ (heavy)	2	52,57	P - y7+	y7	737,391944	1	569707500
			4013	LISDFPEATSPK		656,8474++ (heavy)	2	52,59	S - y3+	y3	339,211795	1	130652800
			4014	LISDFPEATSPK		656,8474++ (heavy)	2	52,77	S - y3+	y3	339,211795	1	143284000
			4015	LISDFPEATSPK		656,8474++ (heavy)	2	52,57	S - y3+	y3	339,211795	1	143644400
Orm1	Q60590	Alpha-1-acid glycoprotein 1	4013	YEGGVETFAHLIVLR	fenêtre coupée	568,6420+++	3	106,34	A - y7+	y7	821,535583	1	8468497	25,9%
			4014	YEGGVETFAHLIVLR	fenêtre coupée	568,6420+++	3	106,08	A - y7+	y7	821,535583	1	8194328	25,9%
			4015	YEGGVETFAHLIVLR	fenêtre coupée	568,6420+++	3	106,17	A - y7+	y7	821,535583	1	10333140	25,9%
			4013	YEGGVETFAHLIVLR	fenêtre coupée	568,6420+++	3	106,31	H - y6+	y6	750,49847	1	9920891	0.25
			4014	YEGGVETFAHLIVLR	fenêtre coupée	568,6420+++	3	106,08	H - y6+	y6	750,49847	1	9653314	0.25
			4015	YEGGVETFAHLIVLR	fenêtre coupée	568,6420+++	3	106,12	H - y6+	y6	750,49847	1	12087480	0.25
			4013	YEGGVETFAHLIVLR	fenêtre coupée	568,6420+++	3	106,38	L - y5+	y5	613,439558	1	7639207	25,7%
			4014	YEGGVETFAHLIVLR	fenêtre coupée	568,6420+++	3	106,08	L - y5+	y5	613,439558	1	7326198	25,7%
			4015	YEGGVETFAHLIVLR	fenêtre coupée	568,6420+++	3	106,13	L - y5+	y5	613,439558	1	9275054	25,7%
			4013	YEGGVETFAHLIVLR	fenêtre coupée	568,6420+++	3	106,33	I - y4+	y4	500,355494	1	8606388	24,6%
			4014	YEGGVETFAHLIVLR	fenêtre coupée	568,6420+++	3	106,08	I - y4+	y4	500,355494	1	8327774	24,6%
			4015	YEGGVETFAHLIVLR	fenêtre coupée	568,6420+++	3	106,08	I - y4+	y4	500,355494	1	10498130	24,6%
			4013	YEGGVETFAHLIVLR	fenêtre coupée	571,9781+++ (heavy)	3	106,33	A - y7+	y7	831,543852	1	21981520
			4014	YEGGVETFAHLIVLR	fenêtre coupée	571,9781+++ (heavy)	3	106,08	A - y7+	y7	831,543852	1	35932180
			4015	YEGGVETFAHLIVLR	fenêtre coupée	571,9781+++ (heavy)	3	106,08	A - y7+	y7	831,543852	1	34478080
			4013	YEGGVETFAHLIVLR	fenêtre coupée	571,9781+++ (heavy)	3	106,33	H - y6+	y6	760,506739	1	25921380
			4014	YEGGVETFAHLIVLR	fenêtre coupée	571,9781+++ (heavy)	3	106,08	H - y6+	y6	760,506739	1	41873600
			4015	YEGGVETFAHLIVLR	fenêtre coupée	571,9781+++ (heavy)	3	106,08	H - y6+	y6	760,506739	1	40085570
			4013	YEGGVETFAHLIVLR	fenêtre coupée	571,9781+++ (heavy)	3	106,28	L - y5+	y5	623,447827	1	20231590
			4014	YEGGVETFAHLIVLR	fenêtre coupée	571,9781+++ (heavy)	3	106,07	L - y5+	y5	623,447827	1	32674400
			4015	YEGGVETFAHLIVLR	fenêtre coupée	571,9781+++ (heavy)	3	106,08	L - y5+	y5	623,447827	1	31503100
			4013	YEGGVETFAHLIVLR	fenêtre coupée	571,9781+++ (heavy)	3	106,34	I - y4+	y4	510,363763	1	22159910
			4014	YEGGVETFAHLIVLR	fenêtre coupée	571,9781+++ (heavy)	3	106,08	I - y4+	y4	510,363763	1	35362260
			4015	YEGGVETFAHLIVLR	fenêtre coupée	571,9781+++ (heavy)	3	106,08	I - y4+	y4	510,363763	1	33936790
			4013	HGAFMLAFDLK		625,3235++	2	92,09	G - y10+	y10	1112,580879	1	3563762	30,1%
			4014	HGAFMLAFDLK		625,3235++	2	91,82	G - y10+	y10	1112,580879	1	3946168	30,1%
			4015	HGAFMLAFDLK		625,3235++	2	91,77	G - y10+	y10	1112,580879	1	4593847	30,1%
			4013	HGAFMLAFDLK		625,3235++	2	92,2	L - b6+	b6	657,317728	1	2460725	30,4%
			4014	HGAFMLAFDLK		625,3235++	2	91,79	L - b6+	b6	657,317728	1	2619440	30,4%
			4015	HGAFMLAFDLK		625,3235++	2	91,71	L - b6+	b6	657,317728	1	3237974	30,4%
			4013	HGAFMLAFDLK		625,3235++	2	92,05	A - b7+	b7	728,354842	1	2513438	29,8%
			4014	HGAFMLAFDLK		625,3235++	2	91,84	A - b7+	b7	728,354842	1	2839698	29,8%
			4015	HGAFMLAFDLK		625,3235++	2	91,6	A - b7+	b7	728,354842	1	3316607	29,8%
			4013	HGAFMLAFDLK		625,3235++	2	92,07	D - b9+	b9	990,450199	1	5304704	29,7%
			4014	HGAFMLAFDLK		625,3235++	2	91,73	D - b9+	b9	990,450199	1	5813135	29,7%
			4015	HGAFMLAFDLK		625,3235++	2	91,67	D - b9+	b9	990,450199	1	6944945	29,7%
			4013	HGAFMLAFDLK		629,3306++ (heavy)	2	92,07	G - y10+	y10	1120,595078	1	15610820
			4014	HGAFMLAFDLK		629,3306++ (heavy)	2	91,72	G - y10+	y10	1120,595078	1	30925280
			4015	HGAFMLAFDLK		629,3306++ (heavy)	2	91,82	G - y10+	y10	1120,595078	1	28939840
			4013	HGAFMLAFDLK		629,3306++ (heavy)	2	92,06	L - b6+	b6	657,317728	1	10739120
			4014	HGAFMLAFDLK		629,3306++ (heavy)	2	91,72	L - b6+	b6	657,317728	1	20746220
			4015	HGAFMLAFDLK		629,3306++ (heavy)	2	91,69	L - b6+	b6	657,317728	1	20076150
			4013	HGAFMLAFDLK		629,3306++ (heavy)	2	92,05	A - b7+	b7	728,354842	1	11074300
			4014	HGAFMLAFDLK		629,3306++ (heavy)	2	91,79	A - b7+	b7	728,354842	1	22334840
			4015	HGAFMLAFDLK		629,3306++ (heavy)	2	91,6	A - b7+	b7	728,354842	1	20866320
			4013	HGAFMLAFDLK		629,3306++ (heavy)	2	92,07	D - b9+	b9	990,450199	1	23332940
			4014	HGAFMLAFDLK		629,3306++ (heavy)	2	91,72	D - b9+	b9	990,450199	1	45893960
			4015	HGAFMLAFDLK		629,3306++ (heavy)	2	91,68	D - b9+	b9	990,450199	1	42761190
			4013	HGAFMLAFDLK	light pas bon mais forme ox	633,3210++	2	82,27	F - b4+	b4	413,193179	1	17877	61,2%
			4014	HGAFMLAFDLK	light pas bon mais forme ox	633,3210++	2	82,54	F - b4+	b4	413,193179	1	10116	61,2%
			4015	HGAFMLAFDLK	light pas bon mais forme ox	633,3210++	2	82,03	F - b4+	b4	413,193179	1	13211	61,2%
			4013	HGAFMLAFDLK	light pas bon mais forme ox	633,3210++	2	82,56	M - b5+	b5	560,228579	1	2522	25,2%
			4014	HGAFMLAFDLK	light pas bon mais forme ox	633,3210++	2	82,42	M - b5+	b5	560,228579	1	2879	25,2%
			4015	HGAFMLAFDLK	light pas bon mais forme ox	633,3210++	2	82,42	M - b5+	b5	560,228579	1	3420	25,2%
			4013	HGAFMLAFDLK	light pas bon mais forme ox	633,3210++	2	82,27	D - b9+	b9	1006,445114	1	24516	18,1%
			4014	HGAFMLAFDLK	light pas bon mais forme ox	633,3210++	2	82,16	D - b9+	b9	1006,445114	1	38129	18,1%
			4015	HGAFMLAFDLK	light pas bon mais forme ox	633,3210++	2	82,01	D - b9+	b9	1006,445114	1	27255	18,1%
			4013	HGAFMLAFDLK	light pas bon mais forme ox	633,3210++	2	82,35	L - b10++	b10	560,268227	2	8432	56,6%
			4014	HGAFMLAFDLK	light pas bon mais forme ox	633,3210++	2	82,22	L - b10++	b10	560,268227	2	5282	56,6%
			4015	HGAFMLAFDLK	light pas bon mais forme ox	633,3210++	2	82,02	L - b10++	b10	560,268227	2	7056	56,6%
			4013	HGAFMLAFDLK	light pas bon mais forme ox	637,3281++ (heavy)	2	82,36	F - b4+	b4	413,193179	1	2126968
			4014	HGAFMLAFDLK	light pas bon mais forme ox	637,3281++ (heavy)	2	82,17	F - b4+	b4	413,193179	1	3810078
			4015	HGAFMLAFDLK	light pas bon mais forme ox	637,3281++ (heavy)	2	82,04	F - b4+	b4	413,193179	1	3450736
			4013	HGAFMLAFDLK	light pas bon mais forme ox	637,3281++ (heavy)	2	82,33	M - b5+	b5	560,228579	1	1560940
			4014	HGAFMLAFDLK	light pas bon mais forme ox	637,3281++ (heavy)	2	82,19	M - b5+	b5	560,228579	1	2949950
			4015	HGAFMLAFDLK	light pas bon mais forme ox	637,3281++ (heavy)	2	82,03	M - b5+	b5	560,228579	1	2755263
			4013	HGAFMLAFDLK	light pas bon mais forme ox	637,3281++ (heavy)	2	82,29	D - b9+	b9	1006,445114	1	7783944
			4014	HGAFMLAFDLK	light pas bon mais forme ox	637,3281++ (heavy)	2	82,26	D - b9+	b9	1006,445114	1	13976660
			4015	HGAFMLAFDLK	light pas bon mais forme ox	637,3281++ (heavy)	2	82,03	D - b9+	b9	1006,445114	1	12501840
			4013	HGAFMLAFDLK	light pas bon mais forme ox	637,3281++ (heavy)	2	82,27	L - b10++	b10	560,268227	2	1597980
			4014	HGAFMLAFDLK	light pas bon mais forme ox	637,3281++ (heavy)	2	82,18	L - b10++	b10	560,268227	2	2998872
			4015	HGAFMLAFDLK	light pas bon mais forme ox	637,3281++ (heavy)	2	82,03	L - b10++	b10	560,268227	2	2660591
			4013	RPDITPELR		548,8091++	2	31,34	P - y8+	y8	940,509822	1	5754904	16,8%
			4014	RPDITPELR		548,8091++	2	31,31	P - y8+	y8	940,509822	1	4084845	16,8%
			4015	RPDITPELR		548,8091++	2	31,25	P - y8+	y8	940,509822	1	6161209	16,8%
			4013	RPDITPELR		548,8091++	2	31,27	I - y6+	y6	728,430115	1	16714840	15,9%
			4014	RPDITPELR		548,8091++	2	31,29	I - y6+	y6	728,430115	1	11672730	15,9%
			4015	RPDITPELR		548,8091++	2	31,15	I - y6+	y6	728,430115	1	17342570	15,9%
			4013	RPDITPELR		548,8091++	2	31,44	P - y4+	y4	514,298373	1	1778720	16,5%
			4014	RPDITPELR		548,8091++	2	31,29	P - y4+	y4	514,298373	1	1244977	16,5%
			4015	RPDITPELR		548,8091++	2	31,26	P - y4+	y4	514,298373	1	1898601	16,5%
			4013	RPDITPELR		548,8091++	2	31,34	E - b7+	b7	809,415194	1	31770410	16,2%
			4014	RPDITPELR		548,8091++	2	31,26	E - b7+	b7	809,415194	1	22049590	16,2%
			4015	RPDITPELR		548,8091++	2	31,25	E - b7+	b7	809,415194	1	32976520	16,2%
			4013	RPDITPELR		553,8132++ (heavy)	2	31,27	P - y8+	y8	950,518091	1	19667530
			4014	RPDITPELR		553,8132++ (heavy)	2	31,2	P - y8+	y8	950,518091	1	18729050
			4015	RPDITPELR		553,8132++ (heavy)	2	31,19	P - y8+	y8	950,518091	1	20502870
			4013	RPDITPELR		553,8132++ (heavy)	2	31,3	I - y6+	y6	738,438384	1	61531770
			4014	RPDITPELR		553,8132++ (heavy)	2	31,25	I - y6+	y6	738,438384	1	58080640
			4015	RPDITPELR		553,8132++ (heavy)	2	31,25	I - y6+	y6	738,438384	1	65296840
			4013	RPDITPELR		553,8132++ (heavy)	2	31,34	P - y4+	y4	524,306642	1	36185870
			4014	RPDITPELR		553,8132++ (heavy)	2	31,15	P - y4+	y4	524,306642	1	33684140
			4015	RPDITPELR		553,8132++ (heavy)	2	31,09	P - y4+	y4	524,306642	1	37404730
			4013	RPDITPELR		553,8132++ (heavy)	2	31,34	E - b7+	b7	809,415194	1	119134600
			4014	RPDITPELR		553,8132++ (heavy)	2	31,24	E - b7+	b7	809,415194	1	111651100
			4015	RPDITPELR		553,8132++ (heavy)	2	31,13	E - b7+	b7	809,415194	1	124592200
			4013	AVTHVGMDESEIIFVDWK	pas beau du tout	692,6751+++	3	99,2	I - y6+	y6	807,439952	1	179	75,6%
			4014	AVTHVGMDESEIIFVDWK	pas beau du tout	692,6751+++	3	99,05	I - y6+	y6	807,439952	1	2761	75,6%
			4015	AVTHVGMDESEIIFVDWK	pas beau du tout	692,6751+++	3	99,12	I - y6+	y6	807,439952	1	1438	75,6%
			4013	AVTHVGMDESEIIFVDWK	pas beau du tout	692,6751+++	3	99,13	F - y5+	y5	694,355888	1	1616	58,4%
			4014	AVTHVGMDESEIIFVDWK	pas beau du tout	692,6751+++	3	99,04	F - y5+	y5	694,355888	1	2196	58,4%
			4015	AVTHVGMDESEIIFVDWK	pas beau du tout	692,6751+++	3	98,96	F - y5+	y5	694,355888	1	6851	58,4%
			4013	AVTHVGMDESEIIFVDWK	pas beau du tout	692,6751+++	3	99,17	D - y3+	y3	448,21906	1	689	27,5%
			4014	AVTHVGMDESEIIFVDWK	pas beau du tout	692,6751+++	3	99,03	D - y3+	y3	448,21906	1	1741	27,5%
			4015	AVTHVGMDESEIIFVDWK	pas beau du tout	692,6751+++	3	99,14	D - y3+	y3	448,21906	1	4017	27,5%
			4013	AVTHVGMDESEIIFVDWK	pas beau du tout	692,6751+++	3	99,18	W - y2+	y2	333,192117	1	8205	21,1%
			4014	AVTHVGMDESEIIFVDWK	pas beau du tout	692,6751+++	3	99,07	W - y2+	y2	333,192117	1	22723	21,1%
			4015	AVTHVGMDESEIIFVDWK	pas beau du tout	692,6751+++	3	99,04	W - y2+	y2	333,192117	1	41645	21,1%
			4013	AVTHVGMDESEIIFVDWK	pas beau du tout	695,3465+++ (heavy)	3	99,2	I - y6+	y6	815,454151	1	30070
			4014	AVTHVGMDESEIIFVDWK	pas beau du tout	695,3465+++ (heavy)	3	99,04	I - y6+	y6	815,454151	1	139335
			4015	AVTHVGMDESEIIFVDWK	pas beau du tout	695,3465+++ (heavy)	3	99,02	I - y6+	y6	815,454151	1	240737
			4013	AVTHVGMDESEIIFVDWK	pas beau du tout	695,3465+++ (heavy)	3	99,15	F - y5+	y5	702,370087	1	36209
			4014	AVTHVGMDESEIIFVDWK	pas beau du tout	695,3465+++ (heavy)	3	99,1	F - y5+	y5	702,370087	1	178503
			4015	AVTHVGMDESEIIFVDWK	pas beau du tout	695,3465+++ (heavy)	3	99,11	F - y5+	y5	702,370087	1	259803
			4013	AVTHVGMDESEIIFVDWK	pas beau du tout	695,3465+++ (heavy)	3	99,18	D - y3+	y3	456,233259	1	36103
			4014	AVTHVGMDESEIIFVDWK	pas beau du tout	695,3465+++ (heavy)	3	99,04	D - y3+	y3	456,233259	1	160602
			4015	AVTHVGMDESEIIFVDWK	pas beau du tout	695,3465+++ (heavy)	3	99,12	D - y3+	y3	456,233259	1	234508
			4013	AVTHVGMDESEIIFVDWK	pas beau du tout	695,3465+++ (heavy)	3	99,17	W - y2+	y2	341,206316	1	145181
			4014	AVTHVGMDESEIIFVDWK	pas beau du tout	695,3465+++ (heavy)	3	99,07	W - y2+	y2	341,206316	1	600113
			4015	AVTHVGMDESEIIFVDWK	pas beau du tout	695,3465+++ (heavy)	3	99,1	W - y2+	y2	341,206316	1	973262
			4013	AVTHVGMDESEIIFVDWK	plus beau alors que forme ox	698,0067+++	3	93,12	I - y6+	y6	807,439952	1	171405	28,7%
			4014	AVTHVGMDESEIIFVDWK	plus beau alors que forme ox	698,0067+++	3	93,01	I - y6+	y6	807,439952	1	145282	28,7%
			4015	AVTHVGMDESEIIFVDWK	plus beau alors que forme ox	698,0067+++	3	92,88	I - y6+	y6	807,439952	1	163263	28,7%
			4013	AVTHVGMDESEIIFVDWK	plus beau alors que forme ox	698,0067+++	3	93,13	F - y5+	y5	694,355888	1	243297	30,6%
			4014	AVTHVGMDESEIIFVDWK	plus beau alors que forme ox	698,0067+++	3	92,98	F - y5+	y5	694,355888	1	208998	30,6%
			4015	AVTHVGMDESEIIFVDWK	plus beau alors que forme ox	698,0067+++	3	92,94	F - y5+	y5	694,355888	1	200683	30,6%
			4013	AVTHVGMDESEIIFVDWK	plus beau alors que forme ox	698,0067+++	3	93,07	D - y3+	y3	448,21906	1	80709	19,9%
			4014	AVTHVGMDESEIIFVDWK	plus beau alors que forme ox	698,0067+++	3	92,99	D - y3+	y3	448,21906	1	79784	19,9%
			4015	AVTHVGMDESEIIFVDWK	plus beau alors que forme ox	698,0067+++	3	92,91	D - y3+	y3	448,21906	1	89572	19,9%
			4013	AVTHVGMDESEIIFVDWK	plus beau alors que forme ox	698,0067+++	3	93,1	W - y2+	y2	333,192117	1	267610	28,3%
			4014	AVTHVGMDESEIIFVDWK	plus beau alors que forme ox	698,0067+++	3	93	W - y2+	y2	333,192117	1	229023	28,3%
			4015	AVTHVGMDESEIIFVDWK	plus beau alors que forme ox	698,0067+++	3	92,85	W - y2+	y2	333,192117	1	269715	28,3%
			4013	AVTHVGMDESEIIFVDWK	plus beau alors que forme ox	700,6781+++ (heavy)	3	93,11	I - y6+	y6	815,454151	1	7054768
			4014	AVTHVGMDESEIIFVDWK	plus beau alors que forme ox	700,6781+++ (heavy)	3	92,95	I - y6+	y6	815,454151	1	10784150
			4015	AVTHVGMDESEIIFVDWK	plus beau alors que forme ox	700,6781+++ (heavy)	3	92,89	I - y6+	y6	815,454151	1	8664731
			4013	AVTHVGMDESEIIFVDWK	plus beau alors que forme ox	700,6781+++ (heavy)	3	93,11	F - y5+	y5	702,370087	1	9084737
			4014	AVTHVGMDESEIIFVDWK	plus beau alors que forme ox	700,6781+++ (heavy)	3	92,98	F - y5+	y5	702,370087	1	13923760
			4015	AVTHVGMDESEIIFVDWK	plus beau alors que forme ox	700,6781+++ (heavy)	3	92,88	F - y5+	y5	702,370087	1	11125370
			4013	AVTHVGMDESEIIFVDWK	plus beau alors que forme ox	700,6781+++ (heavy)	3	93,11	D - y3+	y3	456,233259	1	3721848
			4014	AVTHVGMDESEIIFVDWK	plus beau alors que forme ox	700,6781+++ (heavy)	3	92,96	D - y3+	y3	456,233259	1	5504185
			4015	AVTHVGMDESEIIFVDWK	plus beau alors que forme ox	700,6781+++ (heavy)	3	92,9	D - y3+	y3	456,233259	1	4556833
			4013	AVTHVGMDESEIIFVDWK	plus beau alors que forme ox	700,6781+++ (heavy)	3	93,13	W - y2+	y2	341,206316	1	9858188
			4014	AVTHVGMDESEIIFVDWK	plus beau alors que forme ox	700,6781+++ (heavy)	3	92,98	W - y2+	y2	341,206316	1	15191730
			4015	AVTHVGMDESEIIFVDWK	plus beau alors que forme ox	700,6781+++ (heavy)	3	92,87	W - y2+	y2	341,206316	1	12295100
Orm2	P07361	Alpha-1-acid glycoprotein 2	4013	WFFIGAAVLNPDYR		834,9303++	2	131,14	G - y10+	y10	1075,553084	1	3016465	1.19
			4014	WFFIGAAVLNPDYR		834,9303++	2	130,9	G - y10+	y10	1075,553084	1	3814955	1.19
			4015	WFFIGAAVLNPDYR		834,9303++	2	130,87	G - y10+	y10	1075,553084	1	4763793	1.19
			4013	WFFIGAAVLNPDYR		834,9303++	2	131,12	Y - y2+	y2	338,18228	1	4165944	120,6%
			4014	WFFIGAAVLNPDYR		834,9303++	2	130,92	Y - y2+	y2	338,18228	1	5339231	120,6%
			4015	WFFIGAAVLNPDYR		834,9303++	2	130,9	Y - y2+	y2	338,18228	1	6782602	120,6%
			4013	WFFIGAAVLNPDYR		834,9303++	2	131,16	F - b2+	b2	334,155003	1	4888266	1.19
			4014	WFFIGAAVLNPDYR		834,9303++	2	130,95	F - b2+	b2	334,155003	1	6172773	1.19
			4015	WFFIGAAVLNPDYR		834,9303++	2	130,83	F - b2+	b2	334,155003	1	7845314	1.19
			4013	WFFIGAAVLNPDYR		834,9303++	2	131,18	F - b3+	b3	481,223417	1	2749142	119,9%
			4014	WFFIGAAVLNPDYR		834,9303++	2	130,93	F - b3+	b3	481,223417	1	3370992	119,9%
			4015	WFFIGAAVLNPDYR		834,9303++	2	130,87	F - b3+	b3	481,223417	1	4360825	119,9%
			4013	WFFIGAAVLNPDYR		839,9344++ (heavy)	2	131,13	G - y10+	y10	1085,561353	1	1998107
			4014	WFFIGAAVLNPDYR		839,9344++ (heavy)	2	130,89	G - y10+	y10	1085,561353	1	11653750
			4015	WFFIGAAVLNPDYR		839,9344++ (heavy)	2	130,87	G - y10+	y10	1085,561353	1	56443990
			4013	WFFIGAAVLNPDYR		839,9344++ (heavy)	2	131,12	Y - y2+	y2	348,190549	1	2704938
			4014	WFFIGAAVLNPDYR		839,9344++ (heavy)	2	130,9	Y - y2+	y2	348,190549	1	16692720
			4015	WFFIGAAVLNPDYR		839,9344++ (heavy)	2	130,86	Y - y2+	y2	348,190549	1	80527780
			4013	WFFIGAAVLNPDYR		839,9344++ (heavy)	2	131,15	F - b2+	b2	334,155003	1	3346593
			4014	WFFIGAAVLNPDYR		839,9344++ (heavy)	2	130,94	F - b2+	b2	334,155003	1	19509290
			4015	WFFIGAAVLNPDYR		839,9344++ (heavy)	2	130,87	F - b2+	b2	334,155003	1	94983760
			4013	WFFIGAAVLNPDYR		839,9344++ (heavy)	2	131,09	F - b3+	b3	481,223417	1	1904003
			4014	WFFIGAAVLNPDYR		839,9344++ (heavy)	2	130,93	F - b3+	b3	481,223417	1	11164880
			4015	WFFIGAAVLNPDYR		839,9344++ (heavy)	2	130,87	F - b3+	b3	481,223417	1	52821180
			4013	MHGAFMLAFDLK		690,8438++	2	99,63	G - y10+	y10	1112,580879	1	246956	44,6%
			4014	MHGAFMLAFDLK		690,8438++	2	99,28	G - y10+	y10	1112,580879	1	366243	44,6%
			4015	MHGAFMLAFDLK		690,8438++	2	99,31	G - y10+	y10	1112,580879	1	514883	44,6%
			4013	MHGAFMLAFDLK		690,8438++	2	99,56	A - y5+	y5	593,329339	1	49926	53,1%
			4014	MHGAFMLAFDLK		690,8438++	2	99,38	A - y5+	y5	593,329339	1	53360	53,1%
			4015	MHGAFMLAFDLK		690,8438++	2	99,25	A - y5+	y5	593,329339	1	102094	53,1%
			4013	MHGAFMLAFDLK		690,8438++	2	99,59	D - y3+	y3	375,223811	1	63880	48,6%
			4014	MHGAFMLAFDLK		690,8438++	2	99,26	D - y3+	y3	375,223811	1	67901	48,6%
			4015	MHGAFMLAFDLK		690,8438++	2	99,3	D - y3+	y3	375,223811	1	140667	48,6%
			4013	MHGAFMLAFDLK		690,8438++	2	99,58	A - b4+	b4	397,16525	1	69313	39,3%
			4014	MHGAFMLAFDLK		690,8438++	2	99,33	A - b4+	b4	397,16525	1	106203	39,3%
			4015	MHGAFMLAFDLK		690,8438++	2	99,24	A - b4+	b4	397,16525	1	153726	39,3%
			4013	MHGAFMLAFDLK		694,8509++ (heavy)	2	99,54	G - y10+	y10	1120,595078	1	1952912
			4014	MHGAFMLAFDLK		694,8509++ (heavy)	2	99,31	G - y10+	y10	1120,595078	1	6295756
			4015	MHGAFMLAFDLK		694,8509++ (heavy)	2	99,25	G - y10+	y10	1120,595078	1	7758309
			4013	MHGAFMLAFDLK		694,8509++ (heavy)	2	99,5	A - y5+	y5	601,343538	1	385003
			4014	MHGAFMLAFDLK		694,8509++ (heavy)	2	99,31	A - y5+	y5	601,343538	1	1200007
			4015	MHGAFMLAFDLK		694,8509++ (heavy)	2	99,22	A - y5+	y5	601,343538	1	1421315
			4013	MHGAFMLAFDLK		694,8509++ (heavy)	2	99,5	D - y3+	y3	383,23801	1	391188
			4014	MHGAFMLAFDLK		694,8509++ (heavy)	2	99,36	D - y3+	y3	383,23801	1	1107443
			4015	MHGAFMLAFDLK		694,8509++ (heavy)	2	99,35	D - y3+	y3	383,23801	1	1468254
			4013	MHGAFMLAFDLK		694,8509++ (heavy)	2	99,49	A - b4+	b4	397,16525	1	569866
			4014	MHGAFMLAFDLK		694,8509++ (heavy)	2	99,33	A - b4+	b4	397,16525	1	1768234
			4015	MHGAFMLAFDLK		694,8509++ (heavy)	2	99,27	A - b4+	b4	397,16525	1	2185384
			4013	MHGAFMLAFDLK	light pas beau mais forme ox	466,2299+++	3	92,26	A - y5+	y5	593,329339	1	0	NaN
			4014	MHGAFMLAFDLK	light pas beau mais forme ox	466,2299+++	3	92,02	A - y5+	y5	593,329339	1	0
			4015	MHGAFMLAFDLK	light pas beau mais forme ox	466,2299+++	3	91,95	A - y5+	y5	593,329339	1	0
			4013	MHGAFMLAFDLK	light pas beau mais forme ox	466,2299+++	3	92,26	F - y4+	y4	522,292225	1	0	NaN
			4014	MHGAFMLAFDLK	light pas beau mais forme ox	466,2299+++	3	92,02	F - y4+	y4	522,292225	1	0
			4015	MHGAFMLAFDLK	light pas beau mais forme ox	466,2299+++	3	91,95	F - y4+	y4	522,292225	1	0
			4013	MHGAFMLAFDLK	light pas beau mais forme ox	466,2299+++	3	92,68	F - b5+	b5	560,228579	1	62963	25,2%
			4014	MHGAFMLAFDLK	light pas beau mais forme ox	466,2299+++	3	92,46	F - b5+	b5	560,228579	1	77767
			4015	MHGAFMLAFDLK	light pas beau mais forme ox	466,2299+++	3	92,31	F - b5+	b5	560,228579	1	98129
			4013	MHGAFMLAFDLK	light pas beau mais forme ox	466,2299+++	3	92,26	M - b6+	b6	691,269064	1	0	NaN
			4014	MHGAFMLAFDLK	light pas beau mais forme ox	466,2299+++	3	92,02	M - b6+	b6	691,269064	1	0
			4015	MHGAFMLAFDLK	light pas beau mais forme ox	466,2299+++	3	91,95	M - b6+	b6	691,269064	1	0
			4013	MHGAFMLAFDLK	light pas beau mais forme ox	468,9013+++ (heavy)	3	92,26	A - y5+	y5	601,343538	1	0
			4014	MHGAFMLAFDLK	light pas beau mais forme ox	468,9013+++ (heavy)	3	92,02	A - y5+	y5	601,343538	1	0
			4015	MHGAFMLAFDLK	light pas beau mais forme ox	468,9013+++ (heavy)	3	91,95	A - y5+	y5	601,343538	1	0
			4013	MHGAFMLAFDLK	light pas beau mais forme ox	468,9013+++ (heavy)	3	92,26	F - y4+	y4	530,306424	1	0
			4014	MHGAFMLAFDLK	light pas beau mais forme ox	468,9013+++ (heavy)	3	92,02	F - y4+	y4	530,306424	1	0
			4015	MHGAFMLAFDLK	light pas beau mais forme ox	468,9013+++ (heavy)	3	91,95	F - y4+	y4	530,306424	1	0
			4013	MHGAFMLAFDLK	light pas beau mais forme ox	468,9013+++ (heavy)	3	92,66	F - b5+	b5	560,228579	1	7120883
			4014	MHGAFMLAFDLK	light pas beau mais forme ox	468,9013+++ (heavy)	3	92,47	F - b5+	b5	560,228579	1	14738030
			4015	MHGAFMLAFDLK	light pas beau mais forme ox	468,9013+++ (heavy)	3	92,4	F - b5+	b5	560,228579	1	13870110
			4013	MHGAFMLAFDLK	light pas beau mais forme ox	468,9013+++ (heavy)	3	92,26	M - b6+	b6	691,269064	1	0
			4014	MHGAFMLAFDLK	light pas beau mais forme ox	468,9013+++ (heavy)	3	92,02	M - b6+	b6	691,269064	1	0
			4015	MHGAFMLAFDLK	light pas beau mais forme ox	468,9013+++ (heavy)	3	91,95	M - b6+	b6	691,269064	1	0
			4013	MHGAFMLAFDLK	light pas beau mais forme ox	466,2299+++	3	88,39	A - y5+	y5	593,329339	1	4164	21,8%
			4014	MHGAFMLAFDLK	light pas beau mais forme ox	466,2299+++	3	88,57	A - y5+	y5	593,329339	1	6654	21,8%
			4015	MHGAFMLAFDLK	light pas beau mais forme ox	466,2299+++	3	88,41	A - y5+	y5	593,329339	1	9171	21,8%
			4013	MHGAFMLAFDLK	light pas beau mais forme ox	466,2299+++	3	88,78	F - y4+	y4	522,292225	1	10228	53,3%
			4014	MHGAFMLAFDLK	light pas beau mais forme ox	466,2299+++	3	88,41	F - y4+	y4	522,292225	1	14627	53,3%
			4015	MHGAFMLAFDLK	light pas beau mais forme ox	466,2299+++	3	88,3	F - y4+	y4	522,292225	1	9495	53,3%
			4013	MHGAFMLAFDLK	light pas beau mais forme ox	466,2299+++	3	88,68	F - b5+	b5	544,233664	1	2606	43,9%
			4014	MHGAFMLAFDLK	light pas beau mais forme ox	466,2299+++	3	88,55	F - b5+	b5	544,233664	1	9557	43,9%
			4015	MHGAFMLAFDLK	light pas beau mais forme ox	466,2299+++	3	88,5	F - b5+	b5	544,233664	1	4199	43,9%
			4013	MHGAFMLAFDLK	light pas beau mais forme ox	466,2299+++	3	88,65	M - b6+	b6	691,269064	1	2120	13,7%
			4014	MHGAFMLAFDLK	light pas beau mais forme ox	466,2299+++	3	88,47	M - b6+	b6	691,269064	1	4752	13,7%
			4015	MHGAFMLAFDLK	light pas beau mais forme ox	466,2299+++	3	88,53	M - b6+	b6	691,269064	1	4518	13,7%
			4013	MHGAFMLAFDLK	light pas beau mais forme ox	468,9013+++ (heavy)	3	88,64	A - y5+	y5	601,343538	1	4033366
			4014	MHGAFMLAFDLK	light pas beau mais forme ox	468,9013+++ (heavy)	3	88,53	A - y5+	y5	601,343538	1	9971480
			4015	MHGAFMLAFDLK	light pas beau mais forme ox	468,9013+++ (heavy)	3	88,36	A - y5+	y5	601,343538	1	11191280
			4013	MHGAFMLAFDLK	light pas beau mais forme ox	468,9013+++ (heavy)	3	88,63	F - y4+	y4	530,306424	1	3943306
			4014	MHGAFMLAFDLK	light pas beau mais forme ox	468,9013+++ (heavy)	3	88,53	F - y4+	y4	530,306424	1	9739716
			4015	MHGAFMLAFDLK	light pas beau mais forme ox	468,9013+++ (heavy)	3	88,33	F - y4+	y4	530,306424	1	11117080
			4013	MHGAFMLAFDLK	light pas beau mais forme ox	468,9013+++ (heavy)	3	88,64	F - b5+	b5	544,233664	1	3386977
			4014	MHGAFMLAFDLK	light pas beau mais forme ox	468,9013+++ (heavy)	3	88,53	F - b5+	b5	544,233664	1	8761518
			4015	MHGAFMLAFDLK	light pas beau mais forme ox	468,9013+++ (heavy)	3	88,35	F - b5+	b5	544,233664	1	9942048
			4013	MHGAFMLAFDLK	light pas beau mais forme ox	468,9013+++ (heavy)	3	88,64	M - b6+	b6	691,269064	1	2894191
			4014	MHGAFMLAFDLK	light pas beau mais forme ox	468,9013+++ (heavy)	3	88,52	M - b6+	b6	691,269064	1	6979596
			4015	MHGAFMLAFDLK	light pas beau mais forme ox	468,9013+++ (heavy)	3	88,37	M - b6+	b6	691,269064	1	8096570
			4013	MHGAFMLAFDLK	pas beau du tout; forme ox	706,8387++	2	82,36	G - y10+	y10	1128,575794	1	0	108,1%
			4014	MHGAFMLAFDLK	pas beau du tout; forme ox	706,8387++	2	82,97	G - y10+	y10	1128,575794	1	364	108,1%
			4015	MHGAFMLAFDLK	pas beau du tout; forme ox	706,8387++	2	82,26	G - y10+	y10	1128,575794	1	124	108,1%
			4013	MHGAFMLAFDLK	pas beau du tout; forme ox	706,8387++	2	82,91	F - y4+	y4	522,292225	1	2378	1.56
			4014	MHGAFMLAFDLK	pas beau du tout; forme ox	706,8387++	2	82,33	F - y4+	y4	522,292225	1	0	1.56
			4015	MHGAFMLAFDLK	pas beau du tout; forme ox	706,8387++	2	82,75	F - y4+	y4	522,292225	1	331	1.56
			4013	MHGAFMLAFDLK	pas beau du tout; forme ox	706,8387++	2	82,36	D - y3+	y3	375,223811	1	0	88,7%
			4014	MHGAFMLAFDLK	pas beau du tout; forme ox	706,8387++	2	83,03	D - y3+	y3	375,223811	1	6752	88,7%
			4015	MHGAFMLAFDLK	pas beau du tout; forme ox	706,8387++	2	82,73	D - y3+	y3	375,223811	1	4497	88,7%
			4013	MHGAFMLAFDLK	pas beau du tout; forme ox	706,8387++	2	83,08	G - b3+	b3	342,123051	1	10199	37,5%
			4014	MHGAFMLAFDLK	pas beau du tout; forme ox	706,8387++	2	83,19	G - b3+	b3	342,123051	1	19100	37,5%
			4015	MHGAFMLAFDLK	pas beau du tout; forme ox	706,8387++	2	82,91	G - b3+	b3	342,123051	1	9123	37,5%
			4013	MHGAFMLAFDLK	pas beau du tout; forme ox	710,8458++ (heavy)	2	82,59	G - y10+	y10	1136,589993	1	583424
			4014	MHGAFMLAFDLK	pas beau du tout; forme ox	710,8458++ (heavy)	2	82,8	G - y10+	y10	1136,589993	1	1154393
			4015	MHGAFMLAFDLK	pas beau du tout; forme ox	710,8458++ (heavy)	2	82,57	G - y10+	y10	1136,589993	1	991771
			4013	MHGAFMLAFDLK	pas beau du tout; forme ox	710,8458++ (heavy)	2	82,56	F - y4+	y4	530,306424	1	289709
			4014	MHGAFMLAFDLK	pas beau du tout; forme ox	710,8458++ (heavy)	2	82,64	F - y4+	y4	530,306424	1	584892
			4015	MHGAFMLAFDLK	pas beau du tout; forme ox	710,8458++ (heavy)	2	82,41	F - y4+	y4	530,306424	1	556042
			4013	MHGAFMLAFDLK	pas beau du tout; forme ox	710,8458++ (heavy)	2	82,94	D - y3+	y3	383,23801	1	360296
			4014	MHGAFMLAFDLK	pas beau du tout; forme ox	710,8458++ (heavy)	2	82,77	D - y3+	y3	383,23801	1	697441
			4015	MHGAFMLAFDLK	pas beau du tout; forme ox	710,8458++ (heavy)	2	82,41	D - y3+	y3	383,23801	1	599356
			4013	MHGAFMLAFDLK	pas beau du tout; forme ox	710,8458++ (heavy)	2	82,66	G - b3+	b3	342,123051	1	471618
			4014	MHGAFMLAFDLK	pas beau du tout; forme ox	710,8458++ (heavy)	2	82,72	G - b3+	b3	342,123051	1	772583
			4015	MHGAFMLAFDLK	pas beau du tout; forme ox	710,8458++ (heavy)	2	82,47	G - b3+	b3	342,123051	1	826370
Saa1	P05366	Serum amyloid A-1 protein	4013	GPGGVWAAEK		486,2509++	2	29,76	G - y8+	y8	817,420279	1	218337900	18,4%
			4014	GPGGVWAAEK		486,2509++	2	29,36	G - y8+	y8	817,420279	1	168360700	18,4%
			4015	GPGGVWAAEK		486,2509++	2	29,48	G - y8+	y8	817,420279	1	232250400	18,4%
			4013	GPGGVWAAEK		486,2509++	2	29,77	W - y5+	y5	604,308937	1	155627600	18,4%
			4014	GPGGVWAAEK		486,2509++	2	29,37	W - y5+	y5	604,308937	1	120973100	18,4%
			4015	GPGGVWAAEK		486,2509++	2	29,52	W - y5+	y5	604,308937	1	164898800	18,4%
			4013	GPGGVWAAEK		486,2509++	2	29,74	A - y4+	y4	418,229624	1	51743760	18,1%
			4014	GPGGVWAAEK		486,2509++	2	29,37	A - y4+	y4	418,229624	1	40301180	18,1%
			4015	GPGGVWAAEK		486,2509++	2	29,5	A - y4+	y4	418,229624	1	56594070	18,1%
			4013	GPGGVWAAEK		486,2509++	2	29,77	A - y3+	y3	347,192511	1	55074380	20,3%
			4014	GPGGVWAAEK		486,2509++	2	29,37	A - y3+	y3	347,192511	1	40735860	20,3%
			4015	GPGGVWAAEK		486,2509++	2	29,61	A - y3+	y3	347,192511	1	57206780	20,3%
			4013	GPGGVWAAEK		490,2580++ (heavy)	2	29,77	G - y8+	y8	825,434478	1	423523200
			4014	GPGGVWAAEK		490,2580++ (heavy)	2	29,37	G - y8+	y8	825,434478	1	462163500
			4015	GPGGVWAAEK		490,2580++ (heavy)	2	29,48	G - y8+	y8	825,434478	1	457404600
			4013	GPGGVWAAEK		490,2580++ (heavy)	2	29,77	W - y5+	y5	612,323136	1	300355000
			4014	GPGGVWAAEK		490,2580++ (heavy)	2	29,32	W - y5+	y5	612,323136	1	331179400
			4015	GPGGVWAAEK		490,2580++ (heavy)	2	29,51	W - y5+	y5	612,323136	1	325427200
			4013	GPGGVWAAEK		490,2580++ (heavy)	2	29,77	A - y4+	y4	426,243823	1	103219100
			4014	GPGGVWAAEK		490,2580++ (heavy)	2	29,37	A - y4+	y4	426,243823	1	111472300
			4015	GPGGVWAAEK		490,2580++ (heavy)	2	29,49	A - y4+	y4	426,243823	1	111580200
			4013	GPGGVWAAEK		490,2580++ (heavy)	2	29,78	A - y3+	y3	355,20671	1	90645680
			4014	GPGGVWAAEK		490,2580++ (heavy)	2	29,4	A - y3+	y3	355,20671	1	99651250
			4015	GPGGVWAAEK		490,2580++ (heavy)	2	29,49	A - y3+	y3	355,20671	1	98542300
			4013	EAFQEFFGR		565,7669++	2	79,27	Q - y6+	y6	783,378414	1	68441610	12,4%
			4014	EAFQEFFGR		565,7669++	2	79,17	Q - y6+	y6	783,378414	1	63053100	12,4%
			4015	EAFQEFFGR		565,7669++	2	79,03	Q - y6+	y6	783,378414	1	81900000	12,4%
			4013	EAFQEFFGR		565,7669++	2	79,23	E - y5+	y5	655,319837	1	147887800	12,4%
			4014	EAFQEFFGR		565,7669++	2	79,21	E - y5+	y5	655,319837	1	136897300	12,4%
			4015	EAFQEFFGR		565,7669++	2	79,02	E - y5+	y5	655,319837	1	179723400	12,4%
			4013	EAFQEFFGR		565,7669++	2	79,23	F - y4+	y4	526,277243	1	125474100	12,6%
			4014	EAFQEFFGR		565,7669++	2	79,21	F - y4+	y4	526,277243	1	115173200	12,6%
			4015	EAFQEFFGR		565,7669++	2	79	F - y4+	y4	526,277243	1	150853300	12,6%
			4013	EAFQEFFGR		565,7669++	2	79,21	F - y3+	y3	379,208829	1	90571120	12,5%
			4014	EAFQEFFGR		565,7669++	2	79,24	F - y3+	y3	379,208829	1	83018900	12,5%
			4015	EAFQEFFGR		565,7669++	2	78,99	F - y3+	y3	379,208829	1	108937400	12,5%
			4013	EAFQEFFGR		570,7710++ (heavy)	2	79,19	Q - y6+	y6	793,386683	1	146498000
			4014	EAFQEFFGR		570,7710++ (heavy)	2	79,15	Q - y6+	y6	793,386683	1	169847900
			4015	EAFQEFFGR		570,7710++ (heavy)	2	78,97	Q - y6+	y6	793,386683	1	177434100
			4013	EAFQEFFGR		570,7710++ (heavy)	2	79,14	E - y5+	y5	665,328106	1	320827000
			4014	EAFQEFFGR		570,7710++ (heavy)	2	79,17	E - y5+	y5	665,328106	1	368559800
			4015	EAFQEFFGR		570,7710++ (heavy)	2	79,03	E - y5+	y5	665,328106	1	383739200
			4013	EAFQEFFGR		570,7710++ (heavy)	2	79,23	F - y4+	y4	536,285512	1	269858300
			4014	EAFQEFFGR		570,7710++ (heavy)	2	79,21	F - y4+	y4	536,285512	1	310125200
			4015	EAFQEFFGR		570,7710++ (heavy)	2	79	F - y4+	y4	536,285512	1	323013300
			4013	EAFQEFFGR		570,7710++ (heavy)	2	79,21	F - y3+	y3	389,217098	1	197270200
			4014	EAFQEFFGR		570,7710++ (heavy)	2	79,17	F - y3+	y3	389,217098	1	225576200
			4015	EAFQEFFGR		570,7710++ (heavy)	2	79,03	F - y3+	y3	389,217098	1	235053900
			4013	GHEDTIADQEANR	pas beau	485,8868+++	3	13,49	Q - y5+	y5	617,300164	1	13656	52,1%
			4014	GHEDTIADQEANR	pas beau	485,8868+++	3	13,5	Q - y5+	y5	617,300164	1	4770	52,1%
			4015	GHEDTIADQEANR	pas beau	485,8868+++	3	13,31	Q - y5+	y5	617,300164	1	13284	52,1%
			4013	GHEDTIADQEANR	pas beau	485,8868+++	3	13,51	E - y4+	y4	489,241586	1	45741	31,7%
			4014	GHEDTIADQEANR	pas beau	485,8868+++	3	13,32	E - y4+	y4	489,241586	1	22710	31,7%
			4015	GHEDTIADQEANR	pas beau	485,8868+++	3	13,31	E - y4+	y4	489,241586	1	32660	31,7%
			4013	GHEDTIADQEANR	pas beau	485,8868+++	3	13,47	A - y3+	y3	360,198993	1	52255	28,3%
			4014	GHEDTIADQEANR	pas beau	485,8868+++	3	13,34	A - y3+	y3	360,198993	1	32665	28,3%
			4015	GHEDTIADQEANR	pas beau	485,8868+++	3	13,31	A - y3+	y3	360,198993	1	48236	28,3%
			4013	GHEDTIADQEANR	pas beau	485,8868+++	3	13,57	T - b5+	b5	540,204866	1	20150	50,3%
			4014	GHEDTIADQEANR	pas beau	485,8868+++	3	13,47	T - b5+	b5	540,204866	1	8944	50,3%
			4015	GHEDTIADQEANR	pas beau	485,8868+++	3	13,32	T - b5+	b5	540,204866	1	26693	50,3%
			4013	GHEDTIADQEANR	pas beau	489,2229+++ (heavy)	3	13,48	Q - y5+	y5	627,308433	1	91148
			4014	GHEDTIADQEANR	pas beau	489,2229+++ (heavy)	3	13,34	Q - y5+	y5	627,308433	1	90461
			4015	GHEDTIADQEANR	pas beau	489,2229+++ (heavy)	3	13,38	Q - y5+	y5	627,308433	1	73873
			4013	GHEDTIADQEANR	pas beau	489,2229+++ (heavy)	3	13,54	E - y4+	y4	499,249855	1	223119
			4014	GHEDTIADQEANR	pas beau	489,2229+++ (heavy)	3	13,33	E - y4+	y4	499,249855	1	213405
			4015	GHEDTIADQEANR	pas beau	489,2229+++ (heavy)	3	13,33	E - y4+	y4	499,249855	1	210638
			4013	GHEDTIADQEANR	pas beau	489,2229+++ (heavy)	3	13,53	A - y3+	y3	370,207262	1	248639
			4014	GHEDTIADQEANR	pas beau	489,2229+++ (heavy)	3	13,33	A - y3+	y3	370,207262	1	280728
			4015	GHEDTIADQEANR	pas beau	489,2229+++ (heavy)	3	13,28	A - y3+	y3	370,207262	1	272877
			4013	GHEDTIADQEANR	pas beau	489,2229+++ (heavy)	3	13,42	T - b5+	b5	540,204866	1	147942
			4014	GHEDTIADQEANR	pas beau	489,2229+++ (heavy)	3	13,33	T - b5+	b5	540,204866	1	140916
			4015	GHEDTIADQEANR	pas beau	489,2229+++ (heavy)	3	13,34	T - b5+	b5	540,204866	1	136337
Serpina3n	Q91WP6	Serine protease inhibitor A3N	4013	LINDYVR		446,7480++	2	34,67	I - y6+	y6	779,404629	1	6237989	16,6%
			4014	LINDYVR		446,7480++	2	34,52	I - y6+	y6	779,404629	1	5098579	16,6%
			4015	LINDYVR		446,7480++	2	34,43	I - y6+	y6	779,404629	1	6684049	16,6%
			4013	LINDYVR		446,7480++	2	34,61	N - y5+	y5	666,320565	1	71075940	16,7%
			4014	LINDYVR		446,7480++	2	34,57	N - y5+	y5	666,320565	1	57208010	16,7%
			4015	LINDYVR		446,7480++	2	34,44	N - y5+	y5	666,320565	1	73282860	16,7%
			4013	LINDYVR		446,7480++	2	34,6	D - y4+	y4	552,277637	1	5744512	0.18
			4014	LINDYVR		446,7480++	2	34,66	D - y4+	y4	552,277637	1	4456246	0.18
			4015	LINDYVR		446,7480++	2	34,44	D - y4+	y4	552,277637	1	5859640	0.18
			4013	LINDYVR		446,7480++	2	34,62	Y - y3+	y3	437,250694	1	6855997	0.16
			4014	LINDYVR		446,7480++	2	34,51	Y - y3+	y3	437,250694	1	5710023	0.16
			4015	LINDYVR		446,7480++	2	34,5	Y - y3+	y3	437,250694	1	7285069	0.16
			4013	LINDYVR		451,7521++ (heavy)	2	34,61	I - y6+	y6	789,412898	1	54620300
			4014	LINDYVR		451,7521++ (heavy)	2	34,57	I - y6+	y6	789,412898	1	60494740
			4015	LINDYVR		451,7521++ (heavy)	2	34,48	I - y6+	y6	789,412898	1	58429370
			4013	LINDYVR		451,7521++ (heavy)	2	34,61	N - y5+	y5	676,328834	1	599007700
			4014	LINDYVR		451,7521++ (heavy)	2	34,52	N - y5+	y5	676,328834	1	665059300
			4015	LINDYVR		451,7521++ (heavy)	2	34,43	N - y5+	y5	676,328834	1	639574700
			4013	LINDYVR		451,7521++ (heavy)	2	34,57	D - y4+	y4	562,285906	1	49020050
			4014	LINDYVR		451,7521++ (heavy)	2	34,53	D - y4+	y4	562,285906	1	54083700
			4015	LINDYVR		451,7521++ (heavy)	2	34,41	D - y4+	y4	562,285906	1	52536930
			4013	LINDYVR		451,7521++ (heavy)	2	34,56	Y - y3+	y3	447,258963	1	58005670
			4014	LINDYVR		451,7521++ (heavy)	2	34,54	Y - y3+	y3	447,258963	1	66138560
			4015	LINDYVR		451,7521++ (heavy)	2	34,47	Y - y3+	y3	447,258963	1	64906860
			4013	MIDELHLPK		548,2970++	2	55,98	I - y8+	y8	964,546208	1	2186908	18,5%
			4014	MIDELHLPK		548,2970++	2	55,99	I - y8+	y8	964,546208	1	1555386	18,5%
			4015	MIDELHLPK		548,2970++	2	55,82	I - y8+	y8	964,546208	1	2300766	18,5%
			4013	MIDELHLPK		548,2970++	2	55,99	D - y7+	y7	851,462144	1	13501860	15,5%
			4014	MIDELHLPK		548,2970++	2	56,04	D - y7+	y7	851,462144	1	10310910	15,5%
			4015	MIDELHLPK		548,2970++	2	55,91	D - y7+	y7	851,462144	1	14001480	15,5%
			4013	MIDELHLPK		548,2970++	2	56,04	H - y4+	y4	494,308544	1	1756001	18,3%
			4014	MIDELHLPK		548,2970++	2	56,24	H - y4+	y4	494,308544	1	1251853	18,3%
			4015	MIDELHLPK		548,2970++	2	55,91	H - y4+	y4	494,308544	1	1839488	18,3%
			4013	MIDELHLPK		548,2970++	2	55,88	L - y3+	y3	357,249632	1	3520945	17,3%
			4014	MIDELHLPK		548,2970++	2	55,97	L - y3+	y3	357,249632	1	2592125	17,3%
			4015	MIDELHLPK		548,2970++	2	55,9	L - y3+	y3	357,249632	1	3613916	17,3%
			4013	MIDELHLPK		552,3041++ (heavy)	2	55,88	I - y8+	y8	972,560407	1	57908040
			4014	MIDELHLPK		552,3041++ (heavy)	2	55,97	I - y8+	y8	972,560407	1	58276500
			4015	MIDELHLPK		552,3041++ (heavy)	2	55,75	I - y8+	y8	972,560407	1	61597840
			4013	MIDELHLPK		552,3041++ (heavy)	2	55,86	D - y7+	y7	859,476343	1	336191000
			4014	MIDELHLPK		552,3041++ (heavy)	2	55,95	D - y7+	y7	859,476343	1	346394900
			4015	MIDELHLPK		552,3041++ (heavy)	2	55,82	D - y7+	y7	859,476343	1	362314400
			4013	MIDELHLPK		552,3041++ (heavy)	2	55,87	H - y4+	y4	502,322743	1	45613320
			4014	MIDELHLPK		552,3041++ (heavy)	2	55,98	H - y4+	y4	502,322743	1	45844960
			4015	MIDELHLPK		552,3041++ (heavy)	2	55,82	H - y4+	y4	502,322743	1	48261800
			4013	MIDELHLPK		552,3041++ (heavy)	2	55,98	L - y3+	y3	365,263831	1	81218720
			4014	MIDELHLPK		552,3041++ (heavy)	2	55,96	L - y3+	y3	365,263831	1	84009900
			4015	MIDELHLPK		552,3041++ (heavy)	2	55,72	L - y3+	y3	365,263831	1	88343470
			4013	MIDELHLPK	light pas beau mais forme ox	556,2944++	2	46,59	D - y7+	y7	851,462144	1	113533	12,2%
			4014	MIDELHLPK	light pas beau mais forme ox	556,2944++	2	47,31	D - y7+	y7	851,462144	1	93990	12,2%
			4015	MIDELHLPK	light pas beau mais forme ox	556,2944++	2	46,42	D - y7+	y7	851,462144	1	119304	12,2%
			4013	MIDELHLPK	light pas beau mais forme ox	556,2944++	2	46,5	L - y3+	y3	357,249632	1	314590	35,4%
			4014	MIDELHLPK	light pas beau mais forme ox	556,2944++	2	46,73	L - y3+	y3	357,249632	1	679872	35,4%
			4015	MIDELHLPK	light pas beau mais forme ox	556,2944++	2	46,57	L - y3+	y3	357,249632	1	722765	35,4%
			4013	MIDELHLPK	light pas beau mais forme ox	556,2944++	2	46,42	H - b6+	b6	755,339252	1	46737	58,2%
			4014	MIDELHLPK	light pas beau mais forme ox	556,2944++	2	46,66	H - b6+	b6	755,339252	1	15241	58,2%
			4015	MIDELHLPK	light pas beau mais forme ox	556,2944++	2	46,54	H - b6+	b6	755,339252	1	26927	58,2%
			4013	MIDELHLPK	light pas beau mais forme ox	556,2944++	2	46,37	L - b7+	b7	868,423316	1	30857	17,6%
			4014	MIDELHLPK	light pas beau mais forme ox	556,2944++	2	46,53	L - b7+	b7	868,423316	1	34056	17,6%
			4015	MIDELHLPK	light pas beau mais forme ox	556,2944++	2	46,45	L - b7+	b7	868,423316	1	46521	17,6%
			4013	MIDELHLPK	light pas beau mais forme ox	560,3015++ (heavy)	2	46,48	D - y7+	y7	859,476343	1	48367680
			4014	MIDELHLPK	light pas beau mais forme ox	560,3015++ (heavy)	2	46,58	D - y7+	y7	859,476343	1	51118010
			4015	MIDELHLPK	light pas beau mais forme ox	560,3015++ (heavy)	2	46,35	D - y7+	y7	859,476343	1	55279040
			4013	MIDELHLPK	light pas beau mais forme ox	560,3015++ (heavy)	2	46,48	L - y3+	y3	365,263831	1	24520020
			4014	MIDELHLPK	light pas beau mais forme ox	560,3015++ (heavy)	2	46,55	L - y3+	y3	365,263831	1	25900650
			4015	MIDELHLPK	light pas beau mais forme ox	560,3015++ (heavy)	2	46,35	L - y3+	y3	365,263831	1	27774690
			4013	MIDELHLPK	light pas beau mais forme ox	560,3015++ (heavy)	2	46,51	H - b6+	b6	755,339252	1	15741770
			4014	MIDELHLPK	light pas beau mais forme ox	560,3015++ (heavy)	2	46,53	H - b6+	b6	755,339252	1	16473320
			4015	MIDELHLPK	light pas beau mais forme ox	560,3015++ (heavy)	2	46,35	H - b6+	b6	755,339252	1	17691020
			4013	MIDELHLPK	light pas beau mais forme ox	560,3015++ (heavy)	2	46,48	L - b7+	b7	868,423316	1	19120370
			4014	MIDELHLPK	light pas beau mais forme ox	560,3015++ (heavy)	2	46,49	L - b7+	b7	868,423316	1	19815310
			4015	MIDELHLPK	light pas beau mais forme ox	560,3015++ (heavy)	2	46,38	L - b7+	b7	868,423316	1	20922690
			4013	FSISTDYSLEDVLSK		852,4223++	2	105,3	S - y12+	y12	1356,652917	1	1925439	0.28
			4014	FSISTDYSLEDVLSK		852,4223++	2	105,05	S - y12+	y12	1356,652917	1	2242441	0.28
			4015	FSISTDYSLEDVLSK		852,4223++	2	105,13	S - y12+	y12	1356,652917	1	2733713	0.28
			4013	FSISTDYSLEDVLSK		852,4223++	2	105,31	D - y10+	y10	1168,57321	1	1387876	29,4%
			4014	FSISTDYSLEDVLSK		852,4223++	2	105,12	D - y10+	y10	1168,57321	1	1564784	29,4%
			4015	FSISTDYSLEDVLSK		852,4223++	2	105,14	D - y10+	y10	1168,57321	1	1937906	29,4%
			4013	FSISTDYSLEDVLSK		852,4223++	2	105,29	Y - y9+	y9	1053,546267	1	1531883	30,7%
			4014	FSISTDYSLEDVLSK		852,4223++	2	105,05	Y - y9+	y9	1053,546267	1	1710538	30,7%
			4015	FSISTDYSLEDVLSK		852,4223++	2	105,15	Y - y9+	y9	1053,546267	1	2030893	30,7%
			4013	FSISTDYSLEDVLSK		852,4223++	2	105,29	S - y8+	y8	890,482939	1	2214211	28,6%
			4014	FSISTDYSLEDVLSK		852,4223++	2	105,04	S - y8+	y8	890,482939	1	2532579	28,6%
			4015	FSISTDYSLEDVLSK		852,4223++	2	105,2	S - y8+	y8	890,482939	1	3081643	28,6%
			4013	FSISTDYSLEDVLSK		856,4294++ (heavy)	2	105,29	S - y12+	y12	1364,667116	1	17701930
			4014	FSISTDYSLEDVLSK		856,4294++ (heavy)	2	105,06	S - y12+	y12	1364,667116	1	35861860
			4015	FSISTDYSLEDVLSK		856,4294++ (heavy)	2	105,14	S - y12+	y12	1364,667116	1	34521450
			4013	FSISTDYSLEDVLSK		856,4294++ (heavy)	2	105,27	D - y10+	y10	1176,587409	1	11609090
			4014	FSISTDYSLEDVLSK		856,4294++ (heavy)	2	105,04	D - y10+	y10	1176,587409	1	23411670
			4015	FSISTDYSLEDVLSK		856,4294++ (heavy)	2	105,13	D - y10+	y10	1176,587409	1	22508950
			4013	FSISTDYSLEDVLSK		856,4294++ (heavy)	2	105,3	Y - y9+	y9	1061,560466	1	12884040
			4014	FSISTDYSLEDVLSK		856,4294++ (heavy)	2	105,12	Y - y9+	y9	1061,560466	1	26005640
			4015	FSISTDYSLEDVLSK		856,4294++ (heavy)	2	105,13	Y - y9+	y9	1061,560466	1	24857360
			4013	FSISTDYSLEDVLSK		856,4294++ (heavy)	2	105,31	S - y8+	y8	898,497138	1	19127880
			4014	FSISTDYSLEDVLSK		856,4294++ (heavy)	2	105,04	S - y8+	y8	898,497138	1	38460740
			4015	FSISTDYSLEDVLSK		856,4294++ (heavy)	2	105,16	S - y8+	y8	898,497138	1	36825680
Serpina10	Q8R121	Protein Z-dependent protease inhibitor	4013	LFDEINPETK		603,3061++	2	53,29	D - y8+	y8	945,452367	1	9075880	15,8%
			4014	LFDEINPETK		603,3061++	2	53,29	D - y8+	y8	945,452367	1	7142934	15,8%
			4015	LFDEINPETK		603,3061++	2	53,33	D - y8+	y8	945,452367	1	9175781	15,8%
			4013	LFDEINPETK		603,3061++	2	53,4	I - y6+	y6	701,382831	1	2105408	15,6%
			4014	LFDEINPETK		603,3061++	2	53,37	I - y6+	y6	701,382831	1	1715391	15,6%
			4015	LFDEINPETK		603,3061++	2	53,3	I - y6+	y6	701,382831	1	2256851	15,6%
			4013	LFDEINPETK		603,3061++	2	53,36	N - y5+	y5	588,298767	1	2657748	15,6%
			4014	LFDEINPETK		603,3061++	2	53,56	N - y5+	y5	588,298767	1	2160097	15,6%
			4015	LFDEINPETK		603,3061++	2	53,21	N - y5+	y5	588,298767	1	2835666	15,6%
			4013	LFDEINPETK		603,3061++	2	53,46	P - y4+	y4	474,255839	1	4364375	17,9%
			4014	LFDEINPETK		603,3061++	2	53,36	P - y4+	y4	474,255839	1	3370107	17,9%
			4015	LFDEINPETK		603,3061++	2	53,28	P - y4+	y4	474,255839	1	4704194	17,9%
			4013	LFDEINPETK		607,3132++ (heavy)	2	53,37	D - y8+	y8	953,466566	1	949054800
			4014	LFDEINPETK		607,3132++ (heavy)	2	53,44	D - y8+	y8	953,466566	1	1017777000
			4015	LFDEINPETK		607,3132++ (heavy)	2	53,31	D - y8+	y8	953,466566	1	1010201000
			4013	LFDEINPETK		607,3132++ (heavy)	2	53,3	I - y6+	y6	709,39703	1	233960000
			4014	LFDEINPETK		607,3132++ (heavy)	2	53,47	I - y6+	y6	709,39703	1	253965500
			4015	LFDEINPETK		607,3132++ (heavy)	2	53,33	I - y6+	y6	709,39703	1	251808000
			4013	LFDEINPETK		607,3132++ (heavy)	2	53,37	N - y5+	y5	596,312966	1	300988000
			4014	LFDEINPETK		607,3132++ (heavy)	2	53,45	N - y5+	y5	596,312966	1	324515300
			4015	LFDEINPETK		607,3132++ (heavy)	2	53,31	N - y5+	y5	596,312966	1	319957000
			4013	LFDEINPETK		607,3132++ (heavy)	2	53,37	P - y4+	y4	482,270038	1	474074100
			4014	LFDEINPETK		607,3132++ (heavy)	2	53,45	P - y4+	y4	482,270038	1	512227400
			4015	LFDEINPETK		607,3132++ (heavy)	2	53,21	P - y4+	y4	482,270038	1	518565300
			4013	LFSTSADLSELSAMAR		849,9220++	2	99,65	A - y11+	y11	1163,572499	1	875926	23,3%
			4014	LFSTSADLSELSAMAR		849,9220++	2	99,45	A - y11+	y11	1163,572499	1	828449	23,3%
			4015	LFSTSADLSELSAMAR		849,9220++	2	99,42	A - y11+	y11	1163,572499	1	953934	23,3%
			4013	LFSTSADLSELSAMAR		849,9220++	2	99,62	D - y10+	y10	1092,535385	1	1284062	25,7%
			4014	LFSTSADLSELSAMAR		849,9220++	2	99,46	D - y10+	y10	1092,535385	1	1124797	25,7%
			4015	LFSTSADLSELSAMAR		849,9220++	2	99,53	D - y10+	y10	1092,535385	1	1408180	25,7%
			4013	LFSTSADLSELSAMAR		849,9220++	2	99,67	L - y9+	y9	977,508442	1	985919	22,8%
			4014	LFSTSADLSELSAMAR		849,9220++	2	99,47	L - y9+	y9	977,508442	1	915644	22,8%
			4015	LFSTSADLSELSAMAR		849,9220++	2	99,45	L - y9+	y9	977,508442	1	1057778	22,8%
			4013	LFSTSADLSELSAMAR		849,9220++	2	99,61	S - y8+	y8	864,424378	1	2348054	22,9%
			4014	LFSTSADLSELSAMAR		849,9220++	2	99,42	S - y8+	y8	864,424378	1	2147387	22,9%
			4015	LFSTSADLSELSAMAR		849,9220++	2	99,52	S - y8+	y8	864,424378	1	2560619	22,9%
			4013	LFSTSADLSELSAMAR		854,9261++ (heavy)	2	99,64	A - y11+	y11	1173,580768	1	26853440
			4014	LFSTSADLSELSAMAR		854,9261++ (heavy)	2	99,4	A - y11+	y11	1173,580768	1	40837070
			4015	LFSTSADLSELSAMAR		854,9261++ (heavy)	2	99,43	A - y11+	y11	1173,580768	1	36196900
			4013	LFSTSADLSELSAMAR		854,9261++ (heavy)	2	99,63	D - y10+	y10	1102,543654	1	41566280
			4014	LFSTSADLSELSAMAR		854,9261++ (heavy)	2	99,46	D - y10+	y10	1102,543654	1	62000740
			4015	LFSTSADLSELSAMAR		854,9261++ (heavy)	2	99,46	D - y10+	y10	1102,543654	1	54283060
			4013	LFSTSADLSELSAMAR		854,9261++ (heavy)	2	99,6	L - y9+	y9	987,516711	1	31694530
			4014	LFSTSADLSELSAMAR		854,9261++ (heavy)	2	99,43	L - y9+	y9	987,516711	1	46762010
			4015	LFSTSADLSELSAMAR		854,9261++ (heavy)	2	99,43	L - y9+	y9	987,516711	1	41879200
			4013	LFSTSADLSELSAMAR		854,9261++ (heavy)	2	99,62	S - y8+	y8	874,432647	1	74159440
			4014	LFSTSADLSELSAMAR		854,9261++ (heavy)	2	99,43	S - y8+	y8	874,432647	1	108480400
			4015	LFSTSADLSELSAMAR		854,9261++ (heavy)	2	99,44	S - y8+	y8	874,432647	1	96102030
			4013	LFSTSADLSELSAMAR	light pas beau mais forme ox	857,9195++	2	80,23	L - y9+	y9	993,503357	1	374	91,9%
			4014	LFSTSADLSELSAMAR	light pas beau mais forme ox	857,9195++	2	79,99	L - y9+	y9	993,503357	1	905	91,9%
			4015	LFSTSADLSELSAMAR	light pas beau mais forme ox	857,9195++	2	80,11	L - y9+	y9	993,503357	1	33	91,9%
			4013	LFSTSADLSELSAMAR	light pas beau mais forme ox	857,9195++	2	80,13	S - y8+	y8	880,419293	1	6756	74,3%
			4014	LFSTSADLSELSAMAR	light pas beau mais forme ox	857,9195++	2	80,47	S - y8+	y8	880,419293	1	2301	74,3%
			4015	LFSTSADLSELSAMAR	light pas beau mais forme ox	857,9195++	2	80,03	S - y8+	y8	880,419293	1	2763	74,3%
			4013	LFSTSADLSELSAMAR	light pas beau mais forme ox	857,9195++	2	79,96	S - y8+	y8 -64	816,421008	1	760	161,3%
			4014	LFSTSADLSELSAMAR	light pas beau mais forme ox	857,9195++	2	79,86	S - y8+	y8 -64	816,421008	1	35	161,3%
			4015	LFSTSADLSELSAMAR	light pas beau mais forme ox	857,9195++	2	80,32	S - y8+	y8 -64	816,421008	1	12	161,3%
			4013	LFSTSADLSELSAMAR	light pas beau mais forme ox	857,9195++	2	80,15	S - y5+	y5	551,260607	1	4434	72,5%
			4014	LFSTSADLSELSAMAR	light pas beau mais forme ox	857,9195++	2	80,05	S - y5+	y5	551,260607	1	3959	72,5%
			4015	LFSTSADLSELSAMAR	light pas beau mais forme ox	857,9195++	2	79,96	S - y5+	y5	551,260607	1	662	72,5%
			4013	LFSTSADLSELSAMAR	light pas beau mais forme ox	862,9236++ (heavy)	2	80,05	L - y9+	y9	1003,511626	1	5310064
			4014	LFSTSADLSELSAMAR	light pas beau mais forme ox	862,9236++ (heavy)	2	80,05	L - y9+	y9	1003,511626	1	6804980
			4015	LFSTSADLSELSAMAR	light pas beau mais forme ox	862,9236++ (heavy)	2	79,92	L - y9+	y9	1003,511626	1	6361543
			4013	LFSTSADLSELSAMAR	light pas beau mais forme ox	862,9236++ (heavy)	2	80,09	S - y8+	y8	890,427562	1	16108620
			4014	LFSTSADLSELSAMAR	light pas beau mais forme ox	862,9236++ (heavy)	2	80,04	S - y8+	y8	890,427562	1	20378120
			4015	LFSTSADLSELSAMAR	light pas beau mais forme ox	862,9236++ (heavy)	2	79,9	S - y8+	y8	890,427562	1	18842690
			4013	LFSTSADLSELSAMAR	light pas beau mais forme ox	862,9236++ (heavy)	2	80,06	S - y8+	y8 -64	826,429277	1	6237288
			4014	LFSTSADLSELSAMAR	light pas beau mais forme ox	862,9236++ (heavy)	2	80,01	S - y8+	y8 -64	826,429277	1	8193151
			4015	LFSTSADLSELSAMAR	light pas beau mais forme ox	862,9236++ (heavy)	2	79,9	S - y8+	y8 -64	826,429277	1	7780495
			4013	LFSTSADLSELSAMAR	light pas beau mais forme ox	862,9236++ (heavy)	2	80,07	S - y5+	y5	561,268876	1	13293710
			4014	LFSTSADLSELSAMAR	light pas beau mais forme ox	862,9236++ (heavy)	2	80,01	S - y5+	y5	561,268876	1	16805090
			4015	LFSTSADLSELSAMAR	light pas beau mais forme ox	862,9236++ (heavy)	2	79,9	S - y5+	y5	561,268876	1	15489740
Ttr	P073079	Transthyretin	4013	GSPAVDVAVK		471,7664++	2	27,41	P - y8+	y8	798,47198	1	123614	15,4%
			4014	GSPAVDVAVK		471,7664++	2	27,36	P - y8+	y8	798,47198	1	102232	15,4%
			4015	GSPAVDVAVK		471,7664++	2	27,23	P - y8+	y8	798,47198	1	133648	15,4%
			4013	GSPAVDVAVK		471,7664++	2	27,38	A - y7+	y7	701,419216	1	138497	11,6%
			4014	GSPAVDVAVK		471,7664++	2	27,23	A - y7+	y7	701,419216	1	119606	11,6%
			4015	GSPAVDVAVK		471,7664++	2	27,18	A - y7+	y7	701,419216	1	137983	11,6%
			4013	GSPAVDVAVK		471,7664++	2	27,48	V - y6+	y6	630,382102	1	178912	9,3%
			4014	GSPAVDVAVK		471,7664++	2	27,22	V - y6+	y6	630,382102	1	166117	9,3%
			4015	GSPAVDVAVK		471,7664++	2	27,24	V - y6+	y6	630,382102	1	169130	9,3%
			4013	GSPAVDVAVK		471,7664++	2	27,44	V - y4+	y4	416,286745	1	82011	42,1%
			4014	GSPAVDVAVK		471,7664++	2	27,34	V - y4+	y4	416,286745	1	42782	42,1%
			4015	GSPAVDVAVK		471,7664++	2	27,14	V - y4+	y4	416,286745	1	51363	42,1%
			4013	GSPAVDVAVK		475,7735++ (heavy)	2	27,42	P - y8+	y8	806,486179	1	38979260
			4014	GSPAVDVAVK		475,7735++ (heavy)	2	27,27	P - y8+	y8	806,486179	1	42665590
			4015	GSPAVDVAVK		475,7735++ (heavy)	2	27,18	P - y8+	y8	806,486179	1	42034900
			4013	GSPAVDVAVK		475,7735++ (heavy)	2	27,41	A - y7+	y7	709,433415	1	35144630
			4014	GSPAVDVAVK		475,7735++ (heavy)	2	27,26	A - y7+	y7	709,433415	1	38328570
			4015	GSPAVDVAVK		475,7735++ (heavy)	2	27,23	A - y7+	y7	709,433415	1	38758600
			4013	GSPAVDVAVK		475,7735++ (heavy)	2	27,42	V - y6+	y6	638,396301	1	45106010
			4014	GSPAVDVAVK		475,7735++ (heavy)	2	27,27	V - y6+	y6	638,396301	1	49765160
			4015	GSPAVDVAVK		475,7735++ (heavy)	2	27,18	V - y6+	y6	638,396301	1	48818330
			4013	GSPAVDVAVK		475,7735++ (heavy)	2	27,45	V - y4+	y4	424,300944	1	14937510
			4014	GSPAVDVAVK		475,7735++ (heavy)	2	27,24	V - y4+	y4	424,300944	1	16504340
			4015	GSPAVDVAVK		475,7735++ (heavy)	2	27,18	V - y4+	y4	424,300944	1	16896740
			4013	TSEGSWEPFASGK		691,8148++	2	57,88	G - y10+	y10	1065,499986	1	134612	15,1%
			4014	TSEGSWEPFASGK		691,8148++	2	57,64	G - y10+	y10	1065,499986	1	121953	15,1%
			4015	TSEGSWEPFASGK		691,8148++	2	57,81	G - y10+	y10	1065,499986	1	167172	15,1%
			4013	TSEGSWEPFASGK		691,8148++	2	57,41	E - y7+	y7	735,367181	1	83366	0.17
			4014	TSEGSWEPFASGK		691,8148++	2	57,64	E - y7+	y7	735,367181	1	79505	0.17
			4015	TSEGSWEPFASGK		691,8148++	2	57,93	E - y7+	y7	735,367181	1	111912	0.17
			4013	TSEGSWEPFASGK		691,8148++	2	57,77	P - y6+	y6	606,324588	1	590904	12,7%
			4014	TSEGSWEPFASGK		691,8148++	2	58,09	P - y6+	y6	606,324588	1	491043	12,7%
			4015	TSEGSWEPFASGK		691,8148++	2	57,42	P - y6+	y6	606,324588	1	593520	12,7%
			4013	TSEGSWEPFASGK		691,8148++	2	57,56	A - y4+	y4	362,20341	1	90722	9,3%
			4014	TSEGSWEPFASGK		691,8148++	2	57,74	A - y4+	y4	362,20341	1	100901	9,3%
			4015	TSEGSWEPFASGK		691,8148++	2	57,41	A - y4+	y4	362,20341	1	117489	9,3%
			4013	TSEGSWEPFASGK		695,8219++ (heavy)	2	57,66	G - y10+	y10	1073,514185	1	313896700
			4014	TSEGSWEPFASGK		695,8219++ (heavy)	2	57,7	G - y10+	y10	1073,514185	1	334006500
			4015	TSEGSWEPFASGK		695,8219++ (heavy)	2	57,44	G - y10+	y10	1073,514185	1	337641900
			4013	TSEGSWEPFASGK		695,8219++ (heavy)	2	57,63	E - y7+	y7	743,38138	1	259002900
			4014	TSEGSWEPFASGK		695,8219++ (heavy)	2	57,66	E - y7+	y7	743,38138	1	277248300
			4015	TSEGSWEPFASGK		695,8219++ (heavy)	2	57,45	E - y7+	y7	743,38138	1	280958500
			4013	TSEGSWEPFASGK		695,8219++ (heavy)	2	57,61	P - y6+	y6	614,338787	1	1100104000
			4014	TSEGSWEPFASGK		695,8219++ (heavy)	2	57,67	P - y6+	y6	614,338787	1	1178473000
			4015	TSEGSWEPFASGK		695,8219++ (heavy)	2	57,45	P - y6+	y6	614,338787	1	1197892000
			4013	TSEGSWEPFASGK		695,8219++ (heavy)	2	57,59	A - y4+	y4	370,217609	1	228001100
			4014	TSEGSWEPFASGK		695,8219++ (heavy)	2	57,66	A - y4+	y4	370,217609	1	242401900
			4015	TSEGSWEPFASGK		695,8219++ (heavy)	2	57,48	A - y4+	y4	370,217609	1	247853400
			4013	TAESGELHGLTTDEK		529,9214+++	3	27,92	H - y8+	y8	900,442137	1	29983	50,6%
			4014	TAESGELHGLTTDEK		529,9214+++	3	27,73	H - y8+	y8	900,442137	1	10867	50,6%
			4015	TAESGELHGLTTDEK		529,9214+++	3	27,65	H - y8+	y8	900,442137	1	24149	50,6%
			4013	TAESGELHGLTTDEK		529,9214+++	3	27,91	G - y7+	y7	763,383225	1	66766	29,8%
			4014	TAESGELHGLTTDEK		529,9214+++	3	27,64	G - y7+	y7	763,383225	1	42111	29,8%
			4015	TAESGELHGLTTDEK		529,9214+++	3	27,83	G - y7+	y7	763,383225	1	52995	29,8%
			4013	TAESGELHGLTTDEK		529,9214+++	3	27,91	T - y5+	y5	593,277697	1	31880	27,8%
			4014	TAESGELHGLTTDEK		529,9214+++	3	28,15	T - y5+	y5	593,277697	1	26243	27,8%
			4015	TAESGELHGLTTDEK		529,9214+++	3	28,3	T - y5+	y5	593,277697	1	19864	27,8%
			4013	TAESGELHGLTTDEK		529,9214+++	3	28,42	D - y3+	y3	391,18234	1	6125	62,2%
			4014	TAESGELHGLTTDEK		529,9214+++	3	28,3	D - y3+	y3	391,18234	1	5370	62,2%
			4015	TAESGELHGLTTDEK		529,9214+++	3	27,86	D - y3+	y3	391,18234	1	16161	62,2%
			4013	TAESGELHGLTTDEK		532,5928+++ (heavy)	3	27,99	H - y8+	y8	908,456336	1	53012520
			4014	TAESGELHGLTTDEK		532,5928+++ (heavy)	3	27,56	H - y8+	y8	908,456336	1	61193270
			4015	TAESGELHGLTTDEK		532,5928+++ (heavy)	3	27,71	H - y8+	y8	908,456336	1	57886240
			4013	TAESGELHGLTTDEK		532,5928+++ (heavy)	3	27,9	G - y7+	y7	771,397424	1	99924860
			4014	TAESGELHGLTTDEK		532,5928+++ (heavy)	3	27,54	G - y7+	y7	771,397424	1	114161300
			4015	TAESGELHGLTTDEK		532,5928+++ (heavy)	3	27,75	G - y7+	y7	771,397424	1	109416100
			4013	TAESGELHGLTTDEK		532,5928+++ (heavy)	3	27,96	T - y5+	y5	601,291896	1	36730480
			4014	TAESGELHGLTTDEK		532,5928+++ (heavy)	3	27,54	T - y5+	y5	601,291896	1	42262720
			4015	TAESGELHGLTTDEK		532,5928+++ (heavy)	3	27,82	T - y5+	y5	601,291896	1	39242830
			4013	TAESGELHGLTTDEK		532,5928+++ (heavy)	3	27,91	D - y3+	y3	399,196539	1	17979850
			4014	TAESGELHGLTTDEK		532,5928+++ (heavy)	3	27,49	D - y3+	y3	399,196539	1	20429710
			4015	TAESGELHGLTTDEK		532,5928+++ (heavy)	3	27,73	D - y3+	y3	399,196539	1	20136520
